# Supplementary material for: A machine learning-based workflow for transaminase selection
Source: Chem Sci. 2026 May 20;17(25):12334–45. doi: 10.1039/d6sc00852f (PMC13187754; doi:10.1039/d6sc00852f)
Supplement: SC-017-D6SC00852F-s002 [file SC-017-D6SC00852F-s002.zip]

Archive with 5 entries (4 files):
- dataset_files_Revision_1/
- dataset_files_Revision_1/additional_cyclic_dataset_dft_descriptors_boltzmann_final.csv
- dataset_files_Revision_1/exp_transaminase_unique_molecules.csv
- dataset_files_Revision_1/scaleup_ketones_dataset_dft_descriptors_boltzmann_final.csv
- dataset_files_Revision_1/transaminase_dataset_dft_descriptors_boltzmann_final.csv
