# Supplementary material for: A machine learning-based workflow for transaminase selection
Source: Chem Sci. 2026 May 20;17(25):12334–45. doi: 10.1039/d6sc00852f (PMC13187754; doi:10.1039/d6sc00852f)
Supplement: SC-017-D6SC00852F-s002 [file SC-017-D6SC00852F-s002.zip › dataset_files_Revision_1/additional_cyclic_dataset_dft_descriptors_boltzmann_final.csv]

Ketone_Smiles	Enzyme	Enzyme_Type	pdt_RT	pdt_area	sm_RT	sm_area	conversion	Note_conv	Enantiomer_1_RT	Enantiomer_1_area	Enantiomer_2_RT	Enantiomer_2_area	ee	Raw_ee	Note_ee	ddg	dummy	Ketone_Type	Mapped_Ketone	Carbon1_Idx	Carbonyl_Idx	Carbon2_Idx	MoleculeFeatures	Carbon1_AtomFeatures	Carbonyl_AtomFeatures	Carbon2_AtomFeatures	CC1_Sterimol	CC2_Sterimol
Cc1cc(Cl)cc2c1OCC2=O	Enz1	S	n/d	0	1.13	66408	0										0	cyclic	[CH3:1][c:2]1[cH:3][c:4]([Cl:5])[cH:6][c:7]2[c:8]1[O:9][CH2:10][C:11]2=[O:12]	10	11	7	{'number_of_atoms': 19.0, 'charge': 0.0, 'multiplicity': 1.0, 'dipole': 3.169, 'molar_mass': 182.6061, 'molar_volume': 1377.428, 'electronic_spatial_extent': 2429.9938, 'E_scf': -957.811126893, 'zero_point_correction': 0.139848, 'E_thermal_correction': 0.1501, 'H_thermal_correction': 0.151044, 'G_thermal_correction': 0.103448, 'E_zpe': -957.676525, 'E': -957.666274, 'H': -957.66533, 'G': -957.712…	{'X': 2.980746, 'Y': -0.189331, 'Z': -7e-06, 'VBur': 0.4683763373190686, 'Mulliken_charge': -0.121355, 'APT_charge': 0.277093, 'NPA_charge': -0.19053, 'NPA_core': 1.99921, 'NPA_valence': 4.17435, 'NPA_Rydberg': 0.01697, 'NPA_total': 6.19053, 'NMR_shift': 116.3763, 'NMR_anisotropy': 48.987, 'ES_root_Mulliken_charge': -0.0694, 'ES_root_NPA_charge': -0.11461, 'ES_root_NPA_core': 1.99918, 'ES_root_NP…	{'X': 1.968331, 'Y': -1.351623, 'Z': 1e-06, 'VBur': 0.5476714915040907, 'Mulliken_charge': 0.351273, 'APT_charge': 0.967244, 'NPA_charge': 0.52849, 'NPA_core': 1.99928, 'NPA_valence': 3.43519, 'NPA_Rydberg': 0.03704, 'NPA_total': 5.47151, 'NMR_shift': 2.3125, 'NMR_anisotropy': 113.45, 'ES_root_Mulliken_charge': 0.263745, 'ES_root_NPA_charge': 0.33894, 'ES_root_NPA_core': 1.99924, 'ES_root_NPA_val…	{'X': 0.658347, 'Y': -0.687416, 'Z': 5e-06, 'VBur': 0.6460037759597231, 'Mulliken_charge': 0.083263, 'APT_charge': -0.392177, 'NPA_charge': -0.21018, 'NPA_core': 1.99884, 'NPA_valence': 4.19626, 'NPA_Rydberg': 0.01507, 'NPA_total': 6.21018, 'NMR_shift': 73.7726, 'NMR_anisotropy': 137.2686, 'ES_root_Mulliken_charge': 0.120129, 'ES_root_NPA_charge': -0.18494, 'ES_root_NPA_core': 1.99882, 'ES_root_N…	{'L': 4.266052521089939, 'B1': 1.9912534684123329, 'B5': 6.490725424639448}	{'L': 7.1170968209963865, 'B1': 1.8770820753955273, 'B5': 4.879377010862601}
Cc1cc(Cl)cc2c1OCC2=O	Enz2	S	n/d	0	1.13	80542	0										1	cyclic	[CH3:1][c:2]1[cH:3][c:4]([Cl:5])[cH:6][c:7]2[c:8]1[O:9][CH2:10][C:11]2=[O:12]	10	11	7	{'number_of_atoms': 19.0, 'charge': 0.0, 'multiplicity': 1.0, 'dipole': 3.169, 'molar_mass': 182.6061, 'molar_volume': 1377.428, 'electronic_spatial_extent': 2429.9938, 'E_scf': -957.811126893, 'zero_point_correction': 0.139848, 'E_thermal_correction': 0.1501, 'H_thermal_correction': 0.151044, 'G_thermal_correction': 0.103448, 'E_zpe': -957.676525, 'E': -957.666274, 'H': -957.66533, 'G': -957.712…	{'X': 2.980746, 'Y': -0.189331, 'Z': -7e-06, 'VBur': 0.4683763373190686, 'Mulliken_charge': -0.121355, 'APT_charge': 0.277093, 'NPA_charge': -0.19053, 'NPA_core': 1.99921, 'NPA_valence': 4.17435, 'NPA_Rydberg': 0.01697, 'NPA_total': 6.19053, 'NMR_shift': 116.3763, 'NMR_anisotropy': 48.987, 'ES_root_Mulliken_charge': -0.0694, 'ES_root_NPA_charge': -0.11461, 'ES_root_NPA_core': 1.99918, 'ES_root_NP…	{'X': 1.968331, 'Y': -1.351623, 'Z': 1e-06, 'VBur': 0.5476714915040907, 'Mulliken_charge': 0.351273, 'APT_charge': 0.967244, 'NPA_charge': 0.52849, 'NPA_core': 1.99928, 'NPA_valence': 3.43519, 'NPA_Rydberg': 0.03704, 'NPA_total': 5.47151, 'NMR_shift': 2.3125, 'NMR_anisotropy': 113.45, 'ES_root_Mulliken_charge': 0.263745, 'ES_root_NPA_charge': 0.33894, 'ES_root_NPA_core': 1.99924, 'ES_root_NPA_val…	{'X': 0.658347, 'Y': -0.687416, 'Z': 5e-06, 'VBur': 0.6460037759597231, 'Mulliken_charge': 0.083263, 'APT_charge': -0.392177, 'NPA_charge': -0.21018, 'NPA_core': 1.99884, 'NPA_valence': 4.19626, 'NPA_Rydberg': 0.01507, 'NPA_total': 6.21018, 'NMR_shift': 73.7726, 'NMR_anisotropy': 137.2686, 'ES_root_Mulliken_charge': 0.120129, 'ES_root_NPA_charge': -0.18494, 'ES_root_NPA_core': 1.99882, 'ES_root_N…	{'L': 4.266052521089939, 'B1': 1.9912534684123329, 'B5': 6.490725424639448}	{'L': 7.1170968209963865, 'B1': 1.8770820753955273, 'B5': 4.879377010862601}
Cc1cc(Cl)cc2c1OCC2=O	Enz3	S	n/d	0	1.13	66058	0										2	cyclic	[CH3:1][c:2]1[cH:3][c:4]([Cl:5])[cH:6][c:7]2[c:8]1[O:9][CH2:10][C:11]2=[O:12]	10	11	7	{'number_of_atoms': 19.0, 'charge': 0.0, 'multiplicity': 1.0, 'dipole': 3.169, 'molar_mass': 182.6061, 'molar_volume': 1377.428, 'electronic_spatial_extent': 2429.9938, 'E_scf': -957.811126893, 'zero_point_correction': 0.139848, 'E_thermal_correction': 0.1501, 'H_thermal_correction': 0.151044, 'G_thermal_correction': 0.103448, 'E_zpe': -957.676525, 'E': -957.666274, 'H': -957.66533, 'G': -957.712…	{'X': 2.980746, 'Y': -0.189331, 'Z': -7e-06, 'VBur': 0.4683763373190686, 'Mulliken_charge': -0.121355, 'APT_charge': 0.277093, 'NPA_charge': -0.19053, 'NPA_core': 1.99921, 'NPA_valence': 4.17435, 'NPA_Rydberg': 0.01697, 'NPA_total': 6.19053, 'NMR_shift': 116.3763, 'NMR_anisotropy': 48.987, 'ES_root_Mulliken_charge': -0.0694, 'ES_root_NPA_charge': -0.11461, 'ES_root_NPA_core': 1.99918, 'ES_root_NP…	{'X': 1.968331, 'Y': -1.351623, 'Z': 1e-06, 'VBur': 0.5476714915040907, 'Mulliken_charge': 0.351273, 'APT_charge': 0.967244, 'NPA_charge': 0.52849, 'NPA_core': 1.99928, 'NPA_valence': 3.43519, 'NPA_Rydberg': 0.03704, 'NPA_total': 5.47151, 'NMR_shift': 2.3125, 'NMR_anisotropy': 113.45, 'ES_root_Mulliken_charge': 0.263745, 'ES_root_NPA_charge': 0.33894, 'ES_root_NPA_core': 1.99924, 'ES_root_NPA_val…	{'X': 0.658347, 'Y': -0.687416, 'Z': 5e-06, 'VBur': 0.6460037759597231, 'Mulliken_charge': 0.083263, 'APT_charge': -0.392177, 'NPA_charge': -0.21018, 'NPA_core': 1.99884, 'NPA_valence': 4.19626, 'NPA_Rydberg': 0.01507, 'NPA_total': 6.21018, 'NMR_shift': 73.7726, 'NMR_anisotropy': 137.2686, 'ES_root_Mulliken_charge': 0.120129, 'ES_root_NPA_charge': -0.18494, 'ES_root_NPA_core': 1.99882, 'ES_root_N…	{'L': 4.266052521089939, 'B1': 1.9912534684123329, 'B5': 6.490725424639448}	{'L': 7.1170968209963865, 'B1': 1.8770820753955273, 'B5': 4.879377010862601}
Cc1cc(Cl)cc2c1OCC2=O	Enz4	S	n/d	0	1.13	138468	0										3	cyclic	[CH3:1][c:2]1[cH:3][c:4]([Cl:5])[cH:6][c:7]2[c:8]1[O:9][CH2:10][C:11]2=[O:12]	10	11	7	{'number_of_atoms': 19.0, 'charge': 0.0, 'multiplicity': 1.0, 'dipole': 3.169, 'molar_mass': 182.6061, 'molar_volume': 1377.428, 'electronic_spatial_extent': 2429.9938, 'E_scf': -957.811126893, 'zero_point_correction': 0.139848, 'E_thermal_correction': 0.1501, 'H_thermal_correction': 0.151044, 'G_thermal_correction': 0.103448, 'E_zpe': -957.676525, 'E': -957.666274, 'H': -957.66533, 'G': -957.712…	{'X': 2.980746, 'Y': -0.189331, 'Z': -7e-06, 'VBur': 0.4683763373190686, 'Mulliken_charge': -0.121355, 'APT_charge': 0.277093, 'NPA_charge': -0.19053, 'NPA_core': 1.99921, 'NPA_valence': 4.17435, 'NPA_Rydberg': 0.01697, 'NPA_total': 6.19053, 'NMR_shift': 116.3763, 'NMR_anisotropy': 48.987, 'ES_root_Mulliken_charge': -0.0694, 'ES_root_NPA_charge': -0.11461, 'ES_root_NPA_core': 1.99918, 'ES_root_NP…	{'X': 1.968331, 'Y': -1.351623, 'Z': 1e-06, 'VBur': 0.5476714915040907, 'Mulliken_charge': 0.351273, 'APT_charge': 0.967244, 'NPA_charge': 0.52849, 'NPA_core': 1.99928, 'NPA_valence': 3.43519, 'NPA_Rydberg': 0.03704, 'NPA_total': 5.47151, 'NMR_shift': 2.3125, 'NMR_anisotropy': 113.45, 'ES_root_Mulliken_charge': 0.263745, 'ES_root_NPA_charge': 0.33894, 'ES_root_NPA_core': 1.99924, 'ES_root_NPA_val…	{'X': 0.658347, 'Y': -0.687416, 'Z': 5e-06, 'VBur': 0.6460037759597231, 'Mulliken_charge': 0.083263, 'APT_charge': -0.392177, 'NPA_charge': -0.21018, 'NPA_core': 1.99884, 'NPA_valence': 4.19626, 'NPA_Rydberg': 0.01507, 'NPA_total': 6.21018, 'NMR_shift': 73.7726, 'NMR_anisotropy': 137.2686, 'ES_root_Mulliken_charge': 0.120129, 'ES_root_NPA_charge': -0.18494, 'ES_root_NPA_core': 1.99882, 'ES_root_N…	{'L': 4.266052521089939, 'B1': 1.9912534684123329, 'B5': 6.490725424639448}	{'L': 7.1170968209963865, 'B1': 1.8770820753955273, 'B5': 4.879377010862601}
Cc1cc(Cl)cc2c1OCC2=O	Enz6	R	n/d	0	1.13	135551	0										4	cyclic	[CH3:1][c:2]1[cH:3][c:4]([Cl:5])[cH:6][c:7]2[c:8]1[O:9][CH2:10][C:11]2=[O:12]	10	11	7	{'number_of_atoms': 19.0, 'charge': 0.0, 'multiplicity': 1.0, 'dipole': 3.169, 'molar_mass': 182.6061, 'molar_volume': 1377.428, 'electronic_spatial_extent': 2429.9938, 'E_scf': -957.811126893, 'zero_point_correction': 0.139848, 'E_thermal_correction': 0.1501, 'H_thermal_correction': 0.151044, 'G_thermal_correction': 0.103448, 'E_zpe': -957.676525, 'E': -957.666274, 'H': -957.66533, 'G': -957.712…	{'X': 2.980746, 'Y': -0.189331, 'Z': -7e-06, 'VBur': 0.4683763373190686, 'Mulliken_charge': -0.121355, 'APT_charge': 0.277093, 'NPA_charge': -0.19053, 'NPA_core': 1.99921, 'NPA_valence': 4.17435, 'NPA_Rydberg': 0.01697, 'NPA_total': 6.19053, 'NMR_shift': 116.3763, 'NMR_anisotropy': 48.987, 'ES_root_Mulliken_charge': -0.0694, 'ES_root_NPA_charge': -0.11461, 'ES_root_NPA_core': 1.99918, 'ES_root_NP…	{'X': 1.968331, 'Y': -1.351623, 'Z': 1e-06, 'VBur': 0.5476714915040907, 'Mulliken_charge': 0.351273, 'APT_charge': 0.967244, 'NPA_charge': 0.52849, 'NPA_core': 1.99928, 'NPA_valence': 3.43519, 'NPA_Rydberg': 0.03704, 'NPA_total': 5.47151, 'NMR_shift': 2.3125, 'NMR_anisotropy': 113.45, 'ES_root_Mulliken_charge': 0.263745, 'ES_root_NPA_charge': 0.33894, 'ES_root_NPA_core': 1.99924, 'ES_root_NPA_val…	{'X': 0.658347, 'Y': -0.687416, 'Z': 5e-06, 'VBur': 0.6460037759597231, 'Mulliken_charge': 0.083263, 'APT_charge': -0.392177, 'NPA_charge': -0.21018, 'NPA_core': 1.99884, 'NPA_valence': 4.19626, 'NPA_Rydberg': 0.01507, 'NPA_total': 6.21018, 'NMR_shift': 73.7726, 'NMR_anisotropy': 137.2686, 'ES_root_Mulliken_charge': 0.120129, 'ES_root_NPA_charge': -0.18494, 'ES_root_NPA_core': 1.99882, 'ES_root_N…	{'L': 4.266052521089939, 'B1': 1.9912534684123329, 'B5': 6.490725424639448}	{'L': 7.1170968209963865, 'B1': 1.8770820753955273, 'B5': 4.879377010862601}
Cc1cc(Cl)cc2c1OCC2=O	Enz7	R	n/d	0	1.13	135748	0										5	cyclic	[CH3:1][c:2]1[cH:3][c:4]([Cl:5])[cH:6][c:7]2[c:8]1[O:9][CH2:10][C:11]2=[O:12]	10	11	7	{'number_of_atoms': 19.0, 'charge': 0.0, 'multiplicity': 1.0, 'dipole': 3.169, 'molar_mass': 182.6061, 'molar_volume': 1377.428, 'electronic_spatial_extent': 2429.9938, 'E_scf': -957.811126893, 'zero_point_correction': 0.139848, 'E_thermal_correction': 0.1501, 'H_thermal_correction': 0.151044, 'G_thermal_correction': 0.103448, 'E_zpe': -957.676525, 'E': -957.666274, 'H': -957.66533, 'G': -957.712…	{'X': 2.980746, 'Y': -0.189331, 'Z': -7e-06, 'VBur': 0.4683763373190686, 'Mulliken_charge': -0.121355, 'APT_charge': 0.277093, 'NPA_charge': -0.19053, 'NPA_core': 1.99921, 'NPA_valence': 4.17435, 'NPA_Rydberg': 0.01697, 'NPA_total': 6.19053, 'NMR_shift': 116.3763, 'NMR_anisotropy': 48.987, 'ES_root_Mulliken_charge': -0.0694, 'ES_root_NPA_charge': -0.11461, 'ES_root_NPA_core': 1.99918, 'ES_root_NP…	{'X': 1.968331, 'Y': -1.351623, 'Z': 1e-06, 'VBur': 0.5476714915040907, 'Mulliken_charge': 0.351273, 'APT_charge': 0.967244, 'NPA_charge': 0.52849, 'NPA_core': 1.99928, 'NPA_valence': 3.43519, 'NPA_Rydberg': 0.03704, 'NPA_total': 5.47151, 'NMR_shift': 2.3125, 'NMR_anisotropy': 113.45, 'ES_root_Mulliken_charge': 0.263745, 'ES_root_NPA_charge': 0.33894, 'ES_root_NPA_core': 1.99924, 'ES_root_NPA_val…	{'X': 0.658347, 'Y': -0.687416, 'Z': 5e-06, 'VBur': 0.6460037759597231, 'Mulliken_charge': 0.083263, 'APT_charge': -0.392177, 'NPA_charge': -0.21018, 'NPA_core': 1.99884, 'NPA_valence': 4.19626, 'NPA_Rydberg': 0.01507, 'NPA_total': 6.21018, 'NMR_shift': 73.7726, 'NMR_anisotropy': 137.2686, 'ES_root_Mulliken_charge': 0.120129, 'ES_root_NPA_charge': -0.18494, 'ES_root_NPA_core': 1.99882, 'ES_root_N…	{'L': 4.266052521089939, 'B1': 1.9912534684123329, 'B5': 6.490725424639448}	{'L': 7.1170968209963865, 'B1': 1.8770820753955273, 'B5': 4.879377010862601}
Cc1cc(Cl)cc2c1OCC2=O	Enz8	R	n/d	0	1.13	140879	0										6	cyclic	[CH3:1][c:2]1[cH:3][c:4]([Cl:5])[cH:6][c:7]2[c:8]1[O:9][CH2:10][C:11]2=[O:12]	10	11	7	{'number_of_atoms': 19.0, 'charge': 0.0, 'multiplicity': 1.0, 'dipole': 3.169, 'molar_mass': 182.6061, 'molar_volume': 1377.428, 'electronic_spatial_extent': 2429.9938, 'E_scf': -957.811126893, 'zero_point_correction': 0.139848, 'E_thermal_correction': 0.1501, 'H_thermal_correction': 0.151044, 'G_thermal_correction': 0.103448, 'E_zpe': -957.676525, 'E': -957.666274, 'H': -957.66533, 'G': -957.712…	{'X': 2.980746, 'Y': -0.189331, 'Z': -7e-06, 'VBur': 0.4683763373190686, 'Mulliken_charge': -0.121355, 'APT_charge': 0.277093, 'NPA_charge': -0.19053, 'NPA_core': 1.99921, 'NPA_valence': 4.17435, 'NPA_Rydberg': 0.01697, 'NPA_total': 6.19053, 'NMR_shift': 116.3763, 'NMR_anisotropy': 48.987, 'ES_root_Mulliken_charge': -0.0694, 'ES_root_NPA_charge': -0.11461, 'ES_root_NPA_core': 1.99918, 'ES_root_NP…	{'X': 1.968331, 'Y': -1.351623, 'Z': 1e-06, 'VBur': 0.5476714915040907, 'Mulliken_charge': 0.351273, 'APT_charge': 0.967244, 'NPA_charge': 0.52849, 'NPA_core': 1.99928, 'NPA_valence': 3.43519, 'NPA_Rydberg': 0.03704, 'NPA_total': 5.47151, 'NMR_shift': 2.3125, 'NMR_anisotropy': 113.45, 'ES_root_Mulliken_charge': 0.263745, 'ES_root_NPA_charge': 0.33894, 'ES_root_NPA_core': 1.99924, 'ES_root_NPA_val…	{'X': 0.658347, 'Y': -0.687416, 'Z': 5e-06, 'VBur': 0.6460037759597231, 'Mulliken_charge': 0.083263, 'APT_charge': -0.392177, 'NPA_charge': -0.21018, 'NPA_core': 1.99884, 'NPA_valence': 4.19626, 'NPA_Rydberg': 0.01507, 'NPA_total': 6.21018, 'NMR_shift': 73.7726, 'NMR_anisotropy': 137.2686, 'ES_root_Mulliken_charge': 0.120129, 'ES_root_NPA_charge': -0.18494, 'ES_root_NPA_core': 1.99882, 'ES_root_N…	{'L': 4.266052521089939, 'B1': 1.9912534684123329, 'B5': 6.490725424639448}	{'L': 7.1170968209963865, 'B1': 1.8770820753955273, 'B5': 4.879377010862601}
Cc1cc(Cl)cc2c1OCC2=O	Enz9	R	n/d	0	1.13	149060	0										7	cyclic	[CH3:1][c:2]1[cH:3][c:4]([Cl:5])[cH:6][c:7]2[c:8]1[O:9][CH2:10][C:11]2=[O:12]	10	11	7	{'number_of_atoms': 19.0, 'charge': 0.0, 'multiplicity': 1.0, 'dipole': 3.169, 'molar_mass': 182.6061, 'molar_volume': 1377.428, 'electronic_spatial_extent': 2429.9938, 'E_scf': -957.811126893, 'zero_point_correction': 0.139848, 'E_thermal_correction': 0.1501, 'H_thermal_correction': 0.151044, 'G_thermal_correction': 0.103448, 'E_zpe': -957.676525, 'E': -957.666274, 'H': -957.66533, 'G': -957.712…	{'X': 2.980746, 'Y': -0.189331, 'Z': -7e-06, 'VBur': 0.4683763373190686, 'Mulliken_charge': -0.121355, 'APT_charge': 0.277093, 'NPA_charge': -0.19053, 'NPA_core': 1.99921, 'NPA_valence': 4.17435, 'NPA_Rydberg': 0.01697, 'NPA_total': 6.19053, 'NMR_shift': 116.3763, 'NMR_anisotropy': 48.987, 'ES_root_Mulliken_charge': -0.0694, 'ES_root_NPA_charge': -0.11461, 'ES_root_NPA_core': 1.99918, 'ES_root_NP…	{'X': 1.968331, 'Y': -1.351623, 'Z': 1e-06, 'VBur': 0.5476714915040907, 'Mulliken_charge': 0.351273, 'APT_charge': 0.967244, 'NPA_charge': 0.52849, 'NPA_core': 1.99928, 'NPA_valence': 3.43519, 'NPA_Rydberg': 0.03704, 'NPA_total': 5.47151, 'NMR_shift': 2.3125, 'NMR_anisotropy': 113.45, 'ES_root_Mulliken_charge': 0.263745, 'ES_root_NPA_charge': 0.33894, 'ES_root_NPA_core': 1.99924, 'ES_root_NPA_val…	{'X': 0.658347, 'Y': -0.687416, 'Z': 5e-06, 'VBur': 0.6460037759597231, 'Mulliken_charge': 0.083263, 'APT_charge': -0.392177, 'NPA_charge': -0.21018, 'NPA_core': 1.99884, 'NPA_valence': 4.19626, 'NPA_Rydberg': 0.01507, 'NPA_total': 6.21018, 'NMR_shift': 73.7726, 'NMR_anisotropy': 137.2686, 'ES_root_Mulliken_charge': 0.120129, 'ES_root_NPA_charge': -0.18494, 'ES_root_NPA_core': 1.99882, 'ES_root_N…	{'L': 4.266052521089939, 'B1': 1.9912534684123329, 'B5': 6.490725424639448}	{'L': 7.1170968209963865, 'B1': 1.8770820753955273, 'B5': 4.879377010862601}
O=C1COc2cc(OCc3ccccc3)ccc21	Enz1	S	n/d	0	1.3	28843	0										8	cyclic	[O:1]=[C:2]1[CH2:3][O:4][c:5]2[cH:6][c:7]([O:8][CH2:9][c:10]3[cH:11][cH:12][cH:13][cH:14][cH:15]3)[cH:16][cH:17][c:18]21	3	2	18	{'number_of_atoms': 30.0, 'charge': 0.0, 'multiplicity': 1.0, 'dipole': 3.8301062588632457, 'molar_mass': 240.258, 'molar_volume': 1907.3140692154552, 'electronic_spatial_extent': 7065.545070994825, 'E_scf': -804.4747527020967, 'zero_point_correction': 0.23584430287227406, 'E_thermal_correction': 0.2501576854788659, 'H_thermal_correction': 0.2511020364938419, 'G_thermal_correction': 0.19176782533…	{'X': -4.721835, 'Y': -1.25717, 'Z': 0.303412, 'VBur': 0.4697649216960492, 'Mulliken_charge': -0.12033334845601869, 'APT_charge': 0.2928609988069475, 'NPA_charge': -0.18897478599256506, 'NPA_core': 1.99921, 'NPA_valence': 4.172763354520686, 'NPA_Rydberg': 0.016995263848800513, 'NPA_total': 6.188974785992565, 'NMR_shift': 116.37732463167211, 'NMR_anisotropy': 50.898134049319374, 'ES_root_Mulliken_…	{'X': -4.64245, 'Y': 0.24474, 'Z': -0.043393, 'VBur': 0.5462425498072009, 'Mulliken_charge': 0.34051119096065463, 'APT_charge': 1.095797316049959, 'NPA_charge': 0.5207685814968734, 'NPA_core': 1.99926, 'NPA_valence': 3.442857674866968, 'NPA_Rydberg': 0.037112408091583185, 'NPA_total': 5.479231418503126, 'NMR_shift': 4.476708737277501, 'NMR_anisotropy': 111.81900610513742, 'ES_root_Mulliken_charge…	{'X': -3.211071, 'Y': 0.515675, 'Z': -0.125365, 'VBur': 0.6442218819349715, 'Mulliken_charge': 0.07272980367071183, 'APT_charge': -0.6297360956453029, 'NPA_charge': -0.2501974258907426, 'NPA_core': 1.998842657473318, 'NPA_valence': 4.236635723450462, 'NPA_Rydberg': 0.014720380511537276, 'NPA_total': 6.250197425890742, 'NMR_shift': 80.14293055701974, 'NMR_anisotropy': 134.4218781669299, 'ES_root_M…	{'L': 3.879135433136235, 'B1': 2.028095620606242, 'B5': 12.55480332245616}	{'L': 12.778431641767016, 'B1': 1.997974952192089, 'B5': 4.877683570754918}
O=C1COc2cc(OCc3ccccc3)ccc21	Enz2	S	n/d	0	1.3	50855	0										9	cyclic	[O:1]=[C:2]1[CH2:3][O:4][c:5]2[cH:6][c:7]([O:8][CH2:9][c:10]3[cH:11][cH:12][cH:13][cH:14][cH:15]3)[cH:16][cH:17][c:18]21	3	2	18	{'number_of_atoms': 30.0, 'charge': 0.0, 'multiplicity': 1.0, 'dipole': 3.8301062588632457, 'molar_mass': 240.258, 'molar_volume': 1907.3140692154552, 'electronic_spatial_extent': 7065.545070994825, 'E_scf': -804.4747527020967, 'zero_point_correction': 0.23584430287227406, 'E_thermal_correction': 0.2501576854788659, 'H_thermal_correction': 0.2511020364938419, 'G_thermal_correction': 0.19176782533…	{'X': -4.721835, 'Y': -1.25717, 'Z': 0.303412, 'VBur': 0.4697649216960492, 'Mulliken_charge': -0.12033334845601869, 'APT_charge': 0.2928609988069475, 'NPA_charge': -0.18897478599256506, 'NPA_core': 1.99921, 'NPA_valence': 4.172763354520686, 'NPA_Rydberg': 0.016995263848800513, 'NPA_total': 6.188974785992565, 'NMR_shift': 116.37732463167211, 'NMR_anisotropy': 50.898134049319374, 'ES_root_Mulliken_…	{'X': -4.64245, 'Y': 0.24474, 'Z': -0.043393, 'VBur': 0.5462425498072009, 'Mulliken_charge': 0.34051119096065463, 'APT_charge': 1.095797316049959, 'NPA_charge': 0.5207685814968734, 'NPA_core': 1.99926, 'NPA_valence': 3.442857674866968, 'NPA_Rydberg': 0.037112408091583185, 'NPA_total': 5.479231418503126, 'NMR_shift': 4.476708737277501, 'NMR_anisotropy': 111.81900610513742, 'ES_root_Mulliken_charge…	{'X': -3.211071, 'Y': 0.515675, 'Z': -0.125365, 'VBur': 0.6442218819349715, 'Mulliken_charge': 0.07272980367071183, 'APT_charge': -0.6297360956453029, 'NPA_charge': -0.2501974258907426, 'NPA_core': 1.998842657473318, 'NPA_valence': 4.236635723450462, 'NPA_Rydberg': 0.014720380511537276, 'NPA_total': 6.250197425890742, 'NMR_shift': 80.14293055701974, 'NMR_anisotropy': 134.4218781669299, 'ES_root_M…	{'L': 3.879135433136235, 'B1': 2.028095620606242, 'B5': 12.55480332245616}	{'L': 12.778431641767016, 'B1': 1.997974952192089, 'B5': 4.877683570754918}
O=C1COc2cc(OCc3ccccc3)ccc21	Enz3	S	n/d	0	1.3	16181	0										10	cyclic	[O:1]=[C:2]1[CH2:3][O:4][c:5]2[cH:6][c:7]([O:8][CH2:9][c:10]3[cH:11][cH:12][cH:13][cH:14][cH:15]3)[cH:16][cH:17][c:18]21	3	2	18	{'number_of_atoms': 30.0, 'charge': 0.0, 'multiplicity': 1.0, 'dipole': 3.8301062588632457, 'molar_mass': 240.258, 'molar_volume': 1907.3140692154552, 'electronic_spatial_extent': 7065.545070994825, 'E_scf': -804.4747527020967, 'zero_point_correction': 0.23584430287227406, 'E_thermal_correction': 0.2501576854788659, 'H_thermal_correction': 0.2511020364938419, 'G_thermal_correction': 0.19176782533…	{'X': -4.721835, 'Y': -1.25717, 'Z': 0.303412, 'VBur': 0.4697649216960492, 'Mulliken_charge': -0.12033334845601869, 'APT_charge': 0.2928609988069475, 'NPA_charge': -0.18897478599256506, 'NPA_core': 1.99921, 'NPA_valence': 4.172763354520686, 'NPA_Rydberg': 0.016995263848800513, 'NPA_total': 6.188974785992565, 'NMR_shift': 116.37732463167211, 'NMR_anisotropy': 50.898134049319374, 'ES_root_Mulliken_…	{'X': -4.64245, 'Y': 0.24474, 'Z': -0.043393, 'VBur': 0.5462425498072009, 'Mulliken_charge': 0.34051119096065463, 'APT_charge': 1.095797316049959, 'NPA_charge': 0.5207685814968734, 'NPA_core': 1.99926, 'NPA_valence': 3.442857674866968, 'NPA_Rydberg': 0.037112408091583185, 'NPA_total': 5.479231418503126, 'NMR_shift': 4.476708737277501, 'NMR_anisotropy': 111.81900610513742, 'ES_root_Mulliken_charge…	{'X': -3.211071, 'Y': 0.515675, 'Z': -0.125365, 'VBur': 0.6442218819349715, 'Mulliken_charge': 0.07272980367071183, 'APT_charge': -0.6297360956453029, 'NPA_charge': -0.2501974258907426, 'NPA_core': 1.998842657473318, 'NPA_valence': 4.236635723450462, 'NPA_Rydberg': 0.014720380511537276, 'NPA_total': 6.250197425890742, 'NMR_shift': 80.14293055701974, 'NMR_anisotropy': 134.4218781669299, 'ES_root_M…	{'L': 3.879135433136235, 'B1': 2.028095620606242, 'B5': 12.55480332245616}	{'L': 12.778431641767016, 'B1': 1.997974952192089, 'B5': 4.877683570754918}
O=C1COc2cc(OCc3ccccc3)ccc21	Enz4	S	n/d	0	1.3	63303	0										11	cyclic	[O:1]=[C:2]1[CH2:3][O:4][c:5]2[cH:6][c:7]([O:8][CH2:9][c:10]3[cH:11][cH:12][cH:13][cH:14][cH:15]3)[cH:16][cH:17][c:18]21	3	2	18	{'number_of_atoms': 30.0, 'charge': 0.0, 'multiplicity': 1.0, 'dipole': 3.8301062588632457, 'molar_mass': 240.258, 'molar_volume': 1907.3140692154552, 'electronic_spatial_extent': 7065.545070994825, 'E_scf': -804.4747527020967, 'zero_point_correction': 0.23584430287227406, 'E_thermal_correction': 0.2501576854788659, 'H_thermal_correction': 0.2511020364938419, 'G_thermal_correction': 0.19176782533…	{'X': -4.721835, 'Y': -1.25717, 'Z': 0.303412, 'VBur': 0.4697649216960492, 'Mulliken_charge': -0.12033334845601869, 'APT_charge': 0.2928609988069475, 'NPA_charge': -0.18897478599256506, 'NPA_core': 1.99921, 'NPA_valence': 4.172763354520686, 'NPA_Rydberg': 0.016995263848800513, 'NPA_total': 6.188974785992565, 'NMR_shift': 116.37732463167211, 'NMR_anisotropy': 50.898134049319374, 'ES_root_Mulliken_…	{'X': -4.64245, 'Y': 0.24474, 'Z': -0.043393, 'VBur': 0.5462425498072009, 'Mulliken_charge': 0.34051119096065463, 'APT_charge': 1.095797316049959, 'NPA_charge': 0.5207685814968734, 'NPA_core': 1.99926, 'NPA_valence': 3.442857674866968, 'NPA_Rydberg': 0.037112408091583185, 'NPA_total': 5.479231418503126, 'NMR_shift': 4.476708737277501, 'NMR_anisotropy': 111.81900610513742, 'ES_root_Mulliken_charge…	{'X': -3.211071, 'Y': 0.515675, 'Z': -0.125365, 'VBur': 0.6442218819349715, 'Mulliken_charge': 0.07272980367071183, 'APT_charge': -0.6297360956453029, 'NPA_charge': -0.2501974258907426, 'NPA_core': 1.998842657473318, 'NPA_valence': 4.236635723450462, 'NPA_Rydberg': 0.014720380511537276, 'NPA_total': 6.250197425890742, 'NMR_shift': 80.14293055701974, 'NMR_anisotropy': 134.4218781669299, 'ES_root_M…	{'L': 3.879135433136235, 'B1': 2.028095620606242, 'B5': 12.55480332245616}	{'L': 12.778431641767016, 'B1': 1.997974952192089, 'B5': 4.877683570754918}
O=C1COc2cc(OCc3ccccc3)ccc21	Enz6	R	n/d	0	1.3	24525	0										12	cyclic	[O:1]=[C:2]1[CH2:3][O:4][c:5]2[cH:6][c:7]([O:8][CH2:9][c:10]3[cH:11][cH:12][cH:13][cH:14][cH:15]3)[cH:16][cH:17][c:18]21	3	2	18	{'number_of_atoms': 30.0, 'charge': 0.0, 'multiplicity': 1.0, 'dipole': 3.8301062588632457, 'molar_mass': 240.258, 'molar_volume': 1907.3140692154552, 'electronic_spatial_extent': 7065.545070994825, 'E_scf': -804.4747527020967, 'zero_point_correction': 0.23584430287227406, 'E_thermal_correction': 0.2501576854788659, 'H_thermal_correction': 0.2511020364938419, 'G_thermal_correction': 0.19176782533…	{'X': -4.721835, 'Y': -1.25717, 'Z': 0.303412, 'VBur': 0.4697649216960492, 'Mulliken_charge': -0.12033334845601869, 'APT_charge': 0.2928609988069475, 'NPA_charge': -0.18897478599256506, 'NPA_core': 1.99921, 'NPA_valence': 4.172763354520686, 'NPA_Rydberg': 0.016995263848800513, 'NPA_total': 6.188974785992565, 'NMR_shift': 116.37732463167211, 'NMR_anisotropy': 50.898134049319374, 'ES_root_Mulliken_…	{'X': -4.64245, 'Y': 0.24474, 'Z': -0.043393, 'VBur': 0.5462425498072009, 'Mulliken_charge': 0.34051119096065463, 'APT_charge': 1.095797316049959, 'NPA_charge': 0.5207685814968734, 'NPA_core': 1.99926, 'NPA_valence': 3.442857674866968, 'NPA_Rydberg': 0.037112408091583185, 'NPA_total': 5.479231418503126, 'NMR_shift': 4.476708737277501, 'NMR_anisotropy': 111.81900610513742, 'ES_root_Mulliken_charge…	{'X': -3.211071, 'Y': 0.515675, 'Z': -0.125365, 'VBur': 0.6442218819349715, 'Mulliken_charge': 0.07272980367071183, 'APT_charge': -0.6297360956453029, 'NPA_charge': -0.2501974258907426, 'NPA_core': 1.998842657473318, 'NPA_valence': 4.236635723450462, 'NPA_Rydberg': 0.014720380511537276, 'NPA_total': 6.250197425890742, 'NMR_shift': 80.14293055701974, 'NMR_anisotropy': 134.4218781669299, 'ES_root_M…	{'L': 3.879135433136235, 'B1': 2.028095620606242, 'B5': 12.55480332245616}	{'L': 12.778431641767016, 'B1': 1.997974952192089, 'B5': 4.877683570754918}
O=C1COc2cc(OCc3ccccc3)ccc21	Enz7	R	n/d	0	1.3	27677	0										13	cyclic	[O:1]=[C:2]1[CH2:3][O:4][c:5]2[cH:6][c:7]([O:8][CH2:9][c:10]3[cH:11][cH:12][cH:13][cH:14][cH:15]3)[cH:16][cH:17][c:18]21	3	2	18	{'number_of_atoms': 30.0, 'charge': 0.0, 'multiplicity': 1.0, 'dipole': 3.8301062588632457, 'molar_mass': 240.258, 'molar_volume': 1907.3140692154552, 'electronic_spatial_extent': 7065.545070994825, 'E_scf': -804.4747527020967, 'zero_point_correction': 0.23584430287227406, 'E_thermal_correction': 0.2501576854788659, 'H_thermal_correction': 0.2511020364938419, 'G_thermal_correction': 0.19176782533…	{'X': -4.721835, 'Y': -1.25717, 'Z': 0.303412, 'VBur': 0.4697649216960492, 'Mulliken_charge': -0.12033334845601869, 'APT_charge': 0.2928609988069475, 'NPA_charge': -0.18897478599256506, 'NPA_core': 1.99921, 'NPA_valence': 4.172763354520686, 'NPA_Rydberg': 0.016995263848800513, 'NPA_total': 6.188974785992565, 'NMR_shift': 116.37732463167211, 'NMR_anisotropy': 50.898134049319374, 'ES_root_Mulliken_…	{'X': -4.64245, 'Y': 0.24474, 'Z': -0.043393, 'VBur': 0.5462425498072009, 'Mulliken_charge': 0.34051119096065463, 'APT_charge': 1.095797316049959, 'NPA_charge': 0.5207685814968734, 'NPA_core': 1.99926, 'NPA_valence': 3.442857674866968, 'NPA_Rydberg': 0.037112408091583185, 'NPA_total': 5.479231418503126, 'NMR_shift': 4.476708737277501, 'NMR_anisotropy': 111.81900610513742, 'ES_root_Mulliken_charge…	{'X': -3.211071, 'Y': 0.515675, 'Z': -0.125365, 'VBur': 0.6442218819349715, 'Mulliken_charge': 0.07272980367071183, 'APT_charge': -0.6297360956453029, 'NPA_charge': -0.2501974258907426, 'NPA_core': 1.998842657473318, 'NPA_valence': 4.236635723450462, 'NPA_Rydberg': 0.014720380511537276, 'NPA_total': 6.250197425890742, 'NMR_shift': 80.14293055701974, 'NMR_anisotropy': 134.4218781669299, 'ES_root_M…	{'L': 3.879135433136235, 'B1': 2.028095620606242, 'B5': 12.55480332245616}	{'L': 12.778431641767016, 'B1': 1.997974952192089, 'B5': 4.877683570754918}
O=C1COc2cc(OCc3ccccc3)ccc21	Enz8	R	n/d	0	1.3	46724	0										14	cyclic	[O:1]=[C:2]1[CH2:3][O:4][c:5]2[cH:6][c:7]([O:8][CH2:9][c:10]3[cH:11][cH:12][cH:13][cH:14][cH:15]3)[cH:16][cH:17][c:18]21	3	2	18	{'number_of_atoms': 30.0, 'charge': 0.0, 'multiplicity': 1.0, 'dipole': 3.8301062588632457, 'molar_mass': 240.258, 'molar_volume': 1907.3140692154552, 'electronic_spatial_extent': 7065.545070994825, 'E_scf': -804.4747527020967, 'zero_point_correction': 0.23584430287227406, 'E_thermal_correction': 0.2501576854788659, 'H_thermal_correction': 0.2511020364938419, 'G_thermal_correction': 0.19176782533…	{'X': -4.721835, 'Y': -1.25717, 'Z': 0.303412, 'VBur': 0.4697649216960492, 'Mulliken_charge': -0.12033334845601869, 'APT_charge': 0.2928609988069475, 'NPA_charge': -0.18897478599256506, 'NPA_core': 1.99921, 'NPA_valence': 4.172763354520686, 'NPA_Rydberg': 0.016995263848800513, 'NPA_total': 6.188974785992565, 'NMR_shift': 116.37732463167211, 'NMR_anisotropy': 50.898134049319374, 'ES_root_Mulliken_…	{'X': -4.64245, 'Y': 0.24474, 'Z': -0.043393, 'VBur': 0.5462425498072009, 'Mulliken_charge': 0.34051119096065463, 'APT_charge': 1.095797316049959, 'NPA_charge': 0.5207685814968734, 'NPA_core': 1.99926, 'NPA_valence': 3.442857674866968, 'NPA_Rydberg': 0.037112408091583185, 'NPA_total': 5.479231418503126, 'NMR_shift': 4.476708737277501, 'NMR_anisotropy': 111.81900610513742, 'ES_root_Mulliken_charge…	{'X': -3.211071, 'Y': 0.515675, 'Z': -0.125365, 'VBur': 0.6442218819349715, 'Mulliken_charge': 0.07272980367071183, 'APT_charge': -0.6297360956453029, 'NPA_charge': -0.2501974258907426, 'NPA_core': 1.998842657473318, 'NPA_valence': 4.236635723450462, 'NPA_Rydberg': 0.014720380511537276, 'NPA_total': 6.250197425890742, 'NMR_shift': 80.14293055701974, 'NMR_anisotropy': 134.4218781669299, 'ES_root_M…	{'L': 3.879135433136235, 'B1': 2.028095620606242, 'B5': 12.55480332245616}	{'L': 12.778431641767016, 'B1': 1.997974952192089, 'B5': 4.877683570754918}
O=C1COc2cc(OCc3ccccc3)ccc21	Enz9	R	n/d	0	1.3	60049	0										15	cyclic	[O:1]=[C:2]1[CH2:3][O:4][c:5]2[cH:6][c:7]([O:8][CH2:9][c:10]3[cH:11][cH:12][cH:13][cH:14][cH:15]3)[cH:16][cH:17][c:18]21	3	2	18	{'number_of_atoms': 30.0, 'charge': 0.0, 'multiplicity': 1.0, 'dipole': 3.8301062588632457, 'molar_mass': 240.258, 'molar_volume': 1907.3140692154552, 'electronic_spatial_extent': 7065.545070994825, 'E_scf': -804.4747527020967, 'zero_point_correction': 0.23584430287227406, 'E_thermal_correction': 0.2501576854788659, 'H_thermal_correction': 0.2511020364938419, 'G_thermal_correction': 0.19176782533…	{'X': -4.721835, 'Y': -1.25717, 'Z': 0.303412, 'VBur': 0.4697649216960492, 'Mulliken_charge': -0.12033334845601869, 'APT_charge': 0.2928609988069475, 'NPA_charge': -0.18897478599256506, 'NPA_core': 1.99921, 'NPA_valence': 4.172763354520686, 'NPA_Rydberg': 0.016995263848800513, 'NPA_total': 6.188974785992565, 'NMR_shift': 116.37732463167211, 'NMR_anisotropy': 50.898134049319374, 'ES_root_Mulliken_…	{'X': -4.64245, 'Y': 0.24474, 'Z': -0.043393, 'VBur': 0.5462425498072009, 'Mulliken_charge': 0.34051119096065463, 'APT_charge': 1.095797316049959, 'NPA_charge': 0.5207685814968734, 'NPA_core': 1.99926, 'NPA_valence': 3.442857674866968, 'NPA_Rydberg': 0.037112408091583185, 'NPA_total': 5.479231418503126, 'NMR_shift': 4.476708737277501, 'NMR_anisotropy': 111.81900610513742, 'ES_root_Mulliken_charge…	{'X': -3.211071, 'Y': 0.515675, 'Z': -0.125365, 'VBur': 0.6442218819349715, 'Mulliken_charge': 0.07272980367071183, 'APT_charge': -0.6297360956453029, 'NPA_charge': -0.2501974258907426, 'NPA_core': 1.998842657473318, 'NPA_valence': 4.236635723450462, 'NPA_Rydberg': 0.014720380511537276, 'NPA_total': 6.250197425890742, 'NMR_shift': 80.14293055701974, 'NMR_anisotropy': 134.4218781669299, 'ES_root_M…	{'L': 3.879135433136235, 'B1': 2.028095620606242, 'B5': 12.55480332245616}	{'L': 12.778431641767016, 'B1': 1.997974952192089, 'B5': 4.877683570754918}
COc1cc2c(c(OC)c1)C(=O)CC2	Enz1	S	n/d	0	0.83	163696	0										16	cyclic	[CH3:1][O:2][c:3]1[cH:4][c:5]2[c:6]([c:7]([O:8][CH3:9])[cH:10]1)[C:11](=[O:12])[CH2:13][CH2:14]2	13	11	6	{'number_of_atoms': 25.999999999999993, 'charge': 0.0, 'multiplicity': 1.0, 'dipole': 4.5782715350041165, 'molar_mass': 192.21399999999997, 'molar_volume': 1522.9560240792534, 'electronic_spatial_extent': 2973.256031296761, 'E_scf': -652.046562142565, 'zero_point_correction': 0.2114603692823908, 'E_thermal_correction': 0.2243514158874685, 'H_thermal_correction': 0.22529578313136647, 'G_thermal_co…	{'X': -2.405178, 'Y': -2.108659, 'Z': -1.7e-05, 'VBur': 0.5059223877823463, 'Mulliken_charge': -0.36880496043135824, 'APT_charge': -0.06177361684188836, 'NPA_charge': -0.5425590498249843, 'NPA_core': 1.9992799999999995, 'NPA_valence': 4.531776298837858, 'NPA_Rydberg': 0.011503630405227795, 'NPA_total': 6.542559049824983, 'NMR_shift': 153.755602934745, 'NMR_anisotropy': 34.163037685460985, 'ES_roo…	{'X': -2.35621, 'Y': -0.566678, 'Z': 1e-06, 'VBur': 0.5790806515652823, 'Mulliken_charge': 0.3879245926778322, 'APT_charge': 1.0606061646989402, 'NPA_charge': 0.5621833662346126, 'NPA_core': 1.9992848234401792, 'NPA_valence': 3.400758278833624, 'NPA_Rydberg': 0.03777358824206328, 'NPA_total': 5.437816633765387, 'NMR_shift': 0.5974904760633559, 'NMR_anisotropy': 107.56161595637869, 'ES_root_Mullik…	{'X': -0.929889, 'Y': -0.18161, 'Z': 1e-06, 'VBur': 0.6822838194671603, 'Mulliken_charge': 0.024066677660590743, 'APT_charge': -0.6224921743233932, 'NPA_charge': -0.22587949667907042, 'NPA_core': 1.9987732625688583, 'NPA_valence': 4.212492105672755, 'NPA_Rydberg': 0.014614128437455751, 'NPA_total': 6.2258794966790685, 'NMR_shift': 73.04496897481259, 'NMR_anisotropy': 131.63034885587697, 'ES_root_…	{'L': 4.096188526095757, 'B1': 1.9952115041776397, 'B5': 8.463253506266275}	{'L': 8.800824988041223, 'B1': 2.0707673831663507, 'B5': 5.342508643138767}
COc1cc2c(c(OC)c1)C(=O)CC2	Enz2	S	n/d	0	0.83	166130	0										17	cyclic	[CH3:1][O:2][c:3]1[cH:4][c:5]2[c:6]([c:7]([O:8][CH3:9])[cH:10]1)[C:11](=[O:12])[CH2:13][CH2:14]2	13	11	6	{'number_of_atoms': 25.999999999999993, 'charge': 0.0, 'multiplicity': 1.0, 'dipole': 4.5782715350041165, 'molar_mass': 192.21399999999997, 'molar_volume': 1522.9560240792534, 'electronic_spatial_extent': 2973.256031296761, 'E_scf': -652.046562142565, 'zero_point_correction': 0.2114603692823908, 'E_thermal_correction': 0.2243514158874685, 'H_thermal_correction': 0.22529578313136647, 'G_thermal_co…	{'X': -2.405178, 'Y': -2.108659, 'Z': -1.7e-05, 'VBur': 0.5059223877823463, 'Mulliken_charge': -0.36880496043135824, 'APT_charge': -0.06177361684188836, 'NPA_charge': -0.5425590498249843, 'NPA_core': 1.9992799999999995, 'NPA_valence': 4.531776298837858, 'NPA_Rydberg': 0.011503630405227795, 'NPA_total': 6.542559049824983, 'NMR_shift': 153.755602934745, 'NMR_anisotropy': 34.163037685460985, 'ES_roo…	{'X': -2.35621, 'Y': -0.566678, 'Z': 1e-06, 'VBur': 0.5790806515652823, 'Mulliken_charge': 0.3879245926778322, 'APT_charge': 1.0606061646989402, 'NPA_charge': 0.5621833662346126, 'NPA_core': 1.9992848234401792, 'NPA_valence': 3.400758278833624, 'NPA_Rydberg': 0.03777358824206328, 'NPA_total': 5.437816633765387, 'NMR_shift': 0.5974904760633559, 'NMR_anisotropy': 107.56161595637869, 'ES_root_Mullik…	{'X': -0.929889, 'Y': -0.18161, 'Z': 1e-06, 'VBur': 0.6822838194671603, 'Mulliken_charge': 0.024066677660590743, 'APT_charge': -0.6224921743233932, 'NPA_charge': -0.22587949667907042, 'NPA_core': 1.9987732625688583, 'NPA_valence': 4.212492105672755, 'NPA_Rydberg': 0.014614128437455751, 'NPA_total': 6.2258794966790685, 'NMR_shift': 73.04496897481259, 'NMR_anisotropy': 131.63034885587697, 'ES_root_…	{'L': 4.096188526095757, 'B1': 1.9952115041776397, 'B5': 8.463253506266275}	{'L': 8.800824988041223, 'B1': 2.0707673831663507, 'B5': 5.342508643138767}
COc1cc2c(c(OC)c1)C(=O)CC2	Enz3	S	n/d	0	0.83	65247	0										18	cyclic	[CH3:1][O:2][c:3]1[cH:4][c:5]2[c:6]([c:7]([O:8][CH3:9])[cH:10]1)[C:11](=[O:12])[CH2:13][CH2:14]2	13	11	6	{'number_of_atoms': 25.999999999999993, 'charge': 0.0, 'multiplicity': 1.0, 'dipole': 4.5782715350041165, 'molar_mass': 192.21399999999997, 'molar_volume': 1522.9560240792534, 'electronic_spatial_extent': 2973.256031296761, 'E_scf': -652.046562142565, 'zero_point_correction': 0.2114603692823908, 'E_thermal_correction': 0.2243514158874685, 'H_thermal_correction': 0.22529578313136647, 'G_thermal_co…	{'X': -2.405178, 'Y': -2.108659, 'Z': -1.7e-05, 'VBur': 0.5059223877823463, 'Mulliken_charge': -0.36880496043135824, 'APT_charge': -0.06177361684188836, 'NPA_charge': -0.5425590498249843, 'NPA_core': 1.9992799999999995, 'NPA_valence': 4.531776298837858, 'NPA_Rydberg': 0.011503630405227795, 'NPA_total': 6.542559049824983, 'NMR_shift': 153.755602934745, 'NMR_anisotropy': 34.163037685460985, 'ES_roo…	{'X': -2.35621, 'Y': -0.566678, 'Z': 1e-06, 'VBur': 0.5790806515652823, 'Mulliken_charge': 0.3879245926778322, 'APT_charge': 1.0606061646989402, 'NPA_charge': 0.5621833662346126, 'NPA_core': 1.9992848234401792, 'NPA_valence': 3.400758278833624, 'NPA_Rydberg': 0.03777358824206328, 'NPA_total': 5.437816633765387, 'NMR_shift': 0.5974904760633559, 'NMR_anisotropy': 107.56161595637869, 'ES_root_Mullik…	{'X': -0.929889, 'Y': -0.18161, 'Z': 1e-06, 'VBur': 0.6822838194671603, 'Mulliken_charge': 0.024066677660590743, 'APT_charge': -0.6224921743233932, 'NPA_charge': -0.22587949667907042, 'NPA_core': 1.9987732625688583, 'NPA_valence': 4.212492105672755, 'NPA_Rydberg': 0.014614128437455751, 'NPA_total': 6.2258794966790685, 'NMR_shift': 73.04496897481259, 'NMR_anisotropy': 131.63034885587697, 'ES_root_…	{'L': 4.096188526095757, 'B1': 1.9952115041776397, 'B5': 8.463253506266275}	{'L': 8.800824988041223, 'B1': 2.0707673831663507, 'B5': 5.342508643138767}
COc1cc2c(c(OC)c1)C(=O)CC2	Enz4	S	n/d	0	0.83	156935	0										19	cyclic	[CH3:1][O:2][c:3]1[cH:4][c:5]2[c:6]([c:7]([O:8][CH3:9])[cH:10]1)[C:11](=[O:12])[CH2:13][CH2:14]2	13	11	6	{'number_of_atoms': 25.999999999999993, 'charge': 0.0, 'multiplicity': 1.0, 'dipole': 4.5782715350041165, 'molar_mass': 192.21399999999997, 'molar_volume': 1522.9560240792534, 'electronic_spatial_extent': 2973.256031296761, 'E_scf': -652.046562142565, 'zero_point_correction': 0.2114603692823908, 'E_thermal_correction': 0.2243514158874685, 'H_thermal_correction': 0.22529578313136647, 'G_thermal_co…	{'X': -2.405178, 'Y': -2.108659, 'Z': -1.7e-05, 'VBur': 0.5059223877823463, 'Mulliken_charge': -0.36880496043135824, 'APT_charge': -0.06177361684188836, 'NPA_charge': -0.5425590498249843, 'NPA_core': 1.9992799999999995, 'NPA_valence': 4.531776298837858, 'NPA_Rydberg': 0.011503630405227795, 'NPA_total': 6.542559049824983, 'NMR_shift': 153.755602934745, 'NMR_anisotropy': 34.163037685460985, 'ES_roo…	{'X': -2.35621, 'Y': -0.566678, 'Z': 1e-06, 'VBur': 0.5790806515652823, 'Mulliken_charge': 0.3879245926778322, 'APT_charge': 1.0606061646989402, 'NPA_charge': 0.5621833662346126, 'NPA_core': 1.9992848234401792, 'NPA_valence': 3.400758278833624, 'NPA_Rydberg': 0.03777358824206328, 'NPA_total': 5.437816633765387, 'NMR_shift': 0.5974904760633559, 'NMR_anisotropy': 107.56161595637869, 'ES_root_Mullik…	{'X': -0.929889, 'Y': -0.18161, 'Z': 1e-06, 'VBur': 0.6822838194671603, 'Mulliken_charge': 0.024066677660590743, 'APT_charge': -0.6224921743233932, 'NPA_charge': -0.22587949667907042, 'NPA_core': 1.9987732625688583, 'NPA_valence': 4.212492105672755, 'NPA_Rydberg': 0.014614128437455751, 'NPA_total': 6.2258794966790685, 'NMR_shift': 73.04496897481259, 'NMR_anisotropy': 131.63034885587697, 'ES_root_…	{'L': 4.096188526095757, 'B1': 1.9952115041776397, 'B5': 8.463253506266275}	{'L': 8.800824988041223, 'B1': 2.0707673831663507, 'B5': 5.342508643138767}
COc1cc2c(c(OC)c1)C(=O)CC2	Enz6	R	n/d	0	0.83	165497	0										20	cyclic	[CH3:1][O:2][c:3]1[cH:4][c:5]2[c:6]([c:7]([O:8][CH3:9])[cH:10]1)[C:11](=[O:12])[CH2:13][CH2:14]2	13	11	6	{'number_of_atoms': 25.999999999999993, 'charge': 0.0, 'multiplicity': 1.0, 'dipole': 4.5782715350041165, 'molar_mass': 192.21399999999997, 'molar_volume': 1522.9560240792534, 'electronic_spatial_extent': 2973.256031296761, 'E_scf': -652.046562142565, 'zero_point_correction': 0.2114603692823908, 'E_thermal_correction': 0.2243514158874685, 'H_thermal_correction': 0.22529578313136647, 'G_thermal_co…	{'X': -2.405178, 'Y': -2.108659, 'Z': -1.7e-05, 'VBur': 0.5059223877823463, 'Mulliken_charge': -0.36880496043135824, 'APT_charge': -0.06177361684188836, 'NPA_charge': -0.5425590498249843, 'NPA_core': 1.9992799999999995, 'NPA_valence': 4.531776298837858, 'NPA_Rydberg': 0.011503630405227795, 'NPA_total': 6.542559049824983, 'NMR_shift': 153.755602934745, 'NMR_anisotropy': 34.163037685460985, 'ES_roo…	{'X': -2.35621, 'Y': -0.566678, 'Z': 1e-06, 'VBur': 0.5790806515652823, 'Mulliken_charge': 0.3879245926778322, 'APT_charge': 1.0606061646989402, 'NPA_charge': 0.5621833662346126, 'NPA_core': 1.9992848234401792, 'NPA_valence': 3.400758278833624, 'NPA_Rydberg': 0.03777358824206328, 'NPA_total': 5.437816633765387, 'NMR_shift': 0.5974904760633559, 'NMR_anisotropy': 107.56161595637869, 'ES_root_Mullik…	{'X': -0.929889, 'Y': -0.18161, 'Z': 1e-06, 'VBur': 0.6822838194671603, 'Mulliken_charge': 0.024066677660590743, 'APT_charge': -0.6224921743233932, 'NPA_charge': -0.22587949667907042, 'NPA_core': 1.9987732625688583, 'NPA_valence': 4.212492105672755, 'NPA_Rydberg': 0.014614128437455751, 'NPA_total': 6.2258794966790685, 'NMR_shift': 73.04496897481259, 'NMR_anisotropy': 131.63034885587697, 'ES_root_…	{'L': 4.096188526095757, 'B1': 1.9952115041776397, 'B5': 8.463253506266275}	{'L': 8.800824988041223, 'B1': 2.0707673831663507, 'B5': 5.342508643138767}
COc1cc2c(c(OC)c1)C(=O)CC2	Enz7	R	n/d	0	0.83	164195	0										21	cyclic	[CH3:1][O:2][c:3]1[cH:4][c:5]2[c:6]([c:7]([O:8][CH3:9])[cH:10]1)[C:11](=[O:12])[CH2:13][CH2:14]2	13	11	6	{'number_of_atoms': 25.999999999999993, 'charge': 0.0, 'multiplicity': 1.0, 'dipole': 4.5782715350041165, 'molar_mass': 192.21399999999997, 'molar_volume': 1522.9560240792534, 'electronic_spatial_extent': 2973.256031296761, 'E_scf': -652.046562142565, 'zero_point_correction': 0.2114603692823908, 'E_thermal_correction': 0.2243514158874685, 'H_thermal_correction': 0.22529578313136647, 'G_thermal_co…	{'X': -2.405178, 'Y': -2.108659, 'Z': -1.7e-05, 'VBur': 0.5059223877823463, 'Mulliken_charge': -0.36880496043135824, 'APT_charge': -0.06177361684188836, 'NPA_charge': -0.5425590498249843, 'NPA_core': 1.9992799999999995, 'NPA_valence': 4.531776298837858, 'NPA_Rydberg': 0.011503630405227795, 'NPA_total': 6.542559049824983, 'NMR_shift': 153.755602934745, 'NMR_anisotropy': 34.163037685460985, 'ES_roo…	{'X': -2.35621, 'Y': -0.566678, 'Z': 1e-06, 'VBur': 0.5790806515652823, 'Mulliken_charge': 0.3879245926778322, 'APT_charge': 1.0606061646989402, 'NPA_charge': 0.5621833662346126, 'NPA_core': 1.9992848234401792, 'NPA_valence': 3.400758278833624, 'NPA_Rydberg': 0.03777358824206328, 'NPA_total': 5.437816633765387, 'NMR_shift': 0.5974904760633559, 'NMR_anisotropy': 107.56161595637869, 'ES_root_Mullik…	{'X': -0.929889, 'Y': -0.18161, 'Z': 1e-06, 'VBur': 0.6822838194671603, 'Mulliken_charge': 0.024066677660590743, 'APT_charge': -0.6224921743233932, 'NPA_charge': -0.22587949667907042, 'NPA_core': 1.9987732625688583, 'NPA_valence': 4.212492105672755, 'NPA_Rydberg': 0.014614128437455751, 'NPA_total': 6.2258794966790685, 'NMR_shift': 73.04496897481259, 'NMR_anisotropy': 131.63034885587697, 'ES_root_…	{'L': 4.096188526095757, 'B1': 1.9952115041776397, 'B5': 8.463253506266275}	{'L': 8.800824988041223, 'B1': 2.0707673831663507, 'B5': 5.342508643138767}
COc1cc2c(c(OC)c1)C(=O)CC2	Enz8	R	n/d	0	0.83	164863	0										22	cyclic	[CH3:1][O:2][c:3]1[cH:4][c:5]2[c:6]([c:7]([O:8][CH3:9])[cH:10]1)[C:11](=[O:12])[CH2:13][CH2:14]2	13	11	6	{'number_of_atoms': 25.999999999999993, 'charge': 0.0, 'multiplicity': 1.0, 'dipole': 4.5782715350041165, 'molar_mass': 192.21399999999997, 'molar_volume': 1522.9560240792534, 'electronic_spatial_extent': 2973.256031296761, 'E_scf': -652.046562142565, 'zero_point_correction': 0.2114603692823908, 'E_thermal_correction': 0.2243514158874685, 'H_thermal_correction': 0.22529578313136647, 'G_thermal_co…	{'X': -2.405178, 'Y': -2.108659, 'Z': -1.7e-05, 'VBur': 0.5059223877823463, 'Mulliken_charge': -0.36880496043135824, 'APT_charge': -0.06177361684188836, 'NPA_charge': -0.5425590498249843, 'NPA_core': 1.9992799999999995, 'NPA_valence': 4.531776298837858, 'NPA_Rydberg': 0.011503630405227795, 'NPA_total': 6.542559049824983, 'NMR_shift': 153.755602934745, 'NMR_anisotropy': 34.163037685460985, 'ES_roo…	{'X': -2.35621, 'Y': -0.566678, 'Z': 1e-06, 'VBur': 0.5790806515652823, 'Mulliken_charge': 0.3879245926778322, 'APT_charge': 1.0606061646989402, 'NPA_charge': 0.5621833662346126, 'NPA_core': 1.9992848234401792, 'NPA_valence': 3.400758278833624, 'NPA_Rydberg': 0.03777358824206328, 'NPA_total': 5.437816633765387, 'NMR_shift': 0.5974904760633559, 'NMR_anisotropy': 107.56161595637869, 'ES_root_Mullik…	{'X': -0.929889, 'Y': -0.18161, 'Z': 1e-06, 'VBur': 0.6822838194671603, 'Mulliken_charge': 0.024066677660590743, 'APT_charge': -0.6224921743233932, 'NPA_charge': -0.22587949667907042, 'NPA_core': 1.9987732625688583, 'NPA_valence': 4.212492105672755, 'NPA_Rydberg': 0.014614128437455751, 'NPA_total': 6.2258794966790685, 'NMR_shift': 73.04496897481259, 'NMR_anisotropy': 131.63034885587697, 'ES_root_…	{'L': 4.096188526095757, 'B1': 1.9952115041776397, 'B5': 8.463253506266275}	{'L': 8.800824988041223, 'B1': 2.0707673831663507, 'B5': 5.342508643138767}
COc1cc2c(c(OC)c1)C(=O)CC2	Enz9	R	n/d	0	0.83	167321	0										23	cyclic	[CH3:1][O:2][c:3]1[cH:4][c:5]2[c:6]([c:7]([O:8][CH3:9])[cH:10]1)[C:11](=[O:12])[CH2:13][CH2:14]2	13	11	6	{'number_of_atoms': 25.999999999999993, 'charge': 0.0, 'multiplicity': 1.0, 'dipole': 4.5782715350041165, 'molar_mass': 192.21399999999997, 'molar_volume': 1522.9560240792534, 'electronic_spatial_extent': 2973.256031296761, 'E_scf': -652.046562142565, 'zero_point_correction': 0.2114603692823908, 'E_thermal_correction': 0.2243514158874685, 'H_thermal_correction': 0.22529578313136647, 'G_thermal_co…	{'X': -2.405178, 'Y': -2.108659, 'Z': -1.7e-05, 'VBur': 0.5059223877823463, 'Mulliken_charge': -0.36880496043135824, 'APT_charge': -0.06177361684188836, 'NPA_charge': -0.5425590498249843, 'NPA_core': 1.9992799999999995, 'NPA_valence': 4.531776298837858, 'NPA_Rydberg': 0.011503630405227795, 'NPA_total': 6.542559049824983, 'NMR_shift': 153.755602934745, 'NMR_anisotropy': 34.163037685460985, 'ES_roo…	{'X': -2.35621, 'Y': -0.566678, 'Z': 1e-06, 'VBur': 0.5790806515652823, 'Mulliken_charge': 0.3879245926778322, 'APT_charge': 1.0606061646989402, 'NPA_charge': 0.5621833662346126, 'NPA_core': 1.9992848234401792, 'NPA_valence': 3.400758278833624, 'NPA_Rydberg': 0.03777358824206328, 'NPA_total': 5.437816633765387, 'NMR_shift': 0.5974904760633559, 'NMR_anisotropy': 107.56161595637869, 'ES_root_Mullik…	{'X': -0.929889, 'Y': -0.18161, 'Z': 1e-06, 'VBur': 0.6822838194671603, 'Mulliken_charge': 0.024066677660590743, 'APT_charge': -0.6224921743233932, 'NPA_charge': -0.22587949667907042, 'NPA_core': 1.9987732625688583, 'NPA_valence': 4.212492105672755, 'NPA_Rydberg': 0.014614128437455751, 'NPA_total': 6.2258794966790685, 'NMR_shift': 73.04496897481259, 'NMR_anisotropy': 131.63034885587697, 'ES_root_…	{'L': 4.096188526095757, 'B1': 1.9952115041776397, 'B5': 8.463253506266275}	{'L': 8.800824988041223, 'B1': 2.0707673831663507, 'B5': 5.342508643138767}
COc1cc2c(cc1C)CCC2=O	Enz1	S	n/d	0	1.1	116013	0										24	cyclic	[CH3:1][O:2][c:3]1[cH:4][c:5]2[c:6]([cH:7][c:8]1[CH3:9])[CH2:10][CH2:11][C:12]2=[O:13]	11	12	5	{'number_of_atoms': 25.0, 'charge': 0.0, 'multiplicity': 1.0, 'dipole': 2.6562, 'molar_mass': 176.2146, 'molar_volume': 1498.066, 'electronic_spatial_extent': 2601.0832, 'E_scf': -576.846086517, 'zero_point_correction': 0.206603, 'E_thermal_correction': 0.218452, 'H_thermal_correction': 0.219396, 'G_thermal_correction': 0.168651, 'E_zpe': -576.643924, 'E': -576.632075, 'H': -576.631131, 'G': -576…	{'X': 3.295773, 'Y': 0.155745, 'Z': -1e-06, 'VBur': 0.5040906230333543, 'Mulliken_charge': -0.373385, 'APT_charge': -0.070648, 'NPA_charge': -0.54635, 'NPA_core': 1.99928, 'NPA_valence': 4.53597, 'NPA_Rydberg': 0.0111, 'NPA_total': 6.54635, 'NMR_shift': 153.6619, 'NMR_anisotropy': 32.9662, 'ES_root_Mulliken_charge': -0.336255, 'ES_root_NPA_charge': -0.46563, 'ES_root_NPA_core': 1.99926, 'ES_root_…	{'X': 2.257979, 'Y': -0.980931, 'Z': -0.0, 'VBur': 0.5596286972938955, 'Mulliken_charge': 0.379029, 'APT_charge': 1.024549, 'NPA_charge': 0.5692, 'NPA_core': 1.99926, 'NPA_valence': 3.39397, 'NPA_Rydberg': 0.03756, 'NPA_total': 5.4308, 'NMR_shift': -4.2921, 'NMR_anisotropy': 115.9424, 'ES_root_Mulliken_charge': 0.28969, 'ES_root_NPA_charge': 0.37954, 'ES_root_NPA_core': 1.99923, 'ES_root_NPA_vale…	{'X': 0.920279, 'Y': -0.350602, 'Z': -0.0, 'VBur': 0.6574889867841409, 'Mulliken_charge': 0.058705, 'APT_charge': -0.322962, 'NPA_charge': -0.14648, 'NPA_core': 1.99886, 'NPA_valence': 4.13206, 'NPA_Rydberg': 0.01556, 'NPA_total': 6.14648, 'NMR_shift': 58.5958, 'NMR_anisotropy': 155.0066, 'ES_root_Mulliken_charge': 0.08817, 'ES_root_NPA_charge': -0.13589, 'ES_root_NPA_core': 1.99883, 'ES_root_NPA…	{'L': 4.08240418881273, 'B1': 1.9810294266780732, 'B5': 7.351496073235894}	{'L': 7.819227793538422, 'B1': 1.9866445300979572, 'B5': 4.93645441434484}
COc1cc2c(cc1C)CCC2=O	Enz2	S	n/d	0	1.1	131158	0										25	cyclic	[CH3:1][O:2][c:3]1[cH:4][c:5]2[c:6]([cH:7][c:8]1[CH3:9])[CH2:10][CH2:11][C:12]2=[O:13]	11	12	5	{'number_of_atoms': 25.0, 'charge': 0.0, 'multiplicity': 1.0, 'dipole': 2.6562, 'molar_mass': 176.2146, 'molar_volume': 1498.066, 'electronic_spatial_extent': 2601.0832, 'E_scf': -576.846086517, 'zero_point_correction': 0.206603, 'E_thermal_correction': 0.218452, 'H_thermal_correction': 0.219396, 'G_thermal_correction': 0.168651, 'E_zpe': -576.643924, 'E': -576.632075, 'H': -576.631131, 'G': -576…	{'X': 3.295773, 'Y': 0.155745, 'Z': -1e-06, 'VBur': 0.5040906230333543, 'Mulliken_charge': -0.373385, 'APT_charge': -0.070648, 'NPA_charge': -0.54635, 'NPA_core': 1.99928, 'NPA_valence': 4.53597, 'NPA_Rydberg': 0.0111, 'NPA_total': 6.54635, 'NMR_shift': 153.6619, 'NMR_anisotropy': 32.9662, 'ES_root_Mulliken_charge': -0.336255, 'ES_root_NPA_charge': -0.46563, 'ES_root_NPA_core': 1.99926, 'ES_root_…	{'X': 2.257979, 'Y': -0.980931, 'Z': -0.0, 'VBur': 0.5596286972938955, 'Mulliken_charge': 0.379029, 'APT_charge': 1.024549, 'NPA_charge': 0.5692, 'NPA_core': 1.99926, 'NPA_valence': 3.39397, 'NPA_Rydberg': 0.03756, 'NPA_total': 5.4308, 'NMR_shift': -4.2921, 'NMR_anisotropy': 115.9424, 'ES_root_Mulliken_charge': 0.28969, 'ES_root_NPA_charge': 0.37954, 'ES_root_NPA_core': 1.99923, 'ES_root_NPA_vale…	{'X': 0.920279, 'Y': -0.350602, 'Z': -0.0, 'VBur': 0.6574889867841409, 'Mulliken_charge': 0.058705, 'APT_charge': -0.322962, 'NPA_charge': -0.14648, 'NPA_core': 1.99886, 'NPA_valence': 4.13206, 'NPA_Rydberg': 0.01556, 'NPA_total': 6.14648, 'NMR_shift': 58.5958, 'NMR_anisotropy': 155.0066, 'ES_root_Mulliken_charge': 0.08817, 'ES_root_NPA_charge': -0.13589, 'ES_root_NPA_core': 1.99883, 'ES_root_NPA…	{'L': 4.08240418881273, 'B1': 1.9810294266780732, 'B5': 7.351496073235894}	{'L': 7.819227793538422, 'B1': 1.9866445300979572, 'B5': 4.93645441434484}
COc1cc2c(cc1C)CCC2=O	Enz3	S	n/d	0	1.1	130312	0										26	cyclic	[CH3:1][O:2][c:3]1[cH:4][c:5]2[c:6]([cH:7][c:8]1[CH3:9])[CH2:10][CH2:11][C:12]2=[O:13]	11	12	5	{'number_of_atoms': 25.0, 'charge': 0.0, 'multiplicity': 1.0, 'dipole': 2.6562, 'molar_mass': 176.2146, 'molar_volume': 1498.066, 'electronic_spatial_extent': 2601.0832, 'E_scf': -576.846086517, 'zero_point_correction': 0.206603, 'E_thermal_correction': 0.218452, 'H_thermal_correction': 0.219396, 'G_thermal_correction': 0.168651, 'E_zpe': -576.643924, 'E': -576.632075, 'H': -576.631131, 'G': -576…	{'X': 3.295773, 'Y': 0.155745, 'Z': -1e-06, 'VBur': 0.5040906230333543, 'Mulliken_charge': -0.373385, 'APT_charge': -0.070648, 'NPA_charge': -0.54635, 'NPA_core': 1.99928, 'NPA_valence': 4.53597, 'NPA_Rydberg': 0.0111, 'NPA_total': 6.54635, 'NMR_shift': 153.6619, 'NMR_anisotropy': 32.9662, 'ES_root_Mulliken_charge': -0.336255, 'ES_root_NPA_charge': -0.46563, 'ES_root_NPA_core': 1.99926, 'ES_root_…	{'X': 2.257979, 'Y': -0.980931, 'Z': -0.0, 'VBur': 0.5596286972938955, 'Mulliken_charge': 0.379029, 'APT_charge': 1.024549, 'NPA_charge': 0.5692, 'NPA_core': 1.99926, 'NPA_valence': 3.39397, 'NPA_Rydberg': 0.03756, 'NPA_total': 5.4308, 'NMR_shift': -4.2921, 'NMR_anisotropy': 115.9424, 'ES_root_Mulliken_charge': 0.28969, 'ES_root_NPA_charge': 0.37954, 'ES_root_NPA_core': 1.99923, 'ES_root_NPA_vale…	{'X': 0.920279, 'Y': -0.350602, 'Z': -0.0, 'VBur': 0.6574889867841409, 'Mulliken_charge': 0.058705, 'APT_charge': -0.322962, 'NPA_charge': -0.14648, 'NPA_core': 1.99886, 'NPA_valence': 4.13206, 'NPA_Rydberg': 0.01556, 'NPA_total': 6.14648, 'NMR_shift': 58.5958, 'NMR_anisotropy': 155.0066, 'ES_root_Mulliken_charge': 0.08817, 'ES_root_NPA_charge': -0.13589, 'ES_root_NPA_core': 1.99883, 'ES_root_NPA…	{'L': 4.08240418881273, 'B1': 1.9810294266780732, 'B5': 7.351496073235894}	{'L': 7.819227793538422, 'B1': 1.9866445300979572, 'B5': 4.93645441434484}
COc1cc2c(cc1C)CCC2=O	Enz4	S	n/d	0	1.1	134108	0										27	cyclic	[CH3:1][O:2][c:3]1[cH:4][c:5]2[c:6]([cH:7][c:8]1[CH3:9])[CH2:10][CH2:11][C:12]2=[O:13]	11	12	5	{'number_of_atoms': 25.0, 'charge': 0.0, 'multiplicity': 1.0, 'dipole': 2.6562, 'molar_mass': 176.2146, 'molar_volume': 1498.066, 'electronic_spatial_extent': 2601.0832, 'E_scf': -576.846086517, 'zero_point_correction': 0.206603, 'E_thermal_correction': 0.218452, 'H_thermal_correction': 0.219396, 'G_thermal_correction': 0.168651, 'E_zpe': -576.643924, 'E': -576.632075, 'H': -576.631131, 'G': -576…	{'X': 3.295773, 'Y': 0.155745, 'Z': -1e-06, 'VBur': 0.5040906230333543, 'Mulliken_charge': -0.373385, 'APT_charge': -0.070648, 'NPA_charge': -0.54635, 'NPA_core': 1.99928, 'NPA_valence': 4.53597, 'NPA_Rydberg': 0.0111, 'NPA_total': 6.54635, 'NMR_shift': 153.6619, 'NMR_anisotropy': 32.9662, 'ES_root_Mulliken_charge': -0.336255, 'ES_root_NPA_charge': -0.46563, 'ES_root_NPA_core': 1.99926, 'ES_root_…	{'X': 2.257979, 'Y': -0.980931, 'Z': -0.0, 'VBur': 0.5596286972938955, 'Mulliken_charge': 0.379029, 'APT_charge': 1.024549, 'NPA_charge': 0.5692, 'NPA_core': 1.99926, 'NPA_valence': 3.39397, 'NPA_Rydberg': 0.03756, 'NPA_total': 5.4308, 'NMR_shift': -4.2921, 'NMR_anisotropy': 115.9424, 'ES_root_Mulliken_charge': 0.28969, 'ES_root_NPA_charge': 0.37954, 'ES_root_NPA_core': 1.99923, 'ES_root_NPA_vale…	{'X': 0.920279, 'Y': -0.350602, 'Z': -0.0, 'VBur': 0.6574889867841409, 'Mulliken_charge': 0.058705, 'APT_charge': -0.322962, 'NPA_charge': -0.14648, 'NPA_core': 1.99886, 'NPA_valence': 4.13206, 'NPA_Rydberg': 0.01556, 'NPA_total': 6.14648, 'NMR_shift': 58.5958, 'NMR_anisotropy': 155.0066, 'ES_root_Mulliken_charge': 0.08817, 'ES_root_NPA_charge': -0.13589, 'ES_root_NPA_core': 1.99883, 'ES_root_NPA…	{'L': 4.08240418881273, 'B1': 1.9810294266780732, 'B5': 7.351496073235894}	{'L': 7.819227793538422, 'B1': 1.9866445300979572, 'B5': 4.93645441434484}
COc1cc2c(cc1C)CCC2=O	Enz6	R	n/d	0	1.1	127677	0										28	cyclic	[CH3:1][O:2][c:3]1[cH:4][c:5]2[c:6]([cH:7][c:8]1[CH3:9])[CH2:10][CH2:11][C:12]2=[O:13]	11	12	5	{'number_of_atoms': 25.0, 'charge': 0.0, 'multiplicity': 1.0, 'dipole': 2.6562, 'molar_mass': 176.2146, 'molar_volume': 1498.066, 'electronic_spatial_extent': 2601.0832, 'E_scf': -576.846086517, 'zero_point_correction': 0.206603, 'E_thermal_correction': 0.218452, 'H_thermal_correction': 0.219396, 'G_thermal_correction': 0.168651, 'E_zpe': -576.643924, 'E': -576.632075, 'H': -576.631131, 'G': -576…	{'X': 3.295773, 'Y': 0.155745, 'Z': -1e-06, 'VBur': 0.5040906230333543, 'Mulliken_charge': -0.373385, 'APT_charge': -0.070648, 'NPA_charge': -0.54635, 'NPA_core': 1.99928, 'NPA_valence': 4.53597, 'NPA_Rydberg': 0.0111, 'NPA_total': 6.54635, 'NMR_shift': 153.6619, 'NMR_anisotropy': 32.9662, 'ES_root_Mulliken_charge': -0.336255, 'ES_root_NPA_charge': -0.46563, 'ES_root_NPA_core': 1.99926, 'ES_root_…	{'X': 2.257979, 'Y': -0.980931, 'Z': -0.0, 'VBur': 0.5596286972938955, 'Mulliken_charge': 0.379029, 'APT_charge': 1.024549, 'NPA_charge': 0.5692, 'NPA_core': 1.99926, 'NPA_valence': 3.39397, 'NPA_Rydberg': 0.03756, 'NPA_total': 5.4308, 'NMR_shift': -4.2921, 'NMR_anisotropy': 115.9424, 'ES_root_Mulliken_charge': 0.28969, 'ES_root_NPA_charge': 0.37954, 'ES_root_NPA_core': 1.99923, 'ES_root_NPA_vale…	{'X': 0.920279, 'Y': -0.350602, 'Z': -0.0, 'VBur': 0.6574889867841409, 'Mulliken_charge': 0.058705, 'APT_charge': -0.322962, 'NPA_charge': -0.14648, 'NPA_core': 1.99886, 'NPA_valence': 4.13206, 'NPA_Rydberg': 0.01556, 'NPA_total': 6.14648, 'NMR_shift': 58.5958, 'NMR_anisotropy': 155.0066, 'ES_root_Mulliken_charge': 0.08817, 'ES_root_NPA_charge': -0.13589, 'ES_root_NPA_core': 1.99883, 'ES_root_NPA…	{'L': 4.08240418881273, 'B1': 1.9810294266780732, 'B5': 7.351496073235894}	{'L': 7.819227793538422, 'B1': 1.9866445300979572, 'B5': 4.93645441434484}
COc1cc2c(cc1C)CCC2=O	Enz7	R	n/d	0	1.1	128776	0										29	cyclic	[CH3:1][O:2][c:3]1[cH:4][c:5]2[c:6]([cH:7][c:8]1[CH3:9])[CH2:10][CH2:11][C:12]2=[O:13]	11	12	5	{'number_of_atoms': 25.0, 'charge': 0.0, 'multiplicity': 1.0, 'dipole': 2.6562, 'molar_mass': 176.2146, 'molar_volume': 1498.066, 'electronic_spatial_extent': 2601.0832, 'E_scf': -576.846086517, 'zero_point_correction': 0.206603, 'E_thermal_correction': 0.218452, 'H_thermal_correction': 0.219396, 'G_thermal_correction': 0.168651, 'E_zpe': -576.643924, 'E': -576.632075, 'H': -576.631131, 'G': -576…	{'X': 3.295773, 'Y': 0.155745, 'Z': -1e-06, 'VBur': 0.5040906230333543, 'Mulliken_charge': -0.373385, 'APT_charge': -0.070648, 'NPA_charge': -0.54635, 'NPA_core': 1.99928, 'NPA_valence': 4.53597, 'NPA_Rydberg': 0.0111, 'NPA_total': 6.54635, 'NMR_shift': 153.6619, 'NMR_anisotropy': 32.9662, 'ES_root_Mulliken_charge': -0.336255, 'ES_root_NPA_charge': -0.46563, 'ES_root_NPA_core': 1.99926, 'ES_root_…	{'X': 2.257979, 'Y': -0.980931, 'Z': -0.0, 'VBur': 0.5596286972938955, 'Mulliken_charge': 0.379029, 'APT_charge': 1.024549, 'NPA_charge': 0.5692, 'NPA_core': 1.99926, 'NPA_valence': 3.39397, 'NPA_Rydberg': 0.03756, 'NPA_total': 5.4308, 'NMR_shift': -4.2921, 'NMR_anisotropy': 115.9424, 'ES_root_Mulliken_charge': 0.28969, 'ES_root_NPA_charge': 0.37954, 'ES_root_NPA_core': 1.99923, 'ES_root_NPA_vale…	{'X': 0.920279, 'Y': -0.350602, 'Z': -0.0, 'VBur': 0.6574889867841409, 'Mulliken_charge': 0.058705, 'APT_charge': -0.322962, 'NPA_charge': -0.14648, 'NPA_core': 1.99886, 'NPA_valence': 4.13206, 'NPA_Rydberg': 0.01556, 'NPA_total': 6.14648, 'NMR_shift': 58.5958, 'NMR_anisotropy': 155.0066, 'ES_root_Mulliken_charge': 0.08817, 'ES_root_NPA_charge': -0.13589, 'ES_root_NPA_core': 1.99883, 'ES_root_NPA…	{'L': 4.08240418881273, 'B1': 1.9810294266780732, 'B5': 7.351496073235894}	{'L': 7.819227793538422, 'B1': 1.9866445300979572, 'B5': 4.93645441434484}
COc1cc2c(cc1C)CCC2=O	Enz8	R	n/d	0	1.1	128062	0										30	cyclic	[CH3:1][O:2][c:3]1[cH:4][c:5]2[c:6]([cH:7][c:8]1[CH3:9])[CH2:10][CH2:11][C:12]2=[O:13]	11	12	5	{'number_of_atoms': 25.0, 'charge': 0.0, 'multiplicity': 1.0, 'dipole': 2.6562, 'molar_mass': 176.2146, 'molar_volume': 1498.066, 'electronic_spatial_extent': 2601.0832, 'E_scf': -576.846086517, 'zero_point_correction': 0.206603, 'E_thermal_correction': 0.218452, 'H_thermal_correction': 0.219396, 'G_thermal_correction': 0.168651, 'E_zpe': -576.643924, 'E': -576.632075, 'H': -576.631131, 'G': -576…	{'X': 3.295773, 'Y': 0.155745, 'Z': -1e-06, 'VBur': 0.5040906230333543, 'Mulliken_charge': -0.373385, 'APT_charge': -0.070648, 'NPA_charge': -0.54635, 'NPA_core': 1.99928, 'NPA_valence': 4.53597, 'NPA_Rydberg': 0.0111, 'NPA_total': 6.54635, 'NMR_shift': 153.6619, 'NMR_anisotropy': 32.9662, 'ES_root_Mulliken_charge': -0.336255, 'ES_root_NPA_charge': -0.46563, 'ES_root_NPA_core': 1.99926, 'ES_root_…	{'X': 2.257979, 'Y': -0.980931, 'Z': -0.0, 'VBur': 0.5596286972938955, 'Mulliken_charge': 0.379029, 'APT_charge': 1.024549, 'NPA_charge': 0.5692, 'NPA_core': 1.99926, 'NPA_valence': 3.39397, 'NPA_Rydberg': 0.03756, 'NPA_total': 5.4308, 'NMR_shift': -4.2921, 'NMR_anisotropy': 115.9424, 'ES_root_Mulliken_charge': 0.28969, 'ES_root_NPA_charge': 0.37954, 'ES_root_NPA_core': 1.99923, 'ES_root_NPA_vale…	{'X': 0.920279, 'Y': -0.350602, 'Z': -0.0, 'VBur': 0.6574889867841409, 'Mulliken_charge': 0.058705, 'APT_charge': -0.322962, 'NPA_charge': -0.14648, 'NPA_core': 1.99886, 'NPA_valence': 4.13206, 'NPA_Rydberg': 0.01556, 'NPA_total': 6.14648, 'NMR_shift': 58.5958, 'NMR_anisotropy': 155.0066, 'ES_root_Mulliken_charge': 0.08817, 'ES_root_NPA_charge': -0.13589, 'ES_root_NPA_core': 1.99883, 'ES_root_NPA…	{'L': 4.08240418881273, 'B1': 1.9810294266780732, 'B5': 7.351496073235894}	{'L': 7.819227793538422, 'B1': 1.9866445300979572, 'B5': 4.93645441434484}
COc1cc2c(cc1C)CCC2=O	Enz9	R	n/d	0	1.1	129400	0										31	cyclic	[CH3:1][O:2][c:3]1[cH:4][c:5]2[c:6]([cH:7][c:8]1[CH3:9])[CH2:10][CH2:11][C:12]2=[O:13]	11	12	5	{'number_of_atoms': 25.0, 'charge': 0.0, 'multiplicity': 1.0, 'dipole': 2.6562, 'molar_mass': 176.2146, 'molar_volume': 1498.066, 'electronic_spatial_extent': 2601.0832, 'E_scf': -576.846086517, 'zero_point_correction': 0.206603, 'E_thermal_correction': 0.218452, 'H_thermal_correction': 0.219396, 'G_thermal_correction': 0.168651, 'E_zpe': -576.643924, 'E': -576.632075, 'H': -576.631131, 'G': -576…	{'X': 3.295773, 'Y': 0.155745, 'Z': -1e-06, 'VBur': 0.5040906230333543, 'Mulliken_charge': -0.373385, 'APT_charge': -0.070648, 'NPA_charge': -0.54635, 'NPA_core': 1.99928, 'NPA_valence': 4.53597, 'NPA_Rydberg': 0.0111, 'NPA_total': 6.54635, 'NMR_shift': 153.6619, 'NMR_anisotropy': 32.9662, 'ES_root_Mulliken_charge': -0.336255, 'ES_root_NPA_charge': -0.46563, 'ES_root_NPA_core': 1.99926, 'ES_root_…	{'X': 2.257979, 'Y': -0.980931, 'Z': -0.0, 'VBur': 0.5596286972938955, 'Mulliken_charge': 0.379029, 'APT_charge': 1.024549, 'NPA_charge': 0.5692, 'NPA_core': 1.99926, 'NPA_valence': 3.39397, 'NPA_Rydberg': 0.03756, 'NPA_total': 5.4308, 'NMR_shift': -4.2921, 'NMR_anisotropy': 115.9424, 'ES_root_Mulliken_charge': 0.28969, 'ES_root_NPA_charge': 0.37954, 'ES_root_NPA_core': 1.99923, 'ES_root_NPA_vale…	{'X': 0.920279, 'Y': -0.350602, 'Z': -0.0, 'VBur': 0.6574889867841409, 'Mulliken_charge': 0.058705, 'APT_charge': -0.322962, 'NPA_charge': -0.14648, 'NPA_core': 1.99886, 'NPA_valence': 4.13206, 'NPA_Rydberg': 0.01556, 'NPA_total': 6.14648, 'NMR_shift': 58.5958, 'NMR_anisotropy': 155.0066, 'ES_root_Mulliken_charge': 0.08817, 'ES_root_NPA_charge': -0.13589, 'ES_root_NPA_core': 1.99883, 'ES_root_NPA…	{'L': 4.08240418881273, 'B1': 1.9810294266780732, 'B5': 7.351496073235894}	{'L': 7.819227793538422, 'B1': 1.9866445300979572, 'B5': 4.93645441434484}
O=C1Cc2ccc(Cl)cc2C1	Enz1	S	0.64	12784	1.06	2155	85.57467033		1.94	205085	2.19	70143	49	49		0.656520373	32	cyclic	[O:1]=[C:2]1[CH2:3][c:4]2[cH:5][cH:6][c:7]([Cl:8])[cH:9][c:10]2[CH2:11]1	3	2	11	{'number_of_atoms': 18.0, 'charge': 0.0, 'multiplicity': 1.0, 'dipole': 1.3333, 'molar_mass': 166.6067, 'molar_volume': 1274.715, 'electronic_spatial_extent': 2328.4767, 'E_scf': -882.592729864, 'zero_point_correction': 0.135421, 'E_thermal_correction': 0.144233, 'H_thermal_correction': 0.145177, 'G_thermal_correction': 0.100574, 'E_zpe': -882.461548, 'E': -882.452736, 'H': -882.451792, 'G': -882…	{'X': -2.27252, 'Y': 1.098597, 'Z': -0.0, 'VBur': 0.5163624921334172, 'Mulliken_charge': -0.442118, 'APT_charge': -0.032827, 'NPA_charge': -0.56794, 'NPA_core': 1.99917, 'NPA_valence': 4.55796, 'NPA_Rydberg': 0.01081, 'NPA_total': 6.56794, 'NMR_shift': 147.1832, 'NMR_anisotropy': 31.2105, 'ES_root_Mulliken_charge': -0.384282, 'ES_root_NPA_charge': -0.47678, 'ES_root_NPA_core': 1.99917, 'ES_root_N…	{'X': -2.881938, 'Y': -0.314894, 'Z': 0.0, 'VBur': 0.5449968533668974, 'Mulliken_charge': 0.454127, 'APT_charge': 0.813111, 'NPA_charge': 0.61313, 'NPA_core': 1.99942, 'NPA_valence': 3.34888, 'NPA_Rydberg': 0.03856, 'NPA_total': 5.38687, 'NMR_shift': -13.2267, 'NMR_anisotropy': 133.0853, 'ES_root_Mulliken_charge': 0.29743, 'ES_root_NPA_charge': 0.30937, 'ES_root_NPA_core': 1.99943, 'ES_root_NPA_v…	{'X': -1.745146, 'Y': -1.353123, 'Z': -0.0, 'VBur': 0.5166771554436753, 'Mulliken_charge': -0.44129, 'APT_charge': -0.044754, 'NPA_charge': -0.56796, 'NPA_core': 1.99917, 'NPA_valence': 4.55798, 'NPA_Rydberg': 0.01082, 'NPA_total': 6.56796, 'NMR_shift': 146.6446, 'NMR_anisotropy': 32.2538, 'ES_root_Mulliken_charge': -0.383213, 'ES_root_NPA_charge': -0.47679, 'ES_root_NPA_core': 1.99916, 'ES_root_…	{'L': 5.781703969988126, 'B1': 1.97959367730911, 'B5': 7.727080692335391}	{'L': 7.039089768021569, 'B1': 1.9792524266461569, 'B5': 6.420539559826986}
O=C1Cc2ccc(Cl)cc2C1	Enz2	S	0.64	9843	1.06	1880	83.96314936		1.94	204106	2.19	100459	34	34		0.433661928	33	cyclic	[O:1]=[C:2]1[CH2:3][c:4]2[cH:5][cH:6][c:7]([Cl:8])[cH:9][c:10]2[CH2:11]1	3	2	11	{'number_of_atoms': 18.0, 'charge': 0.0, 'multiplicity': 1.0, 'dipole': 1.3333, 'molar_mass': 166.6067, 'molar_volume': 1274.715, 'electronic_spatial_extent': 2328.4767, 'E_scf': -882.592729864, 'zero_point_correction': 0.135421, 'E_thermal_correction': 0.144233, 'H_thermal_correction': 0.145177, 'G_thermal_correction': 0.100574, 'E_zpe': -882.461548, 'E': -882.452736, 'H': -882.451792, 'G': -882…	{'X': -2.27252, 'Y': 1.098597, 'Z': -0.0, 'VBur': 0.5163624921334172, 'Mulliken_charge': -0.442118, 'APT_charge': -0.032827, 'NPA_charge': -0.56794, 'NPA_core': 1.99917, 'NPA_valence': 4.55796, 'NPA_Rydberg': 0.01081, 'NPA_total': 6.56794, 'NMR_shift': 147.1832, 'NMR_anisotropy': 31.2105, 'ES_root_Mulliken_charge': -0.384282, 'ES_root_NPA_charge': -0.47678, 'ES_root_NPA_core': 1.99917, 'ES_root_N…	{'X': -2.881938, 'Y': -0.314894, 'Z': 0.0, 'VBur': 0.5449968533668974, 'Mulliken_charge': 0.454127, 'APT_charge': 0.813111, 'NPA_charge': 0.61313, 'NPA_core': 1.99942, 'NPA_valence': 3.34888, 'NPA_Rydberg': 0.03856, 'NPA_total': 5.38687, 'NMR_shift': -13.2267, 'NMR_anisotropy': 133.0853, 'ES_root_Mulliken_charge': 0.29743, 'ES_root_NPA_charge': 0.30937, 'ES_root_NPA_core': 1.99943, 'ES_root_NPA_v…	{'X': -1.745146, 'Y': -1.353123, 'Z': -0.0, 'VBur': 0.5166771554436753, 'Mulliken_charge': -0.44129, 'APT_charge': -0.044754, 'NPA_charge': -0.56796, 'NPA_core': 1.99917, 'NPA_valence': 4.55798, 'NPA_Rydberg': 0.01082, 'NPA_total': 6.56796, 'NMR_shift': 146.6446, 'NMR_anisotropy': 32.2538, 'ES_root_Mulliken_charge': -0.383213, 'ES_root_NPA_charge': -0.47679, 'ES_root_NPA_core': 1.99916, 'ES_root_…	{'L': 5.781703969988126, 'B1': 1.97959367730911, 'B5': 7.727080692335391}	{'L': 7.039089768021569, 'B1': 1.9792524266461569, 'B5': 6.420539559826986}
O=C1Cc2ccc(Cl)cc2C1	Enz3	S	0.64	12294	1.06	3045	80.14864072		1.94	157777	2.19	180296	6.7	-6.7	opposite than expected enantiomer is major	-0.082178924	34	cyclic	[O:1]=[C:2]1[CH2:3][c:4]2[cH:5][cH:6][c:7]([Cl:8])[cH:9][c:10]2[CH2:11]1	3	2	11	{'number_of_atoms': 18.0, 'charge': 0.0, 'multiplicity': 1.0, 'dipole': 1.3333, 'molar_mass': 166.6067, 'molar_volume': 1274.715, 'electronic_spatial_extent': 2328.4767, 'E_scf': -882.592729864, 'zero_point_correction': 0.135421, 'E_thermal_correction': 0.144233, 'H_thermal_correction': 0.145177, 'G_thermal_correction': 0.100574, 'E_zpe': -882.461548, 'E': -882.452736, 'H': -882.451792, 'G': -882…	{'X': -2.27252, 'Y': 1.098597, 'Z': -0.0, 'VBur': 0.5163624921334172, 'Mulliken_charge': -0.442118, 'APT_charge': -0.032827, 'NPA_charge': -0.56794, 'NPA_core': 1.99917, 'NPA_valence': 4.55796, 'NPA_Rydberg': 0.01081, 'NPA_total': 6.56794, 'NMR_shift': 147.1832, 'NMR_anisotropy': 31.2105, 'ES_root_Mulliken_charge': -0.384282, 'ES_root_NPA_charge': -0.47678, 'ES_root_NPA_core': 1.99917, 'ES_root_N…	{'X': -2.881938, 'Y': -0.314894, 'Z': 0.0, 'VBur': 0.5449968533668974, 'Mulliken_charge': 0.454127, 'APT_charge': 0.813111, 'NPA_charge': 0.61313, 'NPA_core': 1.99942, 'NPA_valence': 3.34888, 'NPA_Rydberg': 0.03856, 'NPA_total': 5.38687, 'NMR_shift': -13.2267, 'NMR_anisotropy': 133.0853, 'ES_root_Mulliken_charge': 0.29743, 'ES_root_NPA_charge': 0.30937, 'ES_root_NPA_core': 1.99943, 'ES_root_NPA_v…	{'X': -1.745146, 'Y': -1.353123, 'Z': -0.0, 'VBur': 0.5166771554436753, 'Mulliken_charge': -0.44129, 'APT_charge': -0.044754, 'NPA_charge': -0.56796, 'NPA_core': 1.99917, 'NPA_valence': 4.55798, 'NPA_Rydberg': 0.01082, 'NPA_total': 6.56796, 'NMR_shift': 146.6446, 'NMR_anisotropy': 32.2538, 'ES_root_Mulliken_charge': -0.383213, 'ES_root_NPA_charge': -0.47679, 'ES_root_NPA_core': 1.99916, 'ES_root_…	{'L': 5.781703969988126, 'B1': 1.97959367730911, 'B5': 7.727080692335391}	{'L': 7.039089768021569, 'B1': 1.9792524266461569, 'B5': 6.420539559826986}
O=C1Cc2ccc(Cl)cc2C1	Enz4	S	0.64	18220	1.06	2190	89.2699657		1.94	556165	2.19	28526	90.2	90.2		1.816062712	35	cyclic	[O:1]=[C:2]1[CH2:3][c:4]2[cH:5][cH:6][c:7]([Cl:8])[cH:9][c:10]2[CH2:11]1	3	2	11	{'number_of_atoms': 18.0, 'charge': 0.0, 'multiplicity': 1.0, 'dipole': 1.3333, 'molar_mass': 166.6067, 'molar_volume': 1274.715, 'electronic_spatial_extent': 2328.4767, 'E_scf': -882.592729864, 'zero_point_correction': 0.135421, 'E_thermal_correction': 0.144233, 'H_thermal_correction': 0.145177, 'G_thermal_correction': 0.100574, 'E_zpe': -882.461548, 'E': -882.452736, 'H': -882.451792, 'G': -882…	{'X': -2.27252, 'Y': 1.098597, 'Z': -0.0, 'VBur': 0.5163624921334172, 'Mulliken_charge': -0.442118, 'APT_charge': -0.032827, 'NPA_charge': -0.56794, 'NPA_core': 1.99917, 'NPA_valence': 4.55796, 'NPA_Rydberg': 0.01081, 'NPA_total': 6.56794, 'NMR_shift': 147.1832, 'NMR_anisotropy': 31.2105, 'ES_root_Mulliken_charge': -0.384282, 'ES_root_NPA_charge': -0.47678, 'ES_root_NPA_core': 1.99917, 'ES_root_N…	{'X': -2.881938, 'Y': -0.314894, 'Z': 0.0, 'VBur': 0.5449968533668974, 'Mulliken_charge': 0.454127, 'APT_charge': 0.813111, 'NPA_charge': 0.61313, 'NPA_core': 1.99942, 'NPA_valence': 3.34888, 'NPA_Rydberg': 0.03856, 'NPA_total': 5.38687, 'NMR_shift': -13.2267, 'NMR_anisotropy': 133.0853, 'ES_root_Mulliken_charge': 0.29743, 'ES_root_NPA_charge': 0.30937, 'ES_root_NPA_core': 1.99943, 'ES_root_NPA_v…	{'X': -1.745146, 'Y': -1.353123, 'Z': -0.0, 'VBur': 0.5166771554436753, 'Mulliken_charge': -0.44129, 'APT_charge': -0.044754, 'NPA_charge': -0.56796, 'NPA_core': 1.99917, 'NPA_valence': 4.55798, 'NPA_Rydberg': 0.01082, 'NPA_total': 6.56796, 'NMR_shift': 146.6446, 'NMR_anisotropy': 32.2538, 'ES_root_Mulliken_charge': -0.383213, 'ES_root_NPA_charge': -0.47679, 'ES_root_NPA_core': 1.99916, 'ES_root_…	{'L': 5.781703969988126, 'B1': 1.97959367730911, 'B5': 7.727080692335391}	{'L': 7.039089768021569, 'B1': 1.9792524266461569, 'B5': 6.420539559826986}
O=C1Cc2ccc(Cl)cc2C1	Enz6	R	0.64	7131	1.06	2561	73.57614527		1.94	6817	2.19	171148	92.3	-92.3		-1.97046392	36	cyclic	[O:1]=[C:2]1[CH2:3][c:4]2[cH:5][cH:6][c:7]([Cl:8])[cH:9][c:10]2[CH2:11]1	3	2	11	{'number_of_atoms': 18.0, 'charge': 0.0, 'multiplicity': 1.0, 'dipole': 1.3333, 'molar_mass': 166.6067, 'molar_volume': 1274.715, 'electronic_spatial_extent': 2328.4767, 'E_scf': -882.592729864, 'zero_point_correction': 0.135421, 'E_thermal_correction': 0.144233, 'H_thermal_correction': 0.145177, 'G_thermal_correction': 0.100574, 'E_zpe': -882.461548, 'E': -882.452736, 'H': -882.451792, 'G': -882…	{'X': -2.27252, 'Y': 1.098597, 'Z': -0.0, 'VBur': 0.5163624921334172, 'Mulliken_charge': -0.442118, 'APT_charge': -0.032827, 'NPA_charge': -0.56794, 'NPA_core': 1.99917, 'NPA_valence': 4.55796, 'NPA_Rydberg': 0.01081, 'NPA_total': 6.56794, 'NMR_shift': 147.1832, 'NMR_anisotropy': 31.2105, 'ES_root_Mulliken_charge': -0.384282, 'ES_root_NPA_charge': -0.47678, 'ES_root_NPA_core': 1.99917, 'ES_root_N…	{'X': -2.881938, 'Y': -0.314894, 'Z': 0.0, 'VBur': 0.5449968533668974, 'Mulliken_charge': 0.454127, 'APT_charge': 0.813111, 'NPA_charge': 0.61313, 'NPA_core': 1.99942, 'NPA_valence': 3.34888, 'NPA_Rydberg': 0.03856, 'NPA_total': 5.38687, 'NMR_shift': -13.2267, 'NMR_anisotropy': 133.0853, 'ES_root_Mulliken_charge': 0.29743, 'ES_root_NPA_charge': 0.30937, 'ES_root_NPA_core': 1.99943, 'ES_root_NPA_v…	{'X': -1.745146, 'Y': -1.353123, 'Z': -0.0, 'VBur': 0.5166771554436753, 'Mulliken_charge': -0.44129, 'APT_charge': -0.044754, 'NPA_charge': -0.56796, 'NPA_core': 1.99917, 'NPA_valence': 4.55798, 'NPA_Rydberg': 0.01082, 'NPA_total': 6.56796, 'NMR_shift': 146.6446, 'NMR_anisotropy': 32.2538, 'ES_root_Mulliken_charge': -0.383213, 'ES_root_NPA_charge': -0.47679, 'ES_root_NPA_core': 1.99916, 'ES_root_…	{'L': 5.781703969988126, 'B1': 1.97959367730911, 'B5': 7.727080692335391}	{'L': 7.039089768021569, 'B1': 1.9792524266461569, 'B5': 6.420539559826986}
O=C1Cc2ccc(Cl)cc2C1	Enz7	R	0.64	5883	1.06	3124	65.31586544		1.94	72476	2.19	96308	14.1	-14.1		-0.173842843	37	cyclic	[O:1]=[C:2]1[CH2:3][c:4]2[cH:5][cH:6][c:7]([Cl:8])[cH:9][c:10]2[CH2:11]1	3	2	11	{'number_of_atoms': 18.0, 'charge': 0.0, 'multiplicity': 1.0, 'dipole': 1.3333, 'molar_mass': 166.6067, 'molar_volume': 1274.715, 'electronic_spatial_extent': 2328.4767, 'E_scf': -882.592729864, 'zero_point_correction': 0.135421, 'E_thermal_correction': 0.144233, 'H_thermal_correction': 0.145177, 'G_thermal_correction': 0.100574, 'E_zpe': -882.461548, 'E': -882.452736, 'H': -882.451792, 'G': -882…	{'X': -2.27252, 'Y': 1.098597, 'Z': -0.0, 'VBur': 0.5163624921334172, 'Mulliken_charge': -0.442118, 'APT_charge': -0.032827, 'NPA_charge': -0.56794, 'NPA_core': 1.99917, 'NPA_valence': 4.55796, 'NPA_Rydberg': 0.01081, 'NPA_total': 6.56794, 'NMR_shift': 147.1832, 'NMR_anisotropy': 31.2105, 'ES_root_Mulliken_charge': -0.384282, 'ES_root_NPA_charge': -0.47678, 'ES_root_NPA_core': 1.99917, 'ES_root_N…	{'X': -2.881938, 'Y': -0.314894, 'Z': 0.0, 'VBur': 0.5449968533668974, 'Mulliken_charge': 0.454127, 'APT_charge': 0.813111, 'NPA_charge': 0.61313, 'NPA_core': 1.99942, 'NPA_valence': 3.34888, 'NPA_Rydberg': 0.03856, 'NPA_total': 5.38687, 'NMR_shift': -13.2267, 'NMR_anisotropy': 133.0853, 'ES_root_Mulliken_charge': 0.29743, 'ES_root_NPA_charge': 0.30937, 'ES_root_NPA_core': 1.99943, 'ES_root_NPA_v…	{'X': -1.745146, 'Y': -1.353123, 'Z': -0.0, 'VBur': 0.5166771554436753, 'Mulliken_charge': -0.44129, 'APT_charge': -0.044754, 'NPA_charge': -0.56796, 'NPA_core': 1.99917, 'NPA_valence': 4.55798, 'NPA_Rydberg': 0.01082, 'NPA_total': 6.56796, 'NMR_shift': 146.6446, 'NMR_anisotropy': 32.2538, 'ES_root_Mulliken_charge': -0.383213, 'ES_root_NPA_charge': -0.47679, 'ES_root_NPA_core': 1.99916, 'ES_root_…	{'L': 5.781703969988126, 'B1': 1.97959367730911, 'B5': 7.727080692335391}	{'L': 7.039089768021569, 'B1': 1.9792524266461569, 'B5': 6.420539559826986}
O=C1Cc2ccc(Cl)cc2C1	Enz8	R	0.64	0	1.06	2894	0		1.94	13440	2.19	37669	47.4	-47.4		-0.63099317	38	cyclic	[O:1]=[C:2]1[CH2:3][c:4]2[cH:5][cH:6][c:7]([Cl:8])[cH:9][c:10]2[CH2:11]1	3	2	11	{'number_of_atoms': 18.0, 'charge': 0.0, 'multiplicity': 1.0, 'dipole': 1.3333, 'molar_mass': 166.6067, 'molar_volume': 1274.715, 'electronic_spatial_extent': 2328.4767, 'E_scf': -882.592729864, 'zero_point_correction': 0.135421, 'E_thermal_correction': 0.144233, 'H_thermal_correction': 0.145177, 'G_thermal_correction': 0.100574, 'E_zpe': -882.461548, 'E': -882.452736, 'H': -882.451792, 'G': -882…	{'X': -2.27252, 'Y': 1.098597, 'Z': -0.0, 'VBur': 0.5163624921334172, 'Mulliken_charge': -0.442118, 'APT_charge': -0.032827, 'NPA_charge': -0.56794, 'NPA_core': 1.99917, 'NPA_valence': 4.55796, 'NPA_Rydberg': 0.01081, 'NPA_total': 6.56794, 'NMR_shift': 147.1832, 'NMR_anisotropy': 31.2105, 'ES_root_Mulliken_charge': -0.384282, 'ES_root_NPA_charge': -0.47678, 'ES_root_NPA_core': 1.99917, 'ES_root_N…	{'X': -2.881938, 'Y': -0.314894, 'Z': 0.0, 'VBur': 0.5449968533668974, 'Mulliken_charge': 0.454127, 'APT_charge': 0.813111, 'NPA_charge': 0.61313, 'NPA_core': 1.99942, 'NPA_valence': 3.34888, 'NPA_Rydberg': 0.03856, 'NPA_total': 5.38687, 'NMR_shift': -13.2267, 'NMR_anisotropy': 133.0853, 'ES_root_Mulliken_charge': 0.29743, 'ES_root_NPA_charge': 0.30937, 'ES_root_NPA_core': 1.99943, 'ES_root_NPA_v…	{'X': -1.745146, 'Y': -1.353123, 'Z': -0.0, 'VBur': 0.5166771554436753, 'Mulliken_charge': -0.44129, 'APT_charge': -0.044754, 'NPA_charge': -0.56796, 'NPA_core': 1.99917, 'NPA_valence': 4.55798, 'NPA_Rydberg': 0.01082, 'NPA_total': 6.56796, 'NMR_shift': 146.6446, 'NMR_anisotropy': 32.2538, 'ES_root_Mulliken_charge': -0.383213, 'ES_root_NPA_charge': -0.47679, 'ES_root_NPA_core': 1.99916, 'ES_root_…	{'L': 5.781703969988126, 'B1': 1.97959367730911, 'B5': 7.727080692335391}	{'L': 7.039089768021569, 'B1': 1.9792524266461569, 'B5': 6.420539559826986}
O=C1Cc2ccc(Cl)cc2C1	Enz9	R	0.64	3731	1.06	2509	59.79166667		1.94	47870	2.19	73837	21.3	-21.3		-0.264920036	39	cyclic	[O:1]=[C:2]1[CH2:3][c:4]2[cH:5][cH:6][c:7]([Cl:8])[cH:9][c:10]2[CH2:11]1	3	2	11	{'number_of_atoms': 18.0, 'charge': 0.0, 'multiplicity': 1.0, 'dipole': 1.3333, 'molar_mass': 166.6067, 'molar_volume': 1274.715, 'electronic_spatial_extent': 2328.4767, 'E_scf': -882.592729864, 'zero_point_correction': 0.135421, 'E_thermal_correction': 0.144233, 'H_thermal_correction': 0.145177, 'G_thermal_correction': 0.100574, 'E_zpe': -882.461548, 'E': -882.452736, 'H': -882.451792, 'G': -882…	{'X': -2.27252, 'Y': 1.098597, 'Z': -0.0, 'VBur': 0.5163624921334172, 'Mulliken_charge': -0.442118, 'APT_charge': -0.032827, 'NPA_charge': -0.56794, 'NPA_core': 1.99917, 'NPA_valence': 4.55796, 'NPA_Rydberg': 0.01081, 'NPA_total': 6.56794, 'NMR_shift': 147.1832, 'NMR_anisotropy': 31.2105, 'ES_root_Mulliken_charge': -0.384282, 'ES_root_NPA_charge': -0.47678, 'ES_root_NPA_core': 1.99917, 'ES_root_N…	{'X': -2.881938, 'Y': -0.314894, 'Z': 0.0, 'VBur': 0.5449968533668974, 'Mulliken_charge': 0.454127, 'APT_charge': 0.813111, 'NPA_charge': 0.61313, 'NPA_core': 1.99942, 'NPA_valence': 3.34888, 'NPA_Rydberg': 0.03856, 'NPA_total': 5.38687, 'NMR_shift': -13.2267, 'NMR_anisotropy': 133.0853, 'ES_root_Mulliken_charge': 0.29743, 'ES_root_NPA_charge': 0.30937, 'ES_root_NPA_core': 1.99943, 'ES_root_NPA_v…	{'X': -1.745146, 'Y': -1.353123, 'Z': -0.0, 'VBur': 0.5166771554436753, 'Mulliken_charge': -0.44129, 'APT_charge': -0.044754, 'NPA_charge': -0.56796, 'NPA_core': 1.99917, 'NPA_valence': 4.55798, 'NPA_Rydberg': 0.01082, 'NPA_total': 6.56796, 'NMR_shift': 146.6446, 'NMR_anisotropy': 32.2538, 'ES_root_Mulliken_charge': -0.383213, 'ES_root_NPA_charge': -0.47679, 'ES_root_NPA_core': 1.99916, 'ES_root_…	{'L': 5.781703969988126, 'B1': 1.97959367730911, 'B5': 7.727080692335391}	{'L': 7.039089768021569, 'B1': 1.9792524266461569, 'B5': 6.420539559826986}
N#CC1(c2ccccn2)CCC(=O)CC1	Enz1	S	0.42,0.48	23179	0.79	0	100		1.74	1328497	2.39	6364	99	99	254nm used; samples are dr -- disregard from ee modelling	3.241391147	40	cyclic	[N:1]#[C:2][C:3]1([c:4]2[cH:5][cH:6][cH:7][cH:8][n:9]2)[CH2:10][CH2:11][C:12](=[O:13])[CH2:14][CH2:15]1	14	12	11	{'number_of_atoms': 27.0, 'charge': 0.0, 'multiplicity': 1.0, 'dipole': 4.837161370434852, 'molar_mass': 200.2396, 'molar_volume': 1525.9093965439238, 'electronic_spatial_extent': 3273.6570116029466, 'E_scf': -649.2103455638203, 'zero_point_correction': 0.2192855050463338, 'E_thermal_correction': 0.23190622406807399, 'H_thermal_correction': 0.23285022406807399, 'G_thermal_correction': 0.179579380…	{'X': -2.388808, 'Y': -0.074008, 'Z': -1.285018, 'VBur': 0.5634693482824729, 'Mulliken_charge': -0.36340027167046907, 'APT_charge': -0.06236364812614106, 'NPA_charge': -0.5578831764463752, 'NPA_core': 1.9992296210647758, 'NPA_valence': 4.546441258404097, 'NPA_Rydberg': 0.01222146292035988, 'NPA_total': 6.557883176446375, 'NMR_shift': 151.92649374083, 'NMR_anisotropy': 31.73876408468303, 'ES_root_…	{'X': -3.044288, 'Y': -0.564964, 'Z': -5.5e-05, 'VBur': 0.5850779897762448, 'Mulliken_charge': 0.46240578689716677, 'APT_charge': 0.7411680571000167, 'NPA_charge': 0.5942772371618679, 'NPA_core': 1.9993398496248576, 'NPA_valence': 3.368040660277113, 'NPA_Rydberg': 0.03834225293616146, 'NPA_total': 5.405722762838132, 'NMR_shift': -6.828871806881609, 'NMR_anisotropy': 181.00824785197017, 'ES_root_M…	{'X': -2.388863, 'Y': -0.07408, 'Z': 1.284963, 'VBur': 0.5637390680009563, 'Mulliken_charge': -0.3634604597381609, 'APT_charge': -0.06296017641132484, 'NPA_charge': -0.557974303753984, 'NPA_core': 1.9992293183162455, 'NPA_valence': 4.546541770916144, 'NPA_Rydberg': 0.012212380464452013, 'NPA_total': 6.557974303753984, 'NMR_shift': 151.8600761923642, 'NMR_anisotropy': 31.68539234232625, 'ES_root_M…	{'L': 5.398986145471816, 'B1': 1.9172457862053351, 'B5': 8.38166570428988}	{'L': 5.34875821430108, 'B1': 1.9206638589732625, 'B5': 8.402765975623016}
N#CC1(c2ccccn2)CCC(=O)CC1	Enz2	S	0.42,0.48	23826	0.79	0	100		1.74	1293545	2.39	7190	98.9	98.9	254nm used; samples are dr -- disregard from ee modelling	3.182719517	41	cyclic	[N:1]#[C:2][C:3]1([c:4]2[cH:5][cH:6][cH:7][cH:8][n:9]2)[CH2:10][CH2:11][C:12](=[O:13])[CH2:14][CH2:15]1	14	12	11	{'number_of_atoms': 27.0, 'charge': 0.0, 'multiplicity': 1.0, 'dipole': 4.837161370434852, 'molar_mass': 200.2396, 'molar_volume': 1525.9093965439238, 'electronic_spatial_extent': 3273.6570116029466, 'E_scf': -649.2103455638203, 'zero_point_correction': 0.2192855050463338, 'E_thermal_correction': 0.23190622406807399, 'H_thermal_correction': 0.23285022406807399, 'G_thermal_correction': 0.179579380…	{'X': -2.388808, 'Y': -0.074008, 'Z': -1.285018, 'VBur': 0.5634693482824729, 'Mulliken_charge': -0.36340027167046907, 'APT_charge': -0.06236364812614106, 'NPA_charge': -0.5578831764463752, 'NPA_core': 1.9992296210647758, 'NPA_valence': 4.546441258404097, 'NPA_Rydberg': 0.01222146292035988, 'NPA_total': 6.557883176446375, 'NMR_shift': 151.92649374083, 'NMR_anisotropy': 31.73876408468303, 'ES_root_…	{'X': -3.044288, 'Y': -0.564964, 'Z': -5.5e-05, 'VBur': 0.5850779897762448, 'Mulliken_charge': 0.46240578689716677, 'APT_charge': 0.7411680571000167, 'NPA_charge': 0.5942772371618679, 'NPA_core': 1.9993398496248576, 'NPA_valence': 3.368040660277113, 'NPA_Rydberg': 0.03834225293616146, 'NPA_total': 5.405722762838132, 'NMR_shift': -6.828871806881609, 'NMR_anisotropy': 181.00824785197017, 'ES_root_M…	{'X': -2.388863, 'Y': -0.07408, 'Z': 1.284963, 'VBur': 0.5637390680009563, 'Mulliken_charge': -0.3634604597381609, 'APT_charge': -0.06296017641132484, 'NPA_charge': -0.557974303753984, 'NPA_core': 1.9992293183162455, 'NPA_valence': 4.546541770916144, 'NPA_Rydberg': 0.012212380464452013, 'NPA_total': 6.557974303753984, 'NMR_shift': 151.8600761923642, 'NMR_anisotropy': 31.68539234232625, 'ES_root_M…	{'L': 5.398986145471816, 'B1': 1.9172457862053351, 'B5': 8.38166570428988}	{'L': 5.34875821430108, 'B1': 1.9206638589732625, 'B5': 8.402765975623016}
N#CC1(c2ccccn2)CCC(=O)CC1	Enz3	S	0.42,0.48	24815	0.79	0	100		1.74	428761	2.39	776115	28.8	-28.8	254nm used; samples are dr -- disregard from ee modelling	-0.362985506	42	cyclic	[N:1]#[C:2][C:3]1([c:4]2[cH:5][cH:6][cH:7][cH:8][n:9]2)[CH2:10][CH2:11][C:12](=[O:13])[CH2:14][CH2:15]1	14	12	11	{'number_of_atoms': 27.0, 'charge': 0.0, 'multiplicity': 1.0, 'dipole': 4.837161370434852, 'molar_mass': 200.2396, 'molar_volume': 1525.9093965439238, 'electronic_spatial_extent': 3273.6570116029466, 'E_scf': -649.2103455638203, 'zero_point_correction': 0.2192855050463338, 'E_thermal_correction': 0.23190622406807399, 'H_thermal_correction': 0.23285022406807399, 'G_thermal_correction': 0.179579380…	{'X': -2.388808, 'Y': -0.074008, 'Z': -1.285018, 'VBur': 0.5634693482824729, 'Mulliken_charge': -0.36340027167046907, 'APT_charge': -0.06236364812614106, 'NPA_charge': -0.5578831764463752, 'NPA_core': 1.9992296210647758, 'NPA_valence': 4.546441258404097, 'NPA_Rydberg': 0.01222146292035988, 'NPA_total': 6.557883176446375, 'NMR_shift': 151.92649374083, 'NMR_anisotropy': 31.73876408468303, 'ES_root_…	{'X': -3.044288, 'Y': -0.564964, 'Z': -5.5e-05, 'VBur': 0.5850779897762448, 'Mulliken_charge': 0.46240578689716677, 'APT_charge': 0.7411680571000167, 'NPA_charge': 0.5942772371618679, 'NPA_core': 1.9993398496248576, 'NPA_valence': 3.368040660277113, 'NPA_Rydberg': 0.03834225293616146, 'NPA_total': 5.405722762838132, 'NMR_shift': -6.828871806881609, 'NMR_anisotropy': 181.00824785197017, 'ES_root_M…	{'X': -2.388863, 'Y': -0.07408, 'Z': 1.284963, 'VBur': 0.5637390680009563, 'Mulliken_charge': -0.3634604597381609, 'APT_charge': -0.06296017641132484, 'NPA_charge': -0.557974303753984, 'NPA_core': 1.9992293183162455, 'NPA_valence': 4.546541770916144, 'NPA_Rydberg': 0.012212380464452013, 'NPA_total': 6.557974303753984, 'NMR_shift': 151.8600761923642, 'NMR_anisotropy': 31.68539234232625, 'ES_root_M…	{'L': 5.398986145471816, 'B1': 1.9172457862053351, 'B5': 8.38166570428988}	{'L': 5.34875821430108, 'B1': 1.9206638589732625, 'B5': 8.402765975623016}
N#CC1(c2ccccn2)CCC(=O)CC1	Enz4	S	0.42,0.48	21973	0.79	0	100		1.74	760085	2.39	0	100	100	254nm used; samples are dr -- disregard from ee modelling	6.064437222	43	cyclic	[N:1]#[C:2][C:3]1([c:4]2[cH:5][cH:6][cH:7][cH:8][n:9]2)[CH2:10][CH2:11][C:12](=[O:13])[CH2:14][CH2:15]1	14	12	11	{'number_of_atoms': 27.0, 'charge': 0.0, 'multiplicity': 1.0, 'dipole': 4.837161370434852, 'molar_mass': 200.2396, 'molar_volume': 1525.9093965439238, 'electronic_spatial_extent': 3273.6570116029466, 'E_scf': -649.2103455638203, 'zero_point_correction': 0.2192855050463338, 'E_thermal_correction': 0.23190622406807399, 'H_thermal_correction': 0.23285022406807399, 'G_thermal_correction': 0.179579380…	{'X': -2.388808, 'Y': -0.074008, 'Z': -1.285018, 'VBur': 0.5634693482824729, 'Mulliken_charge': -0.36340027167046907, 'APT_charge': -0.06236364812614106, 'NPA_charge': -0.5578831764463752, 'NPA_core': 1.9992296210647758, 'NPA_valence': 4.546441258404097, 'NPA_Rydberg': 0.01222146292035988, 'NPA_total': 6.557883176446375, 'NMR_shift': 151.92649374083, 'NMR_anisotropy': 31.73876408468303, 'ES_root_…	{'X': -3.044288, 'Y': -0.564964, 'Z': -5.5e-05, 'VBur': 0.5850779897762448, 'Mulliken_charge': 0.46240578689716677, 'APT_charge': 0.7411680571000167, 'NPA_charge': 0.5942772371618679, 'NPA_core': 1.9993398496248576, 'NPA_valence': 3.368040660277113, 'NPA_Rydberg': 0.03834225293616146, 'NPA_total': 5.405722762838132, 'NMR_shift': -6.828871806881609, 'NMR_anisotropy': 181.00824785197017, 'ES_root_M…	{'X': -2.388863, 'Y': -0.07408, 'Z': 1.284963, 'VBur': 0.5637390680009563, 'Mulliken_charge': -0.3634604597381609, 'APT_charge': -0.06296017641132484, 'NPA_charge': -0.557974303753984, 'NPA_core': 1.9992293183162455, 'NPA_valence': 4.546541770916144, 'NPA_Rydberg': 0.012212380464452013, 'NPA_total': 6.557974303753984, 'NMR_shift': 151.8600761923642, 'NMR_anisotropy': 31.68539234232625, 'ES_root_M…	{'L': 5.398986145471816, 'B1': 1.9172457862053351, 'B5': 8.38166570428988}	{'L': 5.34875821430108, 'B1': 1.9206638589732625, 'B5': 8.402765975623016}
N#CC1(c2ccccn2)CCC(=O)CC1	Enz6	R	0.42,0.48	26476	0.79	771	97.17033068		1.74	1110239	2.39	155474	75.4	75.4	254nm used; samples are dr -- disregard from ee modelling	1.202866303	44	cyclic	[N:1]#[C:2][C:3]1([c:4]2[cH:5][cH:6][cH:7][cH:8][n:9]2)[CH2:10][CH2:11][C:12](=[O:13])[CH2:14][CH2:15]1	14	12	11	{'number_of_atoms': 27.0, 'charge': 0.0, 'multiplicity': 1.0, 'dipole': 4.837161370434852, 'molar_mass': 200.2396, 'molar_volume': 1525.9093965439238, 'electronic_spatial_extent': 3273.6570116029466, 'E_scf': -649.2103455638203, 'zero_point_correction': 0.2192855050463338, 'E_thermal_correction': 0.23190622406807399, 'H_thermal_correction': 0.23285022406807399, 'G_thermal_correction': 0.179579380…	{'X': -2.388808, 'Y': -0.074008, 'Z': -1.285018, 'VBur': 0.5634693482824729, 'Mulliken_charge': -0.36340027167046907, 'APT_charge': -0.06236364812614106, 'NPA_charge': -0.5578831764463752, 'NPA_core': 1.9992296210647758, 'NPA_valence': 4.546441258404097, 'NPA_Rydberg': 0.01222146292035988, 'NPA_total': 6.557883176446375, 'NMR_shift': 151.92649374083, 'NMR_anisotropy': 31.73876408468303, 'ES_root_…	{'X': -3.044288, 'Y': -0.564964, 'Z': -5.5e-05, 'VBur': 0.5850779897762448, 'Mulliken_charge': 0.46240578689716677, 'APT_charge': 0.7411680571000167, 'NPA_charge': 0.5942772371618679, 'NPA_core': 1.9993398496248576, 'NPA_valence': 3.368040660277113, 'NPA_Rydberg': 0.03834225293616146, 'NPA_total': 5.405722762838132, 'NMR_shift': -6.828871806881609, 'NMR_anisotropy': 181.00824785197017, 'ES_root_M…	{'X': -2.388863, 'Y': -0.07408, 'Z': 1.284963, 'VBur': 0.5637390680009563, 'Mulliken_charge': -0.3634604597381609, 'APT_charge': -0.06296017641132484, 'NPA_charge': -0.557974303753984, 'NPA_core': 1.9992293183162455, 'NPA_valence': 4.546541770916144, 'NPA_Rydberg': 0.012212380464452013, 'NPA_total': 6.557974303753984, 'NMR_shift': 151.8600761923642, 'NMR_anisotropy': 31.68539234232625, 'ES_root_M…	{'L': 5.398986145471816, 'B1': 1.9172457862053351, 'B5': 8.38166570428988}	{'L': 5.34875821430108, 'B1': 1.9206638589732625, 'B5': 8.402765975623016}
N#CC1(c2ccccn2)CCC(=O)CC1	Enz7	R	0.42,0.48	25140	0.79	0	100		1.74	485541	2.39	878232	28.8	-28.8	254nm used; samples are dr -- disregard from ee modelling	-0.362985506	45	cyclic	[N:1]#[C:2][C:3]1([c:4]2[cH:5][cH:6][cH:7][cH:8][n:9]2)[CH2:10][CH2:11][C:12](=[O:13])[CH2:14][CH2:15]1	14	12	11	{'number_of_atoms': 27.0, 'charge': 0.0, 'multiplicity': 1.0, 'dipole': 4.837161370434852, 'molar_mass': 200.2396, 'molar_volume': 1525.9093965439238, 'electronic_spatial_extent': 3273.6570116029466, 'E_scf': -649.2103455638203, 'zero_point_correction': 0.2192855050463338, 'E_thermal_correction': 0.23190622406807399, 'H_thermal_correction': 0.23285022406807399, 'G_thermal_correction': 0.179579380…	{'X': -2.388808, 'Y': -0.074008, 'Z': -1.285018, 'VBur': 0.5634693482824729, 'Mulliken_charge': -0.36340027167046907, 'APT_charge': -0.06236364812614106, 'NPA_charge': -0.5578831764463752, 'NPA_core': 1.9992296210647758, 'NPA_valence': 4.546441258404097, 'NPA_Rydberg': 0.01222146292035988, 'NPA_total': 6.557883176446375, 'NMR_shift': 151.92649374083, 'NMR_anisotropy': 31.73876408468303, 'ES_root_…	{'X': -3.044288, 'Y': -0.564964, 'Z': -5.5e-05, 'VBur': 0.5850779897762448, 'Mulliken_charge': 0.46240578689716677, 'APT_charge': 0.7411680571000167, 'NPA_charge': 0.5942772371618679, 'NPA_core': 1.9993398496248576, 'NPA_valence': 3.368040660277113, 'NPA_Rydberg': 0.03834225293616146, 'NPA_total': 5.405722762838132, 'NMR_shift': -6.828871806881609, 'NMR_anisotropy': 181.00824785197017, 'ES_root_M…	{'X': -2.388863, 'Y': -0.07408, 'Z': 1.284963, 'VBur': 0.5637390680009563, 'Mulliken_charge': -0.3634604597381609, 'APT_charge': -0.06296017641132484, 'NPA_charge': -0.557974303753984, 'NPA_core': 1.9992293183162455, 'NPA_valence': 4.546541770916144, 'NPA_Rydberg': 0.012212380464452013, 'NPA_total': 6.557974303753984, 'NMR_shift': 151.8600761923642, 'NMR_anisotropy': 31.68539234232625, 'ES_root_M…	{'L': 5.398986145471816, 'B1': 1.9172457862053351, 'B5': 8.38166570428988}	{'L': 5.34875821430108, 'B1': 1.9206638589732625, 'B5': 8.402765975623016}
N#CC1(c2ccccn2)CCC(=O)CC1	Enz8	R	0.42,0.48	25017	0.79	0	100		1.74	968630	2.39	239985	60.3	60.3	254nm used; samples are dr -- disregard from ee modelling	0.854663843	46	cyclic	[N:1]#[C:2][C:3]1([c:4]2[cH:5][cH:6][cH:7][cH:8][n:9]2)[CH2:10][CH2:11][C:12](=[O:13])[CH2:14][CH2:15]1	14	12	11	{'number_of_atoms': 27.0, 'charge': 0.0, 'multiplicity': 1.0, 'dipole': 4.837161370434852, 'molar_mass': 200.2396, 'molar_volume': 1525.9093965439238, 'electronic_spatial_extent': 3273.6570116029466, 'E_scf': -649.2103455638203, 'zero_point_correction': 0.2192855050463338, 'E_thermal_correction': 0.23190622406807399, 'H_thermal_correction': 0.23285022406807399, 'G_thermal_correction': 0.179579380…	{'X': -2.388808, 'Y': -0.074008, 'Z': -1.285018, 'VBur': 0.5634693482824729, 'Mulliken_charge': -0.36340027167046907, 'APT_charge': -0.06236364812614106, 'NPA_charge': -0.5578831764463752, 'NPA_core': 1.9992296210647758, 'NPA_valence': 4.546441258404097, 'NPA_Rydberg': 0.01222146292035988, 'NPA_total': 6.557883176446375, 'NMR_shift': 151.92649374083, 'NMR_anisotropy': 31.73876408468303, 'ES_root_…	{'X': -3.044288, 'Y': -0.564964, 'Z': -5.5e-05, 'VBur': 0.5850779897762448, 'Mulliken_charge': 0.46240578689716677, 'APT_charge': 0.7411680571000167, 'NPA_charge': 0.5942772371618679, 'NPA_core': 1.9993398496248576, 'NPA_valence': 3.368040660277113, 'NPA_Rydberg': 0.03834225293616146, 'NPA_total': 5.405722762838132, 'NMR_shift': -6.828871806881609, 'NMR_anisotropy': 181.00824785197017, 'ES_root_M…	{'X': -2.388863, 'Y': -0.07408, 'Z': 1.284963, 'VBur': 0.5637390680009563, 'Mulliken_charge': -0.3634604597381609, 'APT_charge': -0.06296017641132484, 'NPA_charge': -0.557974303753984, 'NPA_core': 1.9992293183162455, 'NPA_valence': 4.546541770916144, 'NPA_Rydberg': 0.012212380464452013, 'NPA_total': 6.557974303753984, 'NMR_shift': 151.8600761923642, 'NMR_anisotropy': 31.68539234232625, 'ES_root_M…	{'L': 5.398986145471816, 'B1': 1.9172457862053351, 'B5': 8.38166570428988}	{'L': 5.34875821430108, 'B1': 1.9206638589732625, 'B5': 8.402765975623016}
N#CC1(c2ccccn2)CCC(=O)CC1	Enz9	R	0.42,0.48	24070	0.79	0	100		1.74	1062310	2.39	201415	68.1	68.1	254nm used; samples are dr -- disregard from ee modelling	1.017708222	47	cyclic	[N:1]#[C:2][C:3]1([c:4]2[cH:5][cH:6][cH:7][cH:8][n:9]2)[CH2:10][CH2:11][C:12](=[O:13])[CH2:14][CH2:15]1	14	12	11	{'number_of_atoms': 27.0, 'charge': 0.0, 'multiplicity': 1.0, 'dipole': 4.837161370434852, 'molar_mass': 200.2396, 'molar_volume': 1525.9093965439238, 'electronic_spatial_extent': 3273.6570116029466, 'E_scf': -649.2103455638203, 'zero_point_correction': 0.2192855050463338, 'E_thermal_correction': 0.23190622406807399, 'H_thermal_correction': 0.23285022406807399, 'G_thermal_correction': 0.179579380…	{'X': -2.388808, 'Y': -0.074008, 'Z': -1.285018, 'VBur': 0.5634693482824729, 'Mulliken_charge': -0.36340027167046907, 'APT_charge': -0.06236364812614106, 'NPA_charge': -0.5578831764463752, 'NPA_core': 1.9992296210647758, 'NPA_valence': 4.546441258404097, 'NPA_Rydberg': 0.01222146292035988, 'NPA_total': 6.557883176446375, 'NMR_shift': 151.92649374083, 'NMR_anisotropy': 31.73876408468303, 'ES_root_…	{'X': -3.044288, 'Y': -0.564964, 'Z': -5.5e-05, 'VBur': 0.5850779897762448, 'Mulliken_charge': 0.46240578689716677, 'APT_charge': 0.7411680571000167, 'NPA_charge': 0.5942772371618679, 'NPA_core': 1.9993398496248576, 'NPA_valence': 3.368040660277113, 'NPA_Rydberg': 0.03834225293616146, 'NPA_total': 5.405722762838132, 'NMR_shift': -6.828871806881609, 'NMR_anisotropy': 181.00824785197017, 'ES_root_M…	{'X': -2.388863, 'Y': -0.07408, 'Z': 1.284963, 'VBur': 0.5637390680009563, 'Mulliken_charge': -0.3634604597381609, 'APT_charge': -0.06296017641132484, 'NPA_charge': -0.557974303753984, 'NPA_core': 1.9992293183162455, 'NPA_valence': 4.546541770916144, 'NPA_Rydberg': 0.012212380464452013, 'NPA_total': 6.557974303753984, 'NMR_shift': 151.8600761923642, 'NMR_anisotropy': 31.68539234232625, 'ES_root_M…	{'L': 5.398986145471816, 'B1': 1.9172457862053351, 'B5': 8.38166570428988}	{'L': 5.34875821430108, 'B1': 1.9206638589732625, 'B5': 8.402765975623016}
CC1(NC(=O)OCc2ccccc2)CCC(=O)CC1	Enz1	S	0.82	11577	1.14	825	93.34784712		2.2	164811	2.41	66904	42.3	42.3	samples are dr -- disregard from ee modelling	0.55276243	48	cyclic	[CH3:1][C:2]1([NH:3][C:4](=[O:5])[O:6][CH2:7][c:8]2[cH:9][cH:10][cH:11][cH:12][cH:13]2)[CH2:14][CH2:15][C:16](=[O:17])[CH2:18][CH2:19]1	15	16	18	{'number_of_atoms': 38.0, 'charge': 0.0, 'multiplicity': 1.0, 'dipole': 3.7198878303025915, 'molar_mass': 261.32000000000005, 'molar_volume': 2156.19964869261, 'electronic_spatial_extent': 8276.851000366147, 'E_scf': -863.4867099611953, 'zero_point_correction': 0.32132387579985605, 'E_thermal_correction': 0.3392124546275238, 'H_thermal_correction': 0.34015675347007435, 'G_thermal_correction': 0.2…	{'X': 4.451323, 'Y': -0.806407, 'Z': 1.19958, 'VBur': 0.5645259027079078, 'Mulliken_charge': -0.3554758280623003, 'APT_charge': -0.046355191453621554, 'NPA_charge': -0.55123757520268, 'NPA_core': 1.9992298611222425, 'NPA_valence': 4.5399937656845735, 'NPA_Rydberg': 0.012016512723267703, 'NPA_total': 6.551237575202681, 'NMR_shift': 152.639764762437, 'NMR_anisotropy': 34.81588757329581, 'ES_root_Mu…	{'X': 4.988726, 'Y': -0.77122, 'Z': -0.228023, 'VBur': 0.5870406605539873, 'Mulliken_charge': 0.45612167314496477, 'APT_charge': 0.7366064769916001, 'NPA_charge': 0.594508755980968, 'NPA_core': 1.9993408720167152, 'NPA_valence': 3.367959438272163, 'NPA_Rydberg': 0.03818472989165671, 'NPA_total': 5.405491244019033, 'NMR_shift': -8.476991029717645, 'NMR_anisotropy': 179.9272208056187, 'ES_root_Mull…	{'X': 4.319513, 'Y': 0.242864, 'Z': -1.144788, 'VBur': 0.565716041044793, 'Mulliken_charge': -0.35763440710794575, 'APT_charge': -0.046457338363209776, 'NPA_charge': -0.5526004157365416, 'NPA_core': 1.9992298029832671, 'NPA_valence': 4.541487118135362, 'NPA_Rydberg': 0.01188656293773892, 'NPA_total': 6.552600415736543, 'NMR_shift': 152.59608952541893, 'NMR_anisotropy': 33.9195505642973, 'ES_root_…	{'L': 7.271787020605154, 'B1': 1.9333868856080465, 'B5': 11.85371658348315}	{'L': 7.400057380065202, 'B1': 1.934311729840355, 'B5': 11.777085605105455}
CC1(NC(=O)OCc2ccccc2)CCC(=O)CC1	Enz2	S	0.82	12055	1.14	313	97.46927555		2.2	209195	2.41	18356	83.9	83.9	samples are dr -- disregard from ee modelling	1.491439577	49	cyclic	[CH3:1][C:2]1([NH:3][C:4](=[O:5])[O:6][CH2:7][c:8]2[cH:9][cH:10][cH:11][cH:12][cH:13]2)[CH2:14][CH2:15][C:16](=[O:17])[CH2:18][CH2:19]1	15	16	18	{'number_of_atoms': 38.0, 'charge': 0.0, 'multiplicity': 1.0, 'dipole': 3.7198878303025915, 'molar_mass': 261.32000000000005, 'molar_volume': 2156.19964869261, 'electronic_spatial_extent': 8276.851000366147, 'E_scf': -863.4867099611953, 'zero_point_correction': 0.32132387579985605, 'E_thermal_correction': 0.3392124546275238, 'H_thermal_correction': 0.34015675347007435, 'G_thermal_correction': 0.2…	{'X': 4.451323, 'Y': -0.806407, 'Z': 1.19958, 'VBur': 0.5645259027079078, 'Mulliken_charge': -0.3554758280623003, 'APT_charge': -0.046355191453621554, 'NPA_charge': -0.55123757520268, 'NPA_core': 1.9992298611222425, 'NPA_valence': 4.5399937656845735, 'NPA_Rydberg': 0.012016512723267703, 'NPA_total': 6.551237575202681, 'NMR_shift': 152.639764762437, 'NMR_anisotropy': 34.81588757329581, 'ES_root_Mu…	{'X': 4.988726, 'Y': -0.77122, 'Z': -0.228023, 'VBur': 0.5870406605539873, 'Mulliken_charge': 0.45612167314496477, 'APT_charge': 0.7366064769916001, 'NPA_charge': 0.594508755980968, 'NPA_core': 1.9993408720167152, 'NPA_valence': 3.367959438272163, 'NPA_Rydberg': 0.03818472989165671, 'NPA_total': 5.405491244019033, 'NMR_shift': -8.476991029717645, 'NMR_anisotropy': 179.9272208056187, 'ES_root_Mull…	{'X': 4.319513, 'Y': 0.242864, 'Z': -1.144788, 'VBur': 0.565716041044793, 'Mulliken_charge': -0.35763440710794575, 'APT_charge': -0.046457338363209776, 'NPA_charge': -0.5526004157365416, 'NPA_core': 1.9992298029832671, 'NPA_valence': 4.541487118135362, 'NPA_Rydberg': 0.01188656293773892, 'NPA_total': 6.552600415736543, 'NMR_shift': 152.59608952541893, 'NMR_anisotropy': 33.9195505642973, 'ES_root_…	{'L': 7.271787020605154, 'B1': 1.9333868856080465, 'B5': 11.85371658348315}	{'L': 7.400057380065202, 'B1': 1.934311729840355, 'B5': 11.777085605105455}
CC1(NC(=O)OCc2ccccc2)CCC(=O)CC1	Enz3	S	0.82	12008	1.14	0	100		2.2	56838	2.41	190693	54.1	-54.1	samples are dr -- disregard from ee modelling	-0.741647735	50	cyclic	[CH3:1][C:2]1([NH:3][C:4](=[O:5])[O:6][CH2:7][c:8]2[cH:9][cH:10][cH:11][cH:12][cH:13]2)[CH2:14][CH2:15][C:16](=[O:17])[CH2:18][CH2:19]1	15	16	18	{'number_of_atoms': 38.0, 'charge': 0.0, 'multiplicity': 1.0, 'dipole': 3.7198878303025915, 'molar_mass': 261.32000000000005, 'molar_volume': 2156.19964869261, 'electronic_spatial_extent': 8276.851000366147, 'E_scf': -863.4867099611953, 'zero_point_correction': 0.32132387579985605, 'E_thermal_correction': 0.3392124546275238, 'H_thermal_correction': 0.34015675347007435, 'G_thermal_correction': 0.2…	{'X': 4.451323, 'Y': -0.806407, 'Z': 1.19958, 'VBur': 0.5645259027079078, 'Mulliken_charge': -0.3554758280623003, 'APT_charge': -0.046355191453621554, 'NPA_charge': -0.55123757520268, 'NPA_core': 1.9992298611222425, 'NPA_valence': 4.5399937656845735, 'NPA_Rydberg': 0.012016512723267703, 'NPA_total': 6.551237575202681, 'NMR_shift': 152.639764762437, 'NMR_anisotropy': 34.81588757329581, 'ES_root_Mu…	{'X': 4.988726, 'Y': -0.77122, 'Z': -0.228023, 'VBur': 0.5870406605539873, 'Mulliken_charge': 0.45612167314496477, 'APT_charge': 0.7366064769916001, 'NPA_charge': 0.594508755980968, 'NPA_core': 1.9993408720167152, 'NPA_valence': 3.367959438272163, 'NPA_Rydberg': 0.03818472989165671, 'NPA_total': 5.405491244019033, 'NMR_shift': -8.476991029717645, 'NMR_anisotropy': 179.9272208056187, 'ES_root_Mull…	{'X': 4.319513, 'Y': 0.242864, 'Z': -1.144788, 'VBur': 0.565716041044793, 'Mulliken_charge': -0.35763440710794575, 'APT_charge': -0.046457338363209776, 'NPA_charge': -0.5526004157365416, 'NPA_core': 1.9992298029832671, 'NPA_valence': 4.541487118135362, 'NPA_Rydberg': 0.01188656293773892, 'NPA_total': 6.552600415736543, 'NMR_shift': 152.59608952541893, 'NMR_anisotropy': 33.9195505642973, 'ES_root_…	{'L': 7.271787020605154, 'B1': 1.9333868856080465, 'B5': 11.85371658348315}	{'L': 7.400057380065202, 'B1': 1.934311729840355, 'B5': 11.777085605105455}
CC1(NC(=O)OCc2ccccc2)CCC(=O)CC1	Enz4	S	0.82	12285	1.14	0	100		2.2	222191	2.41	19950	83.5	83.5	samples are dr -- disregard from ee modelling	1.475078277	51	cyclic	[CH3:1][C:2]1([NH:3][C:4](=[O:5])[O:6][CH2:7][c:8]2[cH:9][cH:10][cH:11][cH:12][cH:13]2)[CH2:14][CH2:15][C:16](=[O:17])[CH2:18][CH2:19]1	15	16	18	{'number_of_atoms': 38.0, 'charge': 0.0, 'multiplicity': 1.0, 'dipole': 3.7198878303025915, 'molar_mass': 261.32000000000005, 'molar_volume': 2156.19964869261, 'electronic_spatial_extent': 8276.851000366147, 'E_scf': -863.4867099611953, 'zero_point_correction': 0.32132387579985605, 'E_thermal_correction': 0.3392124546275238, 'H_thermal_correction': 0.34015675347007435, 'G_thermal_correction': 0.2…	{'X': 4.451323, 'Y': -0.806407, 'Z': 1.19958, 'VBur': 0.5645259027079078, 'Mulliken_charge': -0.3554758280623003, 'APT_charge': -0.046355191453621554, 'NPA_charge': -0.55123757520268, 'NPA_core': 1.9992298611222425, 'NPA_valence': 4.5399937656845735, 'NPA_Rydberg': 0.012016512723267703, 'NPA_total': 6.551237575202681, 'NMR_shift': 152.639764762437, 'NMR_anisotropy': 34.81588757329581, 'ES_root_Mu…	{'X': 4.988726, 'Y': -0.77122, 'Z': -0.228023, 'VBur': 0.5870406605539873, 'Mulliken_charge': 0.45612167314496477, 'APT_charge': 0.7366064769916001, 'NPA_charge': 0.594508755980968, 'NPA_core': 1.9993408720167152, 'NPA_valence': 3.367959438272163, 'NPA_Rydberg': 0.03818472989165671, 'NPA_total': 5.405491244019033, 'NMR_shift': -8.476991029717645, 'NMR_anisotropy': 179.9272208056187, 'ES_root_Mull…	{'X': 4.319513, 'Y': 0.242864, 'Z': -1.144788, 'VBur': 0.565716041044793, 'Mulliken_charge': -0.35763440710794575, 'APT_charge': -0.046457338363209776, 'NPA_charge': -0.5526004157365416, 'NPA_core': 1.9992298029832671, 'NPA_valence': 4.541487118135362, 'NPA_Rydberg': 0.01188656293773892, 'NPA_total': 6.552600415736543, 'NMR_shift': 152.59608952541893, 'NMR_anisotropy': 33.9195505642973, 'ES_root_…	{'L': 7.271787020605154, 'B1': 1.9333868856080465, 'B5': 11.85371658348315}	{'L': 7.400057380065202, 'B1': 1.934311729840355, 'B5': 11.777085605105455}
CC1(NC(=O)OCc2ccccc2)CCC(=O)CC1	Enz6	R	0.82	6143	1.14	6512	48.54207823		2.2	66634	2.41	66176	0.3	0.3	samples are dr -- disregard from ee modelling	0.003674152	52	cyclic	[CH3:1][C:2]1([NH:3][C:4](=[O:5])[O:6][CH2:7][c:8]2[cH:9][cH:10][cH:11][cH:12][cH:13]2)[CH2:14][CH2:15][C:16](=[O:17])[CH2:18][CH2:19]1	15	16	18	{'number_of_atoms': 38.0, 'charge': 0.0, 'multiplicity': 1.0, 'dipole': 3.7198878303025915, 'molar_mass': 261.32000000000005, 'molar_volume': 2156.19964869261, 'electronic_spatial_extent': 8276.851000366147, 'E_scf': -863.4867099611953, 'zero_point_correction': 0.32132387579985605, 'E_thermal_correction': 0.3392124546275238, 'H_thermal_correction': 0.34015675347007435, 'G_thermal_correction': 0.2…	{'X': 4.451323, 'Y': -0.806407, 'Z': 1.19958, 'VBur': 0.5645259027079078, 'Mulliken_charge': -0.3554758280623003, 'APT_charge': -0.046355191453621554, 'NPA_charge': -0.55123757520268, 'NPA_core': 1.9992298611222425, 'NPA_valence': 4.5399937656845735, 'NPA_Rydberg': 0.012016512723267703, 'NPA_total': 6.551237575202681, 'NMR_shift': 152.639764762437, 'NMR_anisotropy': 34.81588757329581, 'ES_root_Mu…	{'X': 4.988726, 'Y': -0.77122, 'Z': -0.228023, 'VBur': 0.5870406605539873, 'Mulliken_charge': 0.45612167314496477, 'APT_charge': 0.7366064769916001, 'NPA_charge': 0.594508755980968, 'NPA_core': 1.9993408720167152, 'NPA_valence': 3.367959438272163, 'NPA_Rydberg': 0.03818472989165671, 'NPA_total': 5.405491244019033, 'NMR_shift': -8.476991029717645, 'NMR_anisotropy': 179.9272208056187, 'ES_root_Mull…	{'X': 4.319513, 'Y': 0.242864, 'Z': -1.144788, 'VBur': 0.565716041044793, 'Mulliken_charge': -0.35763440710794575, 'APT_charge': -0.046457338363209776, 'NPA_charge': -0.5526004157365416, 'NPA_core': 1.9992298029832671, 'NPA_valence': 4.541487118135362, 'NPA_Rydberg': 0.01188656293773892, 'NPA_total': 6.552600415736543, 'NMR_shift': 152.59608952541893, 'NMR_anisotropy': 33.9195505642973, 'ES_root_…	{'L': 7.271787020605154, 'B1': 1.9333868856080465, 'B5': 11.85371658348315}	{'L': 7.400057380065202, 'B1': 1.934311729840355, 'B5': 11.777085605105455}
CC1(NC(=O)OCc2ccccc2)CCC(=O)CC1	Enz7	R	0.82	11906	1.14	0	100		2.2	153229	2.41	106026	18.2	18.2	samples are dr -- disregard from ee modelling	0.225409062	53	cyclic	[CH3:1][C:2]1([NH:3][C:4](=[O:5])[O:6][CH2:7][c:8]2[cH:9][cH:10][cH:11][cH:12][cH:13]2)[CH2:14][CH2:15][C:16](=[O:17])[CH2:18][CH2:19]1	15	16	18	{'number_of_atoms': 38.0, 'charge': 0.0, 'multiplicity': 1.0, 'dipole': 3.7198878303025915, 'molar_mass': 261.32000000000005, 'molar_volume': 2156.19964869261, 'electronic_spatial_extent': 8276.851000366147, 'E_scf': -863.4867099611953, 'zero_point_correction': 0.32132387579985605, 'E_thermal_correction': 0.3392124546275238, 'H_thermal_correction': 0.34015675347007435, 'G_thermal_correction': 0.2…	{'X': 4.451323, 'Y': -0.806407, 'Z': 1.19958, 'VBur': 0.5645259027079078, 'Mulliken_charge': -0.3554758280623003, 'APT_charge': -0.046355191453621554, 'NPA_charge': -0.55123757520268, 'NPA_core': 1.9992298611222425, 'NPA_valence': 4.5399937656845735, 'NPA_Rydberg': 0.012016512723267703, 'NPA_total': 6.551237575202681, 'NMR_shift': 152.639764762437, 'NMR_anisotropy': 34.81588757329581, 'ES_root_Mu…	{'X': 4.988726, 'Y': -0.77122, 'Z': -0.228023, 'VBur': 0.5870406605539873, 'Mulliken_charge': 0.45612167314496477, 'APT_charge': 0.7366064769916001, 'NPA_charge': 0.594508755980968, 'NPA_core': 1.9993408720167152, 'NPA_valence': 3.367959438272163, 'NPA_Rydberg': 0.03818472989165671, 'NPA_total': 5.405491244019033, 'NMR_shift': -8.476991029717645, 'NMR_anisotropy': 179.9272208056187, 'ES_root_Mull…	{'X': 4.319513, 'Y': 0.242864, 'Z': -1.144788, 'VBur': 0.565716041044793, 'Mulliken_charge': -0.35763440710794575, 'APT_charge': -0.046457338363209776, 'NPA_charge': -0.5526004157365416, 'NPA_core': 1.9992298029832671, 'NPA_valence': 4.541487118135362, 'NPA_Rydberg': 0.01188656293773892, 'NPA_total': 6.552600415736543, 'NMR_shift': 152.59608952541893, 'NMR_anisotropy': 33.9195505642973, 'ES_root_…	{'L': 7.271787020605154, 'B1': 1.9333868856080465, 'B5': 11.85371658348315}	{'L': 7.400057380065202, 'B1': 1.934311729840355, 'B5': 11.777085605105455}
CC1(NC(=O)OCc2ccccc2)CCC(=O)CC1	Enz8	R	0.82	9069	1.14	4171	68.49697885		2.2	92398	2.41	109747	8.6	-8.6	samples are dr -- disregard from ee modelling	-0.105586188	54	cyclic	[CH3:1][C:2]1([NH:3][C:4](=[O:5])[O:6][CH2:7][c:8]2[cH:9][cH:10][cH:11][cH:12][cH:13]2)[CH2:14][CH2:15][C:16](=[O:17])[CH2:18][CH2:19]1	15	16	18	{'number_of_atoms': 38.0, 'charge': 0.0, 'multiplicity': 1.0, 'dipole': 3.7198878303025915, 'molar_mass': 261.32000000000005, 'molar_volume': 2156.19964869261, 'electronic_spatial_extent': 8276.851000366147, 'E_scf': -863.4867099611953, 'zero_point_correction': 0.32132387579985605, 'E_thermal_correction': 0.3392124546275238, 'H_thermal_correction': 0.34015675347007435, 'G_thermal_correction': 0.2…	{'X': 4.451323, 'Y': -0.806407, 'Z': 1.19958, 'VBur': 0.5645259027079078, 'Mulliken_charge': -0.3554758280623003, 'APT_charge': -0.046355191453621554, 'NPA_charge': -0.55123757520268, 'NPA_core': 1.9992298611222425, 'NPA_valence': 4.5399937656845735, 'NPA_Rydberg': 0.012016512723267703, 'NPA_total': 6.551237575202681, 'NMR_shift': 152.639764762437, 'NMR_anisotropy': 34.81588757329581, 'ES_root_Mu…	{'X': 4.988726, 'Y': -0.77122, 'Z': -0.228023, 'VBur': 0.5870406605539873, 'Mulliken_charge': 0.45612167314496477, 'APT_charge': 0.7366064769916001, 'NPA_charge': 0.594508755980968, 'NPA_core': 1.9993408720167152, 'NPA_valence': 3.367959438272163, 'NPA_Rydberg': 0.03818472989165671, 'NPA_total': 5.405491244019033, 'NMR_shift': -8.476991029717645, 'NMR_anisotropy': 179.9272208056187, 'ES_root_Mull…	{'X': 4.319513, 'Y': 0.242864, 'Z': -1.144788, 'VBur': 0.565716041044793, 'Mulliken_charge': -0.35763440710794575, 'APT_charge': -0.046457338363209776, 'NPA_charge': -0.5526004157365416, 'NPA_core': 1.9992298029832671, 'NPA_valence': 4.541487118135362, 'NPA_Rydberg': 0.01188656293773892, 'NPA_total': 6.552600415736543, 'NMR_shift': 152.59608952541893, 'NMR_anisotropy': 33.9195505642973, 'ES_root_…	{'L': 7.271787020605154, 'B1': 1.9333868856080465, 'B5': 11.85371658348315}	{'L': 7.400057380065202, 'B1': 1.934311729840355, 'B5': 11.777085605105455}
CC1(NC(=O)OCc2ccccc2)CCC(=O)CC1	Enz9	R	0.82	9600	1.14	1888	83.56545961		2.2	28102	2.41	197020	75	-75	samples are dr -- disregard from ee modelling	-1.191591291	55	cyclic	[CH3:1][C:2]1([NH:3][C:4](=[O:5])[O:6][CH2:7][c:8]2[cH:9][cH:10][cH:11][cH:12][cH:13]2)[CH2:14][CH2:15][C:16](=[O:17])[CH2:18][CH2:19]1	15	16	18	{'number_of_atoms': 38.0, 'charge': 0.0, 'multiplicity': 1.0, 'dipole': 3.7198878303025915, 'molar_mass': 261.32000000000005, 'molar_volume': 2156.19964869261, 'electronic_spatial_extent': 8276.851000366147, 'E_scf': -863.4867099611953, 'zero_point_correction': 0.32132387579985605, 'E_thermal_correction': 0.3392124546275238, 'H_thermal_correction': 0.34015675347007435, 'G_thermal_correction': 0.2…	{'X': 4.451323, 'Y': -0.806407, 'Z': 1.19958, 'VBur': 0.5645259027079078, 'Mulliken_charge': -0.3554758280623003, 'APT_charge': -0.046355191453621554, 'NPA_charge': -0.55123757520268, 'NPA_core': 1.9992298611222425, 'NPA_valence': 4.5399937656845735, 'NPA_Rydberg': 0.012016512723267703, 'NPA_total': 6.551237575202681, 'NMR_shift': 152.639764762437, 'NMR_anisotropy': 34.81588757329581, 'ES_root_Mu…	{'X': 4.988726, 'Y': -0.77122, 'Z': -0.228023, 'VBur': 0.5870406605539873, 'Mulliken_charge': 0.45612167314496477, 'APT_charge': 0.7366064769916001, 'NPA_charge': 0.594508755980968, 'NPA_core': 1.9993408720167152, 'NPA_valence': 3.367959438272163, 'NPA_Rydberg': 0.03818472989165671, 'NPA_total': 5.405491244019033, 'NMR_shift': -8.476991029717645, 'NMR_anisotropy': 179.9272208056187, 'ES_root_Mull…	{'X': 4.319513, 'Y': 0.242864, 'Z': -1.144788, 'VBur': 0.565716041044793, 'Mulliken_charge': -0.35763440710794575, 'APT_charge': -0.046457338363209776, 'NPA_charge': -0.5526004157365416, 'NPA_core': 1.9992298029832671, 'NPA_valence': 4.541487118135362, 'NPA_Rydberg': 0.01188656293773892, 'NPA_total': 6.552600415736543, 'NMR_shift': 152.59608952541893, 'NMR_anisotropy': 33.9195505642973, 'ES_root_…	{'L': 7.271787020605154, 'B1': 1.9333868856080465, 'B5': 11.85371658348315}	{'L': 7.400057380065202, 'B1': 1.934311729840355, 'B5': 11.777085605105455}
CC1(C)CN(C(=O)OCc2ccccc2)CCC1=O	Enz1	S	0.88	6542	1.27	16621	28.24331909		2.21	0	2.34	167309	100	-100		6.064437222	56	cyclic	[CH3:1][C:2]1([CH3:3])[CH2:4][N:5]([C:6](=[O:7])[O:8][CH2:9][c:10]2[cH:11][cH:12][cH:13][cH:14][cH:15]2)[CH2:16][CH2:17][C:18]1=[O:19]	17	18	2	{'number_of_atoms': 38.00000000000001, 'charge': 0.0, 'multiplicity': 1.0, 'dipole': 2.285450104801771, 'molar_mass': 261.32000000000005, 'molar_volume': 2290.493665101855, 'electronic_spatial_extent': 6577.069569290996, 'E_scf': -863.4826622823116, 'zero_point_correction': 0.3212518924601785, 'E_thermal_correction': 0.33925166955472613, 'H_thermal_correction': 0.3401958509790269, 'G_thermal_corr…	{'X': -2.008179, 'Y': 1.86857, 'Z': 0.263343, 'VBur': 0.5610217493661562, 'Mulliken_charge': -0.3562340449626176, 'APT_charge': -0.0844558887017776, 'NPA_charge': -0.5600598023119623, 'NPA_core': 1.9992282500165237, 'NPA_valence': 4.548835995407909, 'NPA_Rydberg': 0.011999192609458594, 'NPA_total': 6.5600598023119625, 'NMR_shift': 151.6463344831324, 'NMR_anisotropy': 25.344050342631114, 'ES_root_…	{'X': -3.435522, 'Y': 1.326048, 'Z': 0.233909, 'VBur': 0.6601902684666691, 'Mulliken_charge': 0.44692924400888845, 'APT_charge': 0.7048279405866631, 'NPA_charge': 0.6011143582897954, 'NPA_core': 1.99925, 'NPA_valence': 3.358369861760578, 'NPA_Rydberg': 0.041268659459048486, 'NPA_total': 5.398885641710205, 'NMR_shift': -13.15806649167976, 'NMR_anisotropy': 182.38062587586933, 'ES_root_Mulliken_cha…	{'X': -3.585221, 'Y': -0.20675, 'Z': 0.18836, 'VBur': 0.7742671478210941, 'Mulliken_charge': 0.0036914655629439385, 'APT_charge': -0.06065326102046654, 'NPA_charge': -0.15525992575476874, 'NPA_core': 1.9990500000000002, 'NPA_valence': 4.1431281839925465, 'NPA_Rydberg': 0.013084017616046242, 'NPA_total': 6.15525992575477, 'NMR_shift': 141.8708426889539, 'NMR_anisotropy': 20.36714736445655, 'ES_roo…	{'L': 8.367587531771846, 'B1': 2.126885471452485, 'B5': 8.661678839292492}	{'L': 6.526846344105405, 'B1': 2.8500247893178243, 'B5': 9.99445191314804}
CC1(C)CN(C(=O)OCc2ccccc2)CCC1=O	Enz2	S	0.88	7059	1.27	16595	29.84273273		2.21	0	2.34	159190	100	-100		6.064437222	57	cyclic	[CH3:1][C:2]1([CH3:3])[CH2:4][N:5]([C:6](=[O:7])[O:8][CH2:9][c:10]2[cH:11][cH:12][cH:13][cH:14][cH:15]2)[CH2:16][CH2:17][C:18]1=[O:19]	17	18	2	{'number_of_atoms': 38.00000000000001, 'charge': 0.0, 'multiplicity': 1.0, 'dipole': 2.285450104801771, 'molar_mass': 261.32000000000005, 'molar_volume': 2290.493665101855, 'electronic_spatial_extent': 6577.069569290996, 'E_scf': -863.4826622823116, 'zero_point_correction': 0.3212518924601785, 'E_thermal_correction': 0.33925166955472613, 'H_thermal_correction': 0.3401958509790269, 'G_thermal_corr…	{'X': -2.008179, 'Y': 1.86857, 'Z': 0.263343, 'VBur': 0.5610217493661562, 'Mulliken_charge': -0.3562340449626176, 'APT_charge': -0.0844558887017776, 'NPA_charge': -0.5600598023119623, 'NPA_core': 1.9992282500165237, 'NPA_valence': 4.548835995407909, 'NPA_Rydberg': 0.011999192609458594, 'NPA_total': 6.5600598023119625, 'NMR_shift': 151.6463344831324, 'NMR_anisotropy': 25.344050342631114, 'ES_root_…	{'X': -3.435522, 'Y': 1.326048, 'Z': 0.233909, 'VBur': 0.6601902684666691, 'Mulliken_charge': 0.44692924400888845, 'APT_charge': 0.7048279405866631, 'NPA_charge': 0.6011143582897954, 'NPA_core': 1.99925, 'NPA_valence': 3.358369861760578, 'NPA_Rydberg': 0.041268659459048486, 'NPA_total': 5.398885641710205, 'NMR_shift': -13.15806649167976, 'NMR_anisotropy': 182.38062587586933, 'ES_root_Mulliken_cha…	{'X': -3.585221, 'Y': -0.20675, 'Z': 0.18836, 'VBur': 0.7742671478210941, 'Mulliken_charge': 0.0036914655629439385, 'APT_charge': -0.06065326102046654, 'NPA_charge': -0.15525992575476874, 'NPA_core': 1.9990500000000002, 'NPA_valence': 4.1431281839925465, 'NPA_Rydberg': 0.013084017616046242, 'NPA_total': 6.15525992575477, 'NMR_shift': 141.8708426889539, 'NMR_anisotropy': 20.36714736445655, 'ES_roo…	{'L': 8.367587531771846, 'B1': 2.126885471452485, 'B5': 8.661678839292492}	{'L': 6.526846344105405, 'B1': 2.8500247893178243, 'B5': 9.99445191314804}
CC1(C)CN(C(=O)OCc2ccccc2)CCC1=O	Enz3	S	0.88	7799	1.27	14176	35.49032992		2.21	0	2.34	164080	100	-100		6.064437222	58	cyclic	[CH3:1][C:2]1([CH3:3])[CH2:4][N:5]([C:6](=[O:7])[O:8][CH2:9][c:10]2[cH:11][cH:12][cH:13][cH:14][cH:15]2)[CH2:16][CH2:17][C:18]1=[O:19]	17	18	2	{'number_of_atoms': 38.00000000000001, 'charge': 0.0, 'multiplicity': 1.0, 'dipole': 2.285450104801771, 'molar_mass': 261.32000000000005, 'molar_volume': 2290.493665101855, 'electronic_spatial_extent': 6577.069569290996, 'E_scf': -863.4826622823116, 'zero_point_correction': 0.3212518924601785, 'E_thermal_correction': 0.33925166955472613, 'H_thermal_correction': 0.3401958509790269, 'G_thermal_corr…	{'X': -2.008179, 'Y': 1.86857, 'Z': 0.263343, 'VBur': 0.5610217493661562, 'Mulliken_charge': -0.3562340449626176, 'APT_charge': -0.0844558887017776, 'NPA_charge': -0.5600598023119623, 'NPA_core': 1.9992282500165237, 'NPA_valence': 4.548835995407909, 'NPA_Rydberg': 0.011999192609458594, 'NPA_total': 6.5600598023119625, 'NMR_shift': 151.6463344831324, 'NMR_anisotropy': 25.344050342631114, 'ES_root_…	{'X': -3.435522, 'Y': 1.326048, 'Z': 0.233909, 'VBur': 0.6601902684666691, 'Mulliken_charge': 0.44692924400888845, 'APT_charge': 0.7048279405866631, 'NPA_charge': 0.6011143582897954, 'NPA_core': 1.99925, 'NPA_valence': 3.358369861760578, 'NPA_Rydberg': 0.041268659459048486, 'NPA_total': 5.398885641710205, 'NMR_shift': -13.15806649167976, 'NMR_anisotropy': 182.38062587586933, 'ES_root_Mulliken_cha…	{'X': -3.585221, 'Y': -0.20675, 'Z': 0.18836, 'VBur': 0.7742671478210941, 'Mulliken_charge': 0.0036914655629439385, 'APT_charge': -0.06065326102046654, 'NPA_charge': -0.15525992575476874, 'NPA_core': 1.9990500000000002, 'NPA_valence': 4.1431281839925465, 'NPA_Rydberg': 0.013084017616046242, 'NPA_total': 6.15525992575477, 'NMR_shift': 141.8708426889539, 'NMR_anisotropy': 20.36714736445655, 'ES_roo…	{'L': 8.367587531771846, 'B1': 2.126885471452485, 'B5': 8.661678839292492}	{'L': 6.526846344105405, 'B1': 2.8500247893178243, 'B5': 9.99445191314804}
CC1(C)CN(C(=O)OCc2ccccc2)CCC1=O	Enz4	S	0.88	8597	1.27	11901	41.94067714		2.21	0	2.34	239216	100	-100		6.064437222	59	cyclic	[CH3:1][C:2]1([CH3:3])[CH2:4][N:5]([C:6](=[O:7])[O:8][CH2:9][c:10]2[cH:11][cH:12][cH:13][cH:14][cH:15]2)[CH2:16][CH2:17][C:18]1=[O:19]	17	18	2	{'number_of_atoms': 38.00000000000001, 'charge': 0.0, 'multiplicity': 1.0, 'dipole': 2.285450104801771, 'molar_mass': 261.32000000000005, 'molar_volume': 2290.493665101855, 'electronic_spatial_extent': 6577.069569290996, 'E_scf': -863.4826622823116, 'zero_point_correction': 0.3212518924601785, 'E_thermal_correction': 0.33925166955472613, 'H_thermal_correction': 0.3401958509790269, 'G_thermal_corr…	{'X': -2.008179, 'Y': 1.86857, 'Z': 0.263343, 'VBur': 0.5610217493661562, 'Mulliken_charge': -0.3562340449626176, 'APT_charge': -0.0844558887017776, 'NPA_charge': -0.5600598023119623, 'NPA_core': 1.9992282500165237, 'NPA_valence': 4.548835995407909, 'NPA_Rydberg': 0.011999192609458594, 'NPA_total': 6.5600598023119625, 'NMR_shift': 151.6463344831324, 'NMR_anisotropy': 25.344050342631114, 'ES_root_…	{'X': -3.435522, 'Y': 1.326048, 'Z': 0.233909, 'VBur': 0.6601902684666691, 'Mulliken_charge': 0.44692924400888845, 'APT_charge': 0.7048279405866631, 'NPA_charge': 0.6011143582897954, 'NPA_core': 1.99925, 'NPA_valence': 3.358369861760578, 'NPA_Rydberg': 0.041268659459048486, 'NPA_total': 5.398885641710205, 'NMR_shift': -13.15806649167976, 'NMR_anisotropy': 182.38062587586933, 'ES_root_Mulliken_cha…	{'X': -3.585221, 'Y': -0.20675, 'Z': 0.18836, 'VBur': 0.7742671478210941, 'Mulliken_charge': 0.0036914655629439385, 'APT_charge': -0.06065326102046654, 'NPA_charge': -0.15525992575476874, 'NPA_core': 1.9990500000000002, 'NPA_valence': 4.1431281839925465, 'NPA_Rydberg': 0.013084017616046242, 'NPA_total': 6.15525992575477, 'NMR_shift': 141.8708426889539, 'NMR_anisotropy': 20.36714736445655, 'ES_roo…	{'L': 8.367587531771846, 'B1': 2.126885471452485, 'B5': 8.661678839292492}	{'L': 6.526846344105405, 'B1': 2.8500247893178243, 'B5': 9.99445191314804}
CC1(C)CN(C(=O)OCc2ccccc2)CCC1=O	Enz6	R	0.88	308	1.27	29157	1.045307993								signal too weak		60	cyclic	[CH3:1][C:2]1([CH3:3])[CH2:4][N:5]([C:6](=[O:7])[O:8][CH2:9][c:10]2[cH:11][cH:12][cH:13][cH:14][cH:15]2)[CH2:16][CH2:17][C:18]1=[O:19]	17	18	2	{'number_of_atoms': 38.00000000000001, 'charge': 0.0, 'multiplicity': 1.0, 'dipole': 2.285450104801771, 'molar_mass': 261.32000000000005, 'molar_volume': 2290.493665101855, 'electronic_spatial_extent': 6577.069569290996, 'E_scf': -863.4826622823116, 'zero_point_correction': 0.3212518924601785, 'E_thermal_correction': 0.33925166955472613, 'H_thermal_correction': 0.3401958509790269, 'G_thermal_corr…	{'X': -2.008179, 'Y': 1.86857, 'Z': 0.263343, 'VBur': 0.5610217493661562, 'Mulliken_charge': -0.3562340449626176, 'APT_charge': -0.0844558887017776, 'NPA_charge': -0.5600598023119623, 'NPA_core': 1.9992282500165237, 'NPA_valence': 4.548835995407909, 'NPA_Rydberg': 0.011999192609458594, 'NPA_total': 6.5600598023119625, 'NMR_shift': 151.6463344831324, 'NMR_anisotropy': 25.344050342631114, 'ES_root_…	{'X': -3.435522, 'Y': 1.326048, 'Z': 0.233909, 'VBur': 0.6601902684666691, 'Mulliken_charge': 0.44692924400888845, 'APT_charge': 0.7048279405866631, 'NPA_charge': 0.6011143582897954, 'NPA_core': 1.99925, 'NPA_valence': 3.358369861760578, 'NPA_Rydberg': 0.041268659459048486, 'NPA_total': 5.398885641710205, 'NMR_shift': -13.15806649167976, 'NMR_anisotropy': 182.38062587586933, 'ES_root_Mulliken_cha…	{'X': -3.585221, 'Y': -0.20675, 'Z': 0.18836, 'VBur': 0.7742671478210941, 'Mulliken_charge': 0.0036914655629439385, 'APT_charge': -0.06065326102046654, 'NPA_charge': -0.15525992575476874, 'NPA_core': 1.9990500000000002, 'NPA_valence': 4.1431281839925465, 'NPA_Rydberg': 0.013084017616046242, 'NPA_total': 6.15525992575477, 'NMR_shift': 141.8708426889539, 'NMR_anisotropy': 20.36714736445655, 'ES_roo…	{'L': 8.367587531771846, 'B1': 2.126885471452485, 'B5': 8.661678839292492}	{'L': 6.526846344105405, 'B1': 2.8500247893178243, 'B5': 9.99445191314804}
CC1(C)CN(C(=O)OCc2ccccc2)CCC1=O	Enz7	R	0.88	10257	1.27	8559	54.51211735		2.21	194358	2.34	0	100	100		-6.064437222	61	cyclic	[CH3:1][C:2]1([CH3:3])[CH2:4][N:5]([C:6](=[O:7])[O:8][CH2:9][c:10]2[cH:11][cH:12][cH:13][cH:14][cH:15]2)[CH2:16][CH2:17][C:18]1=[O:19]	17	18	2	{'number_of_atoms': 38.00000000000001, 'charge': 0.0, 'multiplicity': 1.0, 'dipole': 2.285450104801771, 'molar_mass': 261.32000000000005, 'molar_volume': 2290.493665101855, 'electronic_spatial_extent': 6577.069569290996, 'E_scf': -863.4826622823116, 'zero_point_correction': 0.3212518924601785, 'E_thermal_correction': 0.33925166955472613, 'H_thermal_correction': 0.3401958509790269, 'G_thermal_corr…	{'X': -2.008179, 'Y': 1.86857, 'Z': 0.263343, 'VBur': 0.5610217493661562, 'Mulliken_charge': -0.3562340449626176, 'APT_charge': -0.0844558887017776, 'NPA_charge': -0.5600598023119623, 'NPA_core': 1.9992282500165237, 'NPA_valence': 4.548835995407909, 'NPA_Rydberg': 0.011999192609458594, 'NPA_total': 6.5600598023119625, 'NMR_shift': 151.6463344831324, 'NMR_anisotropy': 25.344050342631114, 'ES_root_…	{'X': -3.435522, 'Y': 1.326048, 'Z': 0.233909, 'VBur': 0.6601902684666691, 'Mulliken_charge': 0.44692924400888845, 'APT_charge': 0.7048279405866631, 'NPA_charge': 0.6011143582897954, 'NPA_core': 1.99925, 'NPA_valence': 3.358369861760578, 'NPA_Rydberg': 0.041268659459048486, 'NPA_total': 5.398885641710205, 'NMR_shift': -13.15806649167976, 'NMR_anisotropy': 182.38062587586933, 'ES_root_Mulliken_cha…	{'X': -3.585221, 'Y': -0.20675, 'Z': 0.18836, 'VBur': 0.7742671478210941, 'Mulliken_charge': 0.0036914655629439385, 'APT_charge': -0.06065326102046654, 'NPA_charge': -0.15525992575476874, 'NPA_core': 1.9990500000000002, 'NPA_valence': 4.1431281839925465, 'NPA_Rydberg': 0.013084017616046242, 'NPA_total': 6.15525992575477, 'NMR_shift': 141.8708426889539, 'NMR_anisotropy': 20.36714736445655, 'ES_roo…	{'L': 8.367587531771846, 'B1': 2.126885471452485, 'B5': 8.661678839292492}	{'L': 6.526846344105405, 'B1': 2.8500247893178243, 'B5': 9.99445191314804}
CC1(C)CN(C(=O)OCc2ccccc2)CCC1=O	Enz8	R	0.88	7530	1.27	13479	35.84178209		2.21	174929	2.34	0	100	100		-6.064437222	62	cyclic	[CH3:1][C:2]1([CH3:3])[CH2:4][N:5]([C:6](=[O:7])[O:8][CH2:9][c:10]2[cH:11][cH:12][cH:13][cH:14][cH:15]2)[CH2:16][CH2:17][C:18]1=[O:19]	17	18	2	{'number_of_atoms': 38.00000000000001, 'charge': 0.0, 'multiplicity': 1.0, 'dipole': 2.285450104801771, 'molar_mass': 261.32000000000005, 'molar_volume': 2290.493665101855, 'electronic_spatial_extent': 6577.069569290996, 'E_scf': -863.4826622823116, 'zero_point_correction': 0.3212518924601785, 'E_thermal_correction': 0.33925166955472613, 'H_thermal_correction': 0.3401958509790269, 'G_thermal_corr…	{'X': -2.008179, 'Y': 1.86857, 'Z': 0.263343, 'VBur': 0.5610217493661562, 'Mulliken_charge': -0.3562340449626176, 'APT_charge': -0.0844558887017776, 'NPA_charge': -0.5600598023119623, 'NPA_core': 1.9992282500165237, 'NPA_valence': 4.548835995407909, 'NPA_Rydberg': 0.011999192609458594, 'NPA_total': 6.5600598023119625, 'NMR_shift': 151.6463344831324, 'NMR_anisotropy': 25.344050342631114, 'ES_root_…	{'X': -3.435522, 'Y': 1.326048, 'Z': 0.233909, 'VBur': 0.6601902684666691, 'Mulliken_charge': 0.44692924400888845, 'APT_charge': 0.7048279405866631, 'NPA_charge': 0.6011143582897954, 'NPA_core': 1.99925, 'NPA_valence': 3.358369861760578, 'NPA_Rydberg': 0.041268659459048486, 'NPA_total': 5.398885641710205, 'NMR_shift': -13.15806649167976, 'NMR_anisotropy': 182.38062587586933, 'ES_root_Mulliken_cha…	{'X': -3.585221, 'Y': -0.20675, 'Z': 0.18836, 'VBur': 0.7742671478210941, 'Mulliken_charge': 0.0036914655629439385, 'APT_charge': -0.06065326102046654, 'NPA_charge': -0.15525992575476874, 'NPA_core': 1.9990500000000002, 'NPA_valence': 4.1431281839925465, 'NPA_Rydberg': 0.013084017616046242, 'NPA_total': 6.15525992575477, 'NMR_shift': 141.8708426889539, 'NMR_anisotropy': 20.36714736445655, 'ES_roo…	{'L': 8.367587531771846, 'B1': 2.126885471452485, 'B5': 8.661678839292492}	{'L': 6.526846344105405, 'B1': 2.8500247893178243, 'B5': 9.99445191314804}
CC1(C)CN(C(=O)OCc2ccccc2)CCC1=O	Enz9	R	0.88	7865	1.27	13724	36.43058965		2.21	208249	2.34	0	100	100		-6.064437222	63	cyclic	[CH3:1][C:2]1([CH3:3])[CH2:4][N:5]([C:6](=[O:7])[O:8][CH2:9][c:10]2[cH:11][cH:12][cH:13][cH:14][cH:15]2)[CH2:16][CH2:17][C:18]1=[O:19]	17	18	2	{'number_of_atoms': 38.00000000000001, 'charge': 0.0, 'multiplicity': 1.0, 'dipole': 2.285450104801771, 'molar_mass': 261.32000000000005, 'molar_volume': 2290.493665101855, 'electronic_spatial_extent': 6577.069569290996, 'E_scf': -863.4826622823116, 'zero_point_correction': 0.3212518924601785, 'E_thermal_correction': 0.33925166955472613, 'H_thermal_correction': 0.3401958509790269, 'G_thermal_corr…	{'X': -2.008179, 'Y': 1.86857, 'Z': 0.263343, 'VBur': 0.5610217493661562, 'Mulliken_charge': -0.3562340449626176, 'APT_charge': -0.0844558887017776, 'NPA_charge': -0.5600598023119623, 'NPA_core': 1.9992282500165237, 'NPA_valence': 4.548835995407909, 'NPA_Rydberg': 0.011999192609458594, 'NPA_total': 6.5600598023119625, 'NMR_shift': 151.6463344831324, 'NMR_anisotropy': 25.344050342631114, 'ES_root_…	{'X': -3.435522, 'Y': 1.326048, 'Z': 0.233909, 'VBur': 0.6601902684666691, 'Mulliken_charge': 0.44692924400888845, 'APT_charge': 0.7048279405866631, 'NPA_charge': 0.6011143582897954, 'NPA_core': 1.99925, 'NPA_valence': 3.358369861760578, 'NPA_Rydberg': 0.041268659459048486, 'NPA_total': 5.398885641710205, 'NMR_shift': -13.15806649167976, 'NMR_anisotropy': 182.38062587586933, 'ES_root_Mulliken_cha…	{'X': -3.585221, 'Y': -0.20675, 'Z': 0.18836, 'VBur': 0.7742671478210941, 'Mulliken_charge': 0.0036914655629439385, 'APT_charge': -0.06065326102046654, 'NPA_charge': -0.15525992575476874, 'NPA_core': 1.9990500000000002, 'NPA_valence': 4.1431281839925465, 'NPA_Rydberg': 0.013084017616046242, 'NPA_total': 6.15525992575477, 'NMR_shift': 141.8708426889539, 'NMR_anisotropy': 20.36714736445655, 'ES_roo…	{'L': 8.367587531771846, 'B1': 2.126885471452485, 'B5': 8.661678839292492}	{'L': 6.526846344105405, 'B1': 2.8500247893178243, 'B5': 9.99445191314804}
COC1(OC)CCN(C(=O)OCc2ccccc2)CC1=O	Enz1	S	n/d	0	decomposed	0	0										64	cyclic	[CH3:1][O:2][C:3]1([O:4][CH3:5])[CH2:6][CH2:7][N:8]([C:9](=[O:10])[O:11][CH2:12][c:13]2[cH:14][cH:15][cH:16][cH:17][cH:18]2)[CH2:19][C:20]1=[O:21]	19	20	3	{'number_of_atoms': 40.00000000000001, 'charge': 0.0, 'multiplicity': 1.0, 'dipole': 3.058570551136913, 'molar_mass': 293.3188000000001, 'molar_volume': 2463.7699095250928, 'electronic_spatial_extent': 9046.212071802142, 'E_scf': -1013.8836818266176, 'zero_point_correction': 0.3298576794030844, 'E_thermal_correction': 0.3503740802916577, 'H_thermal_correction': 0.3513183325877503, 'G_thermal_corr…	{'X': 1.88297, 'Y': 1.473739, 'Z': -0.841752, 'VBur': 0.5943995531099134, 'Mulliken_charge': -0.22194744073345263, 'APT_charge': 0.1813431451884953, 'NPA_charge': -0.34735536072652, 'NPA_core': 1.999221971172259, 'NPA_valence': 4.330400042126896, 'NPA_Rydberg': 0.01773555852673662, 'NPA_total': 6.347355360726521, 'NMR_shift': 137.6464235394714, 'NMR_anisotropy': 26.503102800902365, 'ES_root_Mulli…	{'X': 2.966438, 'Y': 1.015357, 'Z': 0.136638, 'VBur': 0.6717345177473301, 'Mulliken_charge': 0.42339321863415164, 'APT_charge': 0.629115278572059, 'NPA_charge': 0.55570814168912, 'NPA_core': 1.9992542035938494, 'NPA_valence': 3.405289836860409, 'NPA_Rydberg': 0.03975225817300361, 'NPA_total': 5.444291858310881, 'NMR_shift': -4.143295621527254, 'NMR_anisotropy': 157.2649555156803, 'ES_root_Mullike…	{'X': 3.124142, 'Y': -0.525965, 'Z': 0.259254, 'VBur': 0.7781090344089772, 'Mulliken_charge': 0.49864153054973254, 'APT_charge': 0.8404813749456316, 'NPA_charge': 0.5220279583682493, 'NPA_core': 1.9989804520125571, 'NPA_valence': 3.4448639337511886, 'NPA_Rydberg': 0.03412940614621674, 'NPA_total': 5.477972041631751, 'NMR_shift': 92.96647530439111, 'NMR_anisotropy': 29.182235059412406, 'ES_root_Mu…	{'L': 8.300792054102494, 'B1': 2.4734472015227276, 'B5': 8.654753040511231}	{'L': 5.179274587504088, 'B1': 3.1044774541716706, 'B5': 9.263944349111382}
COC1(OC)CCN(C(=O)OCc2ccccc2)CC1=O	Enz2	S	n/d	0	decomposed	0	0										65	cyclic	[CH3:1][O:2][C:3]1([O:4][CH3:5])[CH2:6][CH2:7][N:8]([C:9](=[O:10])[O:11][CH2:12][c:13]2[cH:14][cH:15][cH:16][cH:17][cH:18]2)[CH2:19][C:20]1=[O:21]	19	20	3	{'number_of_atoms': 40.00000000000001, 'charge': 0.0, 'multiplicity': 1.0, 'dipole': 3.058570551136913, 'molar_mass': 293.3188000000001, 'molar_volume': 2463.7699095250928, 'electronic_spatial_extent': 9046.212071802142, 'E_scf': -1013.8836818266176, 'zero_point_correction': 0.3298576794030844, 'E_thermal_correction': 0.3503740802916577, 'H_thermal_correction': 0.3513183325877503, 'G_thermal_corr…	{'X': 1.88297, 'Y': 1.473739, 'Z': -0.841752, 'VBur': 0.5943995531099134, 'Mulliken_charge': -0.22194744073345263, 'APT_charge': 0.1813431451884953, 'NPA_charge': -0.34735536072652, 'NPA_core': 1.999221971172259, 'NPA_valence': 4.330400042126896, 'NPA_Rydberg': 0.01773555852673662, 'NPA_total': 6.347355360726521, 'NMR_shift': 137.6464235394714, 'NMR_anisotropy': 26.503102800902365, 'ES_root_Mulli…	{'X': 2.966438, 'Y': 1.015357, 'Z': 0.136638, 'VBur': 0.6717345177473301, 'Mulliken_charge': 0.42339321863415164, 'APT_charge': 0.629115278572059, 'NPA_charge': 0.55570814168912, 'NPA_core': 1.9992542035938494, 'NPA_valence': 3.405289836860409, 'NPA_Rydberg': 0.03975225817300361, 'NPA_total': 5.444291858310881, 'NMR_shift': -4.143295621527254, 'NMR_anisotropy': 157.2649555156803, 'ES_root_Mullike…	{'X': 3.124142, 'Y': -0.525965, 'Z': 0.259254, 'VBur': 0.7781090344089772, 'Mulliken_charge': 0.49864153054973254, 'APT_charge': 0.8404813749456316, 'NPA_charge': 0.5220279583682493, 'NPA_core': 1.9989804520125571, 'NPA_valence': 3.4448639337511886, 'NPA_Rydberg': 0.03412940614621674, 'NPA_total': 5.477972041631751, 'NMR_shift': 92.96647530439111, 'NMR_anisotropy': 29.182235059412406, 'ES_root_Mu…	{'L': 8.300792054102494, 'B1': 2.4734472015227276, 'B5': 8.654753040511231}	{'L': 5.179274587504088, 'B1': 3.1044774541716706, 'B5': 9.263944349111382}
COC1(OC)CCN(C(=O)OCc2ccccc2)CC1=O	Enz3	S	n/d	0	decomposed	0	0										66	cyclic	[CH3:1][O:2][C:3]1([O:4][CH3:5])[CH2:6][CH2:7][N:8]([C:9](=[O:10])[O:11][CH2:12][c:13]2[cH:14][cH:15][cH:16][cH:17][cH:18]2)[CH2:19][C:20]1=[O:21]	19	20	3	{'number_of_atoms': 40.00000000000001, 'charge': 0.0, 'multiplicity': 1.0, 'dipole': 3.058570551136913, 'molar_mass': 293.3188000000001, 'molar_volume': 2463.7699095250928, 'electronic_spatial_extent': 9046.212071802142, 'E_scf': -1013.8836818266176, 'zero_point_correction': 0.3298576794030844, 'E_thermal_correction': 0.3503740802916577, 'H_thermal_correction': 0.3513183325877503, 'G_thermal_corr…	{'X': 1.88297, 'Y': 1.473739, 'Z': -0.841752, 'VBur': 0.5943995531099134, 'Mulliken_charge': -0.22194744073345263, 'APT_charge': 0.1813431451884953, 'NPA_charge': -0.34735536072652, 'NPA_core': 1.999221971172259, 'NPA_valence': 4.330400042126896, 'NPA_Rydberg': 0.01773555852673662, 'NPA_total': 6.347355360726521, 'NMR_shift': 137.6464235394714, 'NMR_anisotropy': 26.503102800902365, 'ES_root_Mulli…	{'X': 2.966438, 'Y': 1.015357, 'Z': 0.136638, 'VBur': 0.6717345177473301, 'Mulliken_charge': 0.42339321863415164, 'APT_charge': 0.629115278572059, 'NPA_charge': 0.55570814168912, 'NPA_core': 1.9992542035938494, 'NPA_valence': 3.405289836860409, 'NPA_Rydberg': 0.03975225817300361, 'NPA_total': 5.444291858310881, 'NMR_shift': -4.143295621527254, 'NMR_anisotropy': 157.2649555156803, 'ES_root_Mullike…	{'X': 3.124142, 'Y': -0.525965, 'Z': 0.259254, 'VBur': 0.7781090344089772, 'Mulliken_charge': 0.49864153054973254, 'APT_charge': 0.8404813749456316, 'NPA_charge': 0.5220279583682493, 'NPA_core': 1.9989804520125571, 'NPA_valence': 3.4448639337511886, 'NPA_Rydberg': 0.03412940614621674, 'NPA_total': 5.477972041631751, 'NMR_shift': 92.96647530439111, 'NMR_anisotropy': 29.182235059412406, 'ES_root_Mu…	{'L': 8.300792054102494, 'B1': 2.4734472015227276, 'B5': 8.654753040511231}	{'L': 5.179274587504088, 'B1': 3.1044774541716706, 'B5': 9.263944349111382}
COC1(OC)CCN(C(=O)OCc2ccccc2)CC1=O	Enz4	S	n/d	0	decomposed	0	0										67	cyclic	[CH3:1][O:2][C:3]1([O:4][CH3:5])[CH2:6][CH2:7][N:8]([C:9](=[O:10])[O:11][CH2:12][c:13]2[cH:14][cH:15][cH:16][cH:17][cH:18]2)[CH2:19][C:20]1=[O:21]	19	20	3	{'number_of_atoms': 40.00000000000001, 'charge': 0.0, 'multiplicity': 1.0, 'dipole': 3.058570551136913, 'molar_mass': 293.3188000000001, 'molar_volume': 2463.7699095250928, 'electronic_spatial_extent': 9046.212071802142, 'E_scf': -1013.8836818266176, 'zero_point_correction': 0.3298576794030844, 'E_thermal_correction': 0.3503740802916577, 'H_thermal_correction': 0.3513183325877503, 'G_thermal_corr…	{'X': 1.88297, 'Y': 1.473739, 'Z': -0.841752, 'VBur': 0.5943995531099134, 'Mulliken_charge': -0.22194744073345263, 'APT_charge': 0.1813431451884953, 'NPA_charge': -0.34735536072652, 'NPA_core': 1.999221971172259, 'NPA_valence': 4.330400042126896, 'NPA_Rydberg': 0.01773555852673662, 'NPA_total': 6.347355360726521, 'NMR_shift': 137.6464235394714, 'NMR_anisotropy': 26.503102800902365, 'ES_root_Mulli…	{'X': 2.966438, 'Y': 1.015357, 'Z': 0.136638, 'VBur': 0.6717345177473301, 'Mulliken_charge': 0.42339321863415164, 'APT_charge': 0.629115278572059, 'NPA_charge': 0.55570814168912, 'NPA_core': 1.9992542035938494, 'NPA_valence': 3.405289836860409, 'NPA_Rydberg': 0.03975225817300361, 'NPA_total': 5.444291858310881, 'NMR_shift': -4.143295621527254, 'NMR_anisotropy': 157.2649555156803, 'ES_root_Mullike…	{'X': 3.124142, 'Y': -0.525965, 'Z': 0.259254, 'VBur': 0.7781090344089772, 'Mulliken_charge': 0.49864153054973254, 'APT_charge': 0.8404813749456316, 'NPA_charge': 0.5220279583682493, 'NPA_core': 1.9989804520125571, 'NPA_valence': 3.4448639337511886, 'NPA_Rydberg': 0.03412940614621674, 'NPA_total': 5.477972041631751, 'NMR_shift': 92.96647530439111, 'NMR_anisotropy': 29.182235059412406, 'ES_root_Mu…	{'L': 8.300792054102494, 'B1': 2.4734472015227276, 'B5': 8.654753040511231}	{'L': 5.179274587504088, 'B1': 3.1044774541716706, 'B5': 9.263944349111382}
COC1(OC)CCN(C(=O)OCc2ccccc2)CC1=O	Enz6	R	n/d	0	decomposed	0	0										68	cyclic	[CH3:1][O:2][C:3]1([O:4][CH3:5])[CH2:6][CH2:7][N:8]([C:9](=[O:10])[O:11][CH2:12][c:13]2[cH:14][cH:15][cH:16][cH:17][cH:18]2)[CH2:19][C:20]1=[O:21]	19	20	3	{'number_of_atoms': 40.00000000000001, 'charge': 0.0, 'multiplicity': 1.0, 'dipole': 3.058570551136913, 'molar_mass': 293.3188000000001, 'molar_volume': 2463.7699095250928, 'electronic_spatial_extent': 9046.212071802142, 'E_scf': -1013.8836818266176, 'zero_point_correction': 0.3298576794030844, 'E_thermal_correction': 0.3503740802916577, 'H_thermal_correction': 0.3513183325877503, 'G_thermal_corr…	{'X': 1.88297, 'Y': 1.473739, 'Z': -0.841752, 'VBur': 0.5943995531099134, 'Mulliken_charge': -0.22194744073345263, 'APT_charge': 0.1813431451884953, 'NPA_charge': -0.34735536072652, 'NPA_core': 1.999221971172259, 'NPA_valence': 4.330400042126896, 'NPA_Rydberg': 0.01773555852673662, 'NPA_total': 6.347355360726521, 'NMR_shift': 137.6464235394714, 'NMR_anisotropy': 26.503102800902365, 'ES_root_Mulli…	{'X': 2.966438, 'Y': 1.015357, 'Z': 0.136638, 'VBur': 0.6717345177473301, 'Mulliken_charge': 0.42339321863415164, 'APT_charge': 0.629115278572059, 'NPA_charge': 0.55570814168912, 'NPA_core': 1.9992542035938494, 'NPA_valence': 3.405289836860409, 'NPA_Rydberg': 0.03975225817300361, 'NPA_total': 5.444291858310881, 'NMR_shift': -4.143295621527254, 'NMR_anisotropy': 157.2649555156803, 'ES_root_Mullike…	{'X': 3.124142, 'Y': -0.525965, 'Z': 0.259254, 'VBur': 0.7781090344089772, 'Mulliken_charge': 0.49864153054973254, 'APT_charge': 0.8404813749456316, 'NPA_charge': 0.5220279583682493, 'NPA_core': 1.9989804520125571, 'NPA_valence': 3.4448639337511886, 'NPA_Rydberg': 0.03412940614621674, 'NPA_total': 5.477972041631751, 'NMR_shift': 92.96647530439111, 'NMR_anisotropy': 29.182235059412406, 'ES_root_Mu…	{'L': 8.300792054102494, 'B1': 2.4734472015227276, 'B5': 8.654753040511231}	{'L': 5.179274587504088, 'B1': 3.1044774541716706, 'B5': 9.263944349111382}
COC1(OC)CCN(C(=O)OCc2ccccc2)CC1=O	Enz7	R	n/d	0	decomposed	0	0										69	cyclic	[CH3:1][O:2][C:3]1([O:4][CH3:5])[CH2:6][CH2:7][N:8]([C:9](=[O:10])[O:11][CH2:12][c:13]2[cH:14][cH:15][cH:16][cH:17][cH:18]2)[CH2:19][C:20]1=[O:21]	19	20	3	{'number_of_atoms': 40.00000000000001, 'charge': 0.0, 'multiplicity': 1.0, 'dipole': 3.058570551136913, 'molar_mass': 293.3188000000001, 'molar_volume': 2463.7699095250928, 'electronic_spatial_extent': 9046.212071802142, 'E_scf': -1013.8836818266176, 'zero_point_correction': 0.3298576794030844, 'E_thermal_correction': 0.3503740802916577, 'H_thermal_correction': 0.3513183325877503, 'G_thermal_corr…	{'X': 1.88297, 'Y': 1.473739, 'Z': -0.841752, 'VBur': 0.5943995531099134, 'Mulliken_charge': -0.22194744073345263, 'APT_charge': 0.1813431451884953, 'NPA_charge': -0.34735536072652, 'NPA_core': 1.999221971172259, 'NPA_valence': 4.330400042126896, 'NPA_Rydberg': 0.01773555852673662, 'NPA_total': 6.347355360726521, 'NMR_shift': 137.6464235394714, 'NMR_anisotropy': 26.503102800902365, 'ES_root_Mulli…	{'X': 2.966438, 'Y': 1.015357, 'Z': 0.136638, 'VBur': 0.6717345177473301, 'Mulliken_charge': 0.42339321863415164, 'APT_charge': 0.629115278572059, 'NPA_charge': 0.55570814168912, 'NPA_core': 1.9992542035938494, 'NPA_valence': 3.405289836860409, 'NPA_Rydberg': 0.03975225817300361, 'NPA_total': 5.444291858310881, 'NMR_shift': -4.143295621527254, 'NMR_anisotropy': 157.2649555156803, 'ES_root_Mullike…	{'X': 3.124142, 'Y': -0.525965, 'Z': 0.259254, 'VBur': 0.7781090344089772, 'Mulliken_charge': 0.49864153054973254, 'APT_charge': 0.8404813749456316, 'NPA_charge': 0.5220279583682493, 'NPA_core': 1.9989804520125571, 'NPA_valence': 3.4448639337511886, 'NPA_Rydberg': 0.03412940614621674, 'NPA_total': 5.477972041631751, 'NMR_shift': 92.96647530439111, 'NMR_anisotropy': 29.182235059412406, 'ES_root_Mu…	{'L': 8.300792054102494, 'B1': 2.4734472015227276, 'B5': 8.654753040511231}	{'L': 5.179274587504088, 'B1': 3.1044774541716706, 'B5': 9.263944349111382}
COC1(OC)CCN(C(=O)OCc2ccccc2)CC1=O	Enz8	R	n/d	0	decomposed	0	0										70	cyclic	[CH3:1][O:2][C:3]1([O:4][CH3:5])[CH2:6][CH2:7][N:8]([C:9](=[O:10])[O:11][CH2:12][c:13]2[cH:14][cH:15][cH:16][cH:17][cH:18]2)[CH2:19][C:20]1=[O:21]	19	20	3	{'number_of_atoms': 40.00000000000001, 'charge': 0.0, 'multiplicity': 1.0, 'dipole': 3.058570551136913, 'molar_mass': 293.3188000000001, 'molar_volume': 2463.7699095250928, 'electronic_spatial_extent': 9046.212071802142, 'E_scf': -1013.8836818266176, 'zero_point_correction': 0.3298576794030844, 'E_thermal_correction': 0.3503740802916577, 'H_thermal_correction': 0.3513183325877503, 'G_thermal_corr…	{'X': 1.88297, 'Y': 1.473739, 'Z': -0.841752, 'VBur': 0.5943995531099134, 'Mulliken_charge': -0.22194744073345263, 'APT_charge': 0.1813431451884953, 'NPA_charge': -0.34735536072652, 'NPA_core': 1.999221971172259, 'NPA_valence': 4.330400042126896, 'NPA_Rydberg': 0.01773555852673662, 'NPA_total': 6.347355360726521, 'NMR_shift': 137.6464235394714, 'NMR_anisotropy': 26.503102800902365, 'ES_root_Mulli…	{'X': 2.966438, 'Y': 1.015357, 'Z': 0.136638, 'VBur': 0.6717345177473301, 'Mulliken_charge': 0.42339321863415164, 'APT_charge': 0.629115278572059, 'NPA_charge': 0.55570814168912, 'NPA_core': 1.9992542035938494, 'NPA_valence': 3.405289836860409, 'NPA_Rydberg': 0.03975225817300361, 'NPA_total': 5.444291858310881, 'NMR_shift': -4.143295621527254, 'NMR_anisotropy': 157.2649555156803, 'ES_root_Mullike…	{'X': 3.124142, 'Y': -0.525965, 'Z': 0.259254, 'VBur': 0.7781090344089772, 'Mulliken_charge': 0.49864153054973254, 'APT_charge': 0.8404813749456316, 'NPA_charge': 0.5220279583682493, 'NPA_core': 1.9989804520125571, 'NPA_valence': 3.4448639337511886, 'NPA_Rydberg': 0.03412940614621674, 'NPA_total': 5.477972041631751, 'NMR_shift': 92.96647530439111, 'NMR_anisotropy': 29.182235059412406, 'ES_root_Mu…	{'L': 8.300792054102494, 'B1': 2.4734472015227276, 'B5': 8.654753040511231}	{'L': 5.179274587504088, 'B1': 3.1044774541716706, 'B5': 9.263944349111382}
COC1(OC)CCN(C(=O)OCc2ccccc2)CC1=O	Enz9	R	n/d	0	decomposed	0	0										71	cyclic	[CH3:1][O:2][C:3]1([O:4][CH3:5])[CH2:6][CH2:7][N:8]([C:9](=[O:10])[O:11][CH2:12][c:13]2[cH:14][cH:15][cH:16][cH:17][cH:18]2)[CH2:19][C:20]1=[O:21]	19	20	3	{'number_of_atoms': 40.00000000000001, 'charge': 0.0, 'multiplicity': 1.0, 'dipole': 3.058570551136913, 'molar_mass': 293.3188000000001, 'molar_volume': 2463.7699095250928, 'electronic_spatial_extent': 9046.212071802142, 'E_scf': -1013.8836818266176, 'zero_point_correction': 0.3298576794030844, 'E_thermal_correction': 0.3503740802916577, 'H_thermal_correction': 0.3513183325877503, 'G_thermal_corr…	{'X': 1.88297, 'Y': 1.473739, 'Z': -0.841752, 'VBur': 0.5943995531099134, 'Mulliken_charge': -0.22194744073345263, 'APT_charge': 0.1813431451884953, 'NPA_charge': -0.34735536072652, 'NPA_core': 1.999221971172259, 'NPA_valence': 4.330400042126896, 'NPA_Rydberg': 0.01773555852673662, 'NPA_total': 6.347355360726521, 'NMR_shift': 137.6464235394714, 'NMR_anisotropy': 26.503102800902365, 'ES_root_Mulli…	{'X': 2.966438, 'Y': 1.015357, 'Z': 0.136638, 'VBur': 0.6717345177473301, 'Mulliken_charge': 0.42339321863415164, 'APT_charge': 0.629115278572059, 'NPA_charge': 0.55570814168912, 'NPA_core': 1.9992542035938494, 'NPA_valence': 3.405289836860409, 'NPA_Rydberg': 0.03975225817300361, 'NPA_total': 5.444291858310881, 'NMR_shift': -4.143295621527254, 'NMR_anisotropy': 157.2649555156803, 'ES_root_Mullike…	{'X': 3.124142, 'Y': -0.525965, 'Z': 0.259254, 'VBur': 0.7781090344089772, 'Mulliken_charge': 0.49864153054973254, 'APT_charge': 0.8404813749456316, 'NPA_charge': 0.5220279583682493, 'NPA_core': 1.9989804520125571, 'NPA_valence': 3.4448639337511886, 'NPA_Rydberg': 0.03412940614621674, 'NPA_total': 5.477972041631751, 'NMR_shift': 92.96647530439111, 'NMR_anisotropy': 29.182235059412406, 'ES_root_Mu…	{'L': 8.300792054102494, 'B1': 2.4734472015227276, 'B5': 8.654753040511231}	{'L': 5.179274587504088, 'B1': 3.1044774541716706, 'B5': 9.263944349111382}
Cc1cc(Cl)cc2c1OCCC2=O	Enz1	S	0.93	953	1.25	62699	1.497203544		1.31	0	1.55	11563	100	-100		6.064437222	72	cyclic	[CH3:1][c:2]1[cH:3][c:4]([Cl:5])[cH:6][c:7]2[c:8]1[O:9][CH2:10][CH2:11][C:12]2=[O:13]	11	12	7	{'number_of_atoms': 22.0, 'charge': 0.0, 'multiplicity': 1.0, 'dipole': 3.8582, 'molar_mass': 196.6329, 'molar_volume': 1359.3375, 'electronic_spatial_extent': 2839.822, 'E_scf': -997.1317967615, 'zero_point_correction': 0.169472, 'E_thermal_correction': 0.180671, 'H_thermal_correction': 0.181615, 'G_thermal_correction': 0.132056, 'E_zpe': -996.965891, 'E': -996.954692, 'H': -996.953748, 'G': -99…	{'X': 2.973838, 'Y': -0.89735, 'Z': -0.262765, 'VBur': 0.5266677155443675, 'Mulliken_charge': -0.376948, 'APT_charge': -0.093303, 'NPA_charge': -0.57658, 'NPA_core': 1.99924, 'NPA_valence': 4.5661, 'NPA_Rydberg': 0.01124, 'NPA_total': 6.57658, 'NMR_shift': 152.8787, 'NMR_anisotropy': 20.7685, 'ES_root_Mulliken_charge': -0.349384, 'ES_root_NPA_charge': -0.51407, 'ES_root_NPA_core': 1.99921, 'ES_ro…	{'X': 1.617044, 'Y': -1.565225, 'Z': -0.075523, 'VBur': 0.5851164254247955, 'Mulliken_charge': 0.40547, 'APT_charge': 0.950529, 'NPA_charge': 0.56637, 'NPA_core': 1.99925, 'NPA_valence': 3.39716, 'NPA_Rydberg': 0.03721, 'NPA_total': 5.43363, 'NMR_shift': 9.567, 'NMR_anisotropy': 156.5238, 'ES_root_Mulliken_charge': 0.315573, 'ES_root_NPA_charge': 0.36876, 'ES_root_NPA_core': 1.99923, 'ES_root_NPA…	{'X': 0.473938, 'Y': -0.621955, 'Z': 0.00401, 'VBur': 0.6737728130899937, 'Mulliken_charge': 0.062681, 'APT_charge': -0.368568, 'NPA_charge': -0.21497, 'NPA_core': 1.99888, 'NPA_valence': 4.20201, 'NPA_Rydberg': 0.01408, 'NPA_total': 6.21497, 'NMR_shift': 73.1849, 'NMR_anisotropy': 139.0817, 'ES_root_Mulliken_charge': 0.100722, 'ES_root_NPA_charge': -0.198, 'ES_root_NPA_core': 1.99884, 'ES_root_N…	{'L': 4.641643514271905, 'B1': 2.0165898605734838, 'B5': 7.026512947311393}	{'L': 6.925992587025996, 'B1': 2.152345203319621, 'B5': 4.565100716300905}
Cc1cc(Cl)cc2c1OCCC2=O	Enz2	S	0.93	0	1.25	134986	0										73	cyclic	[CH3:1][c:2]1[cH:3][c:4]([Cl:5])[cH:6][c:7]2[c:8]1[O:9][CH2:10][CH2:11][C:12]2=[O:13]	11	12	7	{'number_of_atoms': 22.0, 'charge': 0.0, 'multiplicity': 1.0, 'dipole': 3.8582, 'molar_mass': 196.6329, 'molar_volume': 1359.3375, 'electronic_spatial_extent': 2839.822, 'E_scf': -997.1317967615, 'zero_point_correction': 0.169472, 'E_thermal_correction': 0.180671, 'H_thermal_correction': 0.181615, 'G_thermal_correction': 0.132056, 'E_zpe': -996.965891, 'E': -996.954692, 'H': -996.953748, 'G': -99…	{'X': 2.973838, 'Y': -0.89735, 'Z': -0.262765, 'VBur': 0.5266677155443675, 'Mulliken_charge': -0.376948, 'APT_charge': -0.093303, 'NPA_charge': -0.57658, 'NPA_core': 1.99924, 'NPA_valence': 4.5661, 'NPA_Rydberg': 0.01124, 'NPA_total': 6.57658, 'NMR_shift': 152.8787, 'NMR_anisotropy': 20.7685, 'ES_root_Mulliken_charge': -0.349384, 'ES_root_NPA_charge': -0.51407, 'ES_root_NPA_core': 1.99921, 'ES_ro…	{'X': 1.617044, 'Y': -1.565225, 'Z': -0.075523, 'VBur': 0.5851164254247955, 'Mulliken_charge': 0.40547, 'APT_charge': 0.950529, 'NPA_charge': 0.56637, 'NPA_core': 1.99925, 'NPA_valence': 3.39716, 'NPA_Rydberg': 0.03721, 'NPA_total': 5.43363, 'NMR_shift': 9.567, 'NMR_anisotropy': 156.5238, 'ES_root_Mulliken_charge': 0.315573, 'ES_root_NPA_charge': 0.36876, 'ES_root_NPA_core': 1.99923, 'ES_root_NPA…	{'X': 0.473938, 'Y': -0.621955, 'Z': 0.00401, 'VBur': 0.6737728130899937, 'Mulliken_charge': 0.062681, 'APT_charge': -0.368568, 'NPA_charge': -0.21497, 'NPA_core': 1.99888, 'NPA_valence': 4.20201, 'NPA_Rydberg': 0.01408, 'NPA_total': 6.21497, 'NMR_shift': 73.1849, 'NMR_anisotropy': 139.0817, 'ES_root_Mulliken_charge': 0.100722, 'ES_root_NPA_charge': -0.198, 'ES_root_NPA_core': 1.99884, 'ES_root_N…	{'L': 4.641643514271905, 'B1': 2.0165898605734838, 'B5': 7.026512947311393}	{'L': 6.925992587025996, 'B1': 2.152345203319621, 'B5': 4.565100716300905}
Cc1cc(Cl)cc2c1OCCC2=O	Enz3	S	0.93	2966	1.25	132173	2.194777229		1.31	0	1.55	29958	100	-100		6.064437222	74	cyclic	[CH3:1][c:2]1[cH:3][c:4]([Cl:5])[cH:6][c:7]2[c:8]1[O:9][CH2:10][CH2:11][C:12]2=[O:13]	11	12	7	{'number_of_atoms': 22.0, 'charge': 0.0, 'multiplicity': 1.0, 'dipole': 3.8582, 'molar_mass': 196.6329, 'molar_volume': 1359.3375, 'electronic_spatial_extent': 2839.822, 'E_scf': -997.1317967615, 'zero_point_correction': 0.169472, 'E_thermal_correction': 0.180671, 'H_thermal_correction': 0.181615, 'G_thermal_correction': 0.132056, 'E_zpe': -996.965891, 'E': -996.954692, 'H': -996.953748, 'G': -99…	{'X': 2.973838, 'Y': -0.89735, 'Z': -0.262765, 'VBur': 0.5266677155443675, 'Mulliken_charge': -0.376948, 'APT_charge': -0.093303, 'NPA_charge': -0.57658, 'NPA_core': 1.99924, 'NPA_valence': 4.5661, 'NPA_Rydberg': 0.01124, 'NPA_total': 6.57658, 'NMR_shift': 152.8787, 'NMR_anisotropy': 20.7685, 'ES_root_Mulliken_charge': -0.349384, 'ES_root_NPA_charge': -0.51407, 'ES_root_NPA_core': 1.99921, 'ES_ro…	{'X': 1.617044, 'Y': -1.565225, 'Z': -0.075523, 'VBur': 0.5851164254247955, 'Mulliken_charge': 0.40547, 'APT_charge': 0.950529, 'NPA_charge': 0.56637, 'NPA_core': 1.99925, 'NPA_valence': 3.39716, 'NPA_Rydberg': 0.03721, 'NPA_total': 5.43363, 'NMR_shift': 9.567, 'NMR_anisotropy': 156.5238, 'ES_root_Mulliken_charge': 0.315573, 'ES_root_NPA_charge': 0.36876, 'ES_root_NPA_core': 1.99923, 'ES_root_NPA…	{'X': 0.473938, 'Y': -0.621955, 'Z': 0.00401, 'VBur': 0.6737728130899937, 'Mulliken_charge': 0.062681, 'APT_charge': -0.368568, 'NPA_charge': -0.21497, 'NPA_core': 1.99888, 'NPA_valence': 4.20201, 'NPA_Rydberg': 0.01408, 'NPA_total': 6.21497, 'NMR_shift': 73.1849, 'NMR_anisotropy': 139.0817, 'ES_root_Mulliken_charge': 0.100722, 'ES_root_NPA_charge': -0.198, 'ES_root_NPA_core': 1.99884, 'ES_root_N…	{'L': 4.641643514271905, 'B1': 2.0165898605734838, 'B5': 7.026512947311393}	{'L': 6.925992587025996, 'B1': 2.152345203319621, 'B5': 4.565100716300905}
Cc1cc(Cl)cc2c1OCCC2=O	Enz4	S	0.93	12266	1.25	124706	8.955114914		1.31	0	1.55	124083	100	-100		6.064437222	75	cyclic	[CH3:1][c:2]1[cH:3][c:4]([Cl:5])[cH:6][c:7]2[c:8]1[O:9][CH2:10][CH2:11][C:12]2=[O:13]	11	12	7	{'number_of_atoms': 22.0, 'charge': 0.0, 'multiplicity': 1.0, 'dipole': 3.8582, 'molar_mass': 196.6329, 'molar_volume': 1359.3375, 'electronic_spatial_extent': 2839.822, 'E_scf': -997.1317967615, 'zero_point_correction': 0.169472, 'E_thermal_correction': 0.180671, 'H_thermal_correction': 0.181615, 'G_thermal_correction': 0.132056, 'E_zpe': -996.965891, 'E': -996.954692, 'H': -996.953748, 'G': -99…	{'X': 2.973838, 'Y': -0.89735, 'Z': -0.262765, 'VBur': 0.5266677155443675, 'Mulliken_charge': -0.376948, 'APT_charge': -0.093303, 'NPA_charge': -0.57658, 'NPA_core': 1.99924, 'NPA_valence': 4.5661, 'NPA_Rydberg': 0.01124, 'NPA_total': 6.57658, 'NMR_shift': 152.8787, 'NMR_anisotropy': 20.7685, 'ES_root_Mulliken_charge': -0.349384, 'ES_root_NPA_charge': -0.51407, 'ES_root_NPA_core': 1.99921, 'ES_ro…	{'X': 1.617044, 'Y': -1.565225, 'Z': -0.075523, 'VBur': 0.5851164254247955, 'Mulliken_charge': 0.40547, 'APT_charge': 0.950529, 'NPA_charge': 0.56637, 'NPA_core': 1.99925, 'NPA_valence': 3.39716, 'NPA_Rydberg': 0.03721, 'NPA_total': 5.43363, 'NMR_shift': 9.567, 'NMR_anisotropy': 156.5238, 'ES_root_Mulliken_charge': 0.315573, 'ES_root_NPA_charge': 0.36876, 'ES_root_NPA_core': 1.99923, 'ES_root_NPA…	{'X': 0.473938, 'Y': -0.621955, 'Z': 0.00401, 'VBur': 0.6737728130899937, 'Mulliken_charge': 0.062681, 'APT_charge': -0.368568, 'NPA_charge': -0.21497, 'NPA_core': 1.99888, 'NPA_valence': 4.20201, 'NPA_Rydberg': 0.01408, 'NPA_total': 6.21497, 'NMR_shift': 73.1849, 'NMR_anisotropy': 139.0817, 'ES_root_Mulliken_charge': 0.100722, 'ES_root_NPA_charge': -0.198, 'ES_root_NPA_core': 1.99884, 'ES_root_N…	{'L': 4.641643514271905, 'B1': 2.0165898605734838, 'B5': 7.026512947311393}	{'L': 6.925992587025996, 'B1': 2.152345203319621, 'B5': 4.565100716300905}
Cc1cc(Cl)cc2c1OCCC2=O	Enz6	R	0.93	2586	1.25	126357	2.00553733		1.31	21823	1.55	0	100	100		-6.064437222	76	cyclic	[CH3:1][c:2]1[cH:3][c:4]([Cl:5])[cH:6][c:7]2[c:8]1[O:9][CH2:10][CH2:11][C:12]2=[O:13]	11	12	7	{'number_of_atoms': 22.0, 'charge': 0.0, 'multiplicity': 1.0, 'dipole': 3.8582, 'molar_mass': 196.6329, 'molar_volume': 1359.3375, 'electronic_spatial_extent': 2839.822, 'E_scf': -997.1317967615, 'zero_point_correction': 0.169472, 'E_thermal_correction': 0.180671, 'H_thermal_correction': 0.181615, 'G_thermal_correction': 0.132056, 'E_zpe': -996.965891, 'E': -996.954692, 'H': -996.953748, 'G': -99…	{'X': 2.973838, 'Y': -0.89735, 'Z': -0.262765, 'VBur': 0.5266677155443675, 'Mulliken_charge': -0.376948, 'APT_charge': -0.093303, 'NPA_charge': -0.57658, 'NPA_core': 1.99924, 'NPA_valence': 4.5661, 'NPA_Rydberg': 0.01124, 'NPA_total': 6.57658, 'NMR_shift': 152.8787, 'NMR_anisotropy': 20.7685, 'ES_root_Mulliken_charge': -0.349384, 'ES_root_NPA_charge': -0.51407, 'ES_root_NPA_core': 1.99921, 'ES_ro…	{'X': 1.617044, 'Y': -1.565225, 'Z': -0.075523, 'VBur': 0.5851164254247955, 'Mulliken_charge': 0.40547, 'APT_charge': 0.950529, 'NPA_charge': 0.56637, 'NPA_core': 1.99925, 'NPA_valence': 3.39716, 'NPA_Rydberg': 0.03721, 'NPA_total': 5.43363, 'NMR_shift': 9.567, 'NMR_anisotropy': 156.5238, 'ES_root_Mulliken_charge': 0.315573, 'ES_root_NPA_charge': 0.36876, 'ES_root_NPA_core': 1.99923, 'ES_root_NPA…	{'X': 0.473938, 'Y': -0.621955, 'Z': 0.00401, 'VBur': 0.6737728130899937, 'Mulliken_charge': 0.062681, 'APT_charge': -0.368568, 'NPA_charge': -0.21497, 'NPA_core': 1.99888, 'NPA_valence': 4.20201, 'NPA_Rydberg': 0.01408, 'NPA_total': 6.21497, 'NMR_shift': 73.1849, 'NMR_anisotropy': 139.0817, 'ES_root_Mulliken_charge': 0.100722, 'ES_root_NPA_charge': -0.198, 'ES_root_NPA_core': 1.99884, 'ES_root_N…	{'L': 4.641643514271905, 'B1': 2.0165898605734838, 'B5': 7.026512947311393}	{'L': 6.925992587025996, 'B1': 2.152345203319621, 'B5': 4.565100716300905}
Cc1cc(Cl)cc2c1OCCC2=O	Enz7	R	0.93	8821	1.25	126576	6.514915397		1.31	85107	1.55	0	100	100		-6.064437222	77	cyclic	[CH3:1][c:2]1[cH:3][c:4]([Cl:5])[cH:6][c:7]2[c:8]1[O:9][CH2:10][CH2:11][C:12]2=[O:13]	11	12	7	{'number_of_atoms': 22.0, 'charge': 0.0, 'multiplicity': 1.0, 'dipole': 3.8582, 'molar_mass': 196.6329, 'molar_volume': 1359.3375, 'electronic_spatial_extent': 2839.822, 'E_scf': -997.1317967615, 'zero_point_correction': 0.169472, 'E_thermal_correction': 0.180671, 'H_thermal_correction': 0.181615, 'G_thermal_correction': 0.132056, 'E_zpe': -996.965891, 'E': -996.954692, 'H': -996.953748, 'G': -99…	{'X': 2.973838, 'Y': -0.89735, 'Z': -0.262765, 'VBur': 0.5266677155443675, 'Mulliken_charge': -0.376948, 'APT_charge': -0.093303, 'NPA_charge': -0.57658, 'NPA_core': 1.99924, 'NPA_valence': 4.5661, 'NPA_Rydberg': 0.01124, 'NPA_total': 6.57658, 'NMR_shift': 152.8787, 'NMR_anisotropy': 20.7685, 'ES_root_Mulliken_charge': -0.349384, 'ES_root_NPA_charge': -0.51407, 'ES_root_NPA_core': 1.99921, 'ES_ro…	{'X': 1.617044, 'Y': -1.565225, 'Z': -0.075523, 'VBur': 0.5851164254247955, 'Mulliken_charge': 0.40547, 'APT_charge': 0.950529, 'NPA_charge': 0.56637, 'NPA_core': 1.99925, 'NPA_valence': 3.39716, 'NPA_Rydberg': 0.03721, 'NPA_total': 5.43363, 'NMR_shift': 9.567, 'NMR_anisotropy': 156.5238, 'ES_root_Mulliken_charge': 0.315573, 'ES_root_NPA_charge': 0.36876, 'ES_root_NPA_core': 1.99923, 'ES_root_NPA…	{'X': 0.473938, 'Y': -0.621955, 'Z': 0.00401, 'VBur': 0.6737728130899937, 'Mulliken_charge': 0.062681, 'APT_charge': -0.368568, 'NPA_charge': -0.21497, 'NPA_core': 1.99888, 'NPA_valence': 4.20201, 'NPA_Rydberg': 0.01408, 'NPA_total': 6.21497, 'NMR_shift': 73.1849, 'NMR_anisotropy': 139.0817, 'ES_root_Mulliken_charge': 0.100722, 'ES_root_NPA_charge': -0.198, 'ES_root_NPA_core': 1.99884, 'ES_root_N…	{'L': 4.641643514271905, 'B1': 2.0165898605734838, 'B5': 7.026512947311393}	{'L': 6.925992587025996, 'B1': 2.152345203319621, 'B5': 4.565100716300905}
Cc1cc(Cl)cc2c1OCCC2=O	Enz8	R	0.93	6217	1.25	130860	4.535407107		1.31	61560	1.55	0	100	100		-6.064437222	78	cyclic	[CH3:1][c:2]1[cH:3][c:4]([Cl:5])[cH:6][c:7]2[c:8]1[O:9][CH2:10][CH2:11][C:12]2=[O:13]	11	12	7	{'number_of_atoms': 22.0, 'charge': 0.0, 'multiplicity': 1.0, 'dipole': 3.8582, 'molar_mass': 196.6329, 'molar_volume': 1359.3375, 'electronic_spatial_extent': 2839.822, 'E_scf': -997.1317967615, 'zero_point_correction': 0.169472, 'E_thermal_correction': 0.180671, 'H_thermal_correction': 0.181615, 'G_thermal_correction': 0.132056, 'E_zpe': -996.965891, 'E': -996.954692, 'H': -996.953748, 'G': -99…	{'X': 2.973838, 'Y': -0.89735, 'Z': -0.262765, 'VBur': 0.5266677155443675, 'Mulliken_charge': -0.376948, 'APT_charge': -0.093303, 'NPA_charge': -0.57658, 'NPA_core': 1.99924, 'NPA_valence': 4.5661, 'NPA_Rydberg': 0.01124, 'NPA_total': 6.57658, 'NMR_shift': 152.8787, 'NMR_anisotropy': 20.7685, 'ES_root_Mulliken_charge': -0.349384, 'ES_root_NPA_charge': -0.51407, 'ES_root_NPA_core': 1.99921, 'ES_ro…	{'X': 1.617044, 'Y': -1.565225, 'Z': -0.075523, 'VBur': 0.5851164254247955, 'Mulliken_charge': 0.40547, 'APT_charge': 0.950529, 'NPA_charge': 0.56637, 'NPA_core': 1.99925, 'NPA_valence': 3.39716, 'NPA_Rydberg': 0.03721, 'NPA_total': 5.43363, 'NMR_shift': 9.567, 'NMR_anisotropy': 156.5238, 'ES_root_Mulliken_charge': 0.315573, 'ES_root_NPA_charge': 0.36876, 'ES_root_NPA_core': 1.99923, 'ES_root_NPA…	{'X': 0.473938, 'Y': -0.621955, 'Z': 0.00401, 'VBur': 0.6737728130899937, 'Mulliken_charge': 0.062681, 'APT_charge': -0.368568, 'NPA_charge': -0.21497, 'NPA_core': 1.99888, 'NPA_valence': 4.20201, 'NPA_Rydberg': 0.01408, 'NPA_total': 6.21497, 'NMR_shift': 73.1849, 'NMR_anisotropy': 139.0817, 'ES_root_Mulliken_charge': 0.100722, 'ES_root_NPA_charge': -0.198, 'ES_root_NPA_core': 1.99884, 'ES_root_N…	{'L': 4.641643514271905, 'B1': 2.0165898605734838, 'B5': 7.026512947311393}	{'L': 6.925992587025996, 'B1': 2.152345203319621, 'B5': 4.565100716300905}
Cc1cc(Cl)cc2c1OCCC2=O	Enz9	R	0.93	5015	1.25	130591	3.698213943		1.31	46819	1.55	0	100	100		-6.064437222	79	cyclic	[CH3:1][c:2]1[cH:3][c:4]([Cl:5])[cH:6][c:7]2[c:8]1[O:9][CH2:10][CH2:11][C:12]2=[O:13]	11	12	7	{'number_of_atoms': 22.0, 'charge': 0.0, 'multiplicity': 1.0, 'dipole': 3.8582, 'molar_mass': 196.6329, 'molar_volume': 1359.3375, 'electronic_spatial_extent': 2839.822, 'E_scf': -997.1317967615, 'zero_point_correction': 0.169472, 'E_thermal_correction': 0.180671, 'H_thermal_correction': 0.181615, 'G_thermal_correction': 0.132056, 'E_zpe': -996.965891, 'E': -996.954692, 'H': -996.953748, 'G': -99…	{'X': 2.973838, 'Y': -0.89735, 'Z': -0.262765, 'VBur': 0.5266677155443675, 'Mulliken_charge': -0.376948, 'APT_charge': -0.093303, 'NPA_charge': -0.57658, 'NPA_core': 1.99924, 'NPA_valence': 4.5661, 'NPA_Rydberg': 0.01124, 'NPA_total': 6.57658, 'NMR_shift': 152.8787, 'NMR_anisotropy': 20.7685, 'ES_root_Mulliken_charge': -0.349384, 'ES_root_NPA_charge': -0.51407, 'ES_root_NPA_core': 1.99921, 'ES_ro…	{'X': 1.617044, 'Y': -1.565225, 'Z': -0.075523, 'VBur': 0.5851164254247955, 'Mulliken_charge': 0.40547, 'APT_charge': 0.950529, 'NPA_charge': 0.56637, 'NPA_core': 1.99925, 'NPA_valence': 3.39716, 'NPA_Rydberg': 0.03721, 'NPA_total': 5.43363, 'NMR_shift': 9.567, 'NMR_anisotropy': 156.5238, 'ES_root_Mulliken_charge': 0.315573, 'ES_root_NPA_charge': 0.36876, 'ES_root_NPA_core': 1.99923, 'ES_root_NPA…	{'X': 0.473938, 'Y': -0.621955, 'Z': 0.00401, 'VBur': 0.6737728130899937, 'Mulliken_charge': 0.062681, 'APT_charge': -0.368568, 'NPA_charge': -0.21497, 'NPA_core': 1.99888, 'NPA_valence': 4.20201, 'NPA_Rydberg': 0.01408, 'NPA_total': 6.21497, 'NMR_shift': 73.1849, 'NMR_anisotropy': 139.0817, 'ES_root_Mulliken_charge': 0.100722, 'ES_root_NPA_charge': -0.198, 'ES_root_NPA_core': 1.99884, 'ES_root_N…	{'L': 4.641643514271905, 'B1': 2.0165898605734838, 'B5': 7.026512947311393}	{'L': 6.925992587025996, 'B1': 2.152345203319621, 'B5': 4.565100716300905}
O=C1CCCN(C(=O)Oc2ccccc2)CC1	Enz1	S	0.66	20440	0.96	234	98.86814356		1.78	962231	2	235036	60.7	60.7		0.862391101	80	cyclic	[O:1]=[C:2]1[CH2:3][CH2:4][CH2:5][N:6]([C:7](=[O:8])[O:9][c:10]2[cH:11][cH:12][cH:13][cH:14][cH:15]2)[CH2:16][CH2:17]1	3	2	17	{'number_of_atoms': 32.0, 'charge': 0.0, 'multiplicity': 1.0, 'dipole': 1.8712215616174617, 'molar_mass': 233.2664, 'molar_volume': 2167.3165944987168, 'electronic_spatial_extent': 5167.036074901476, 'E_scf': -784.8473721020143, 'zero_point_correction': 0.2649639276586057, 'E_thermal_correction': 0.279801765503146, 'H_thermal_correction': 0.2807458225291497, 'G_thermal_correction': 0.220571852169…	{'X': -3.956221, 'Y': -0.085489, 'Z': 0.314106, 'VBur': 0.5647901133595062, 'Mulliken_charge': -0.3501709981353441, 'APT_charge': -0.06110740614379417, 'NPA_charge': -0.5562210756114435, 'NPA_core': 1.9992398820798258, 'NPA_valence': 4.54508481561272, 'NPA_Rydberg': 0.011892684009174974, 'NPA_total': 6.556221075611443, 'NMR_shift': 147.5390778682985, 'NMR_anisotropy': 30.003524582586213, 'ES_root…	{'X': -3.054389, 'Y': -1.31519, 'Z': 0.384865, 'VBur': 0.5982996507410281, 'Mulliken_charge': 0.4538497421859539, 'APT_charge': 0.7311537204492016, 'NPA_charge': 0.5926710652753133, 'NPA_core': 1.9993488492121247, 'NPA_valence': 3.3699650198709468, 'NPA_Rydberg': 0.0380107121544901, 'NPA_total': 5.407328934724687, 'NMR_shift': -10.109309562288882, 'NMR_anisotropy': 170.77373871137354, 'ES_root_Mu…	{'X': -2.025696, 'Y': -1.562423, 'Z': -0.722525, 'VBur': 0.5699937013182965, 'Mulliken_charge': -0.3557942466620059, 'APT_charge': -0.07671669593209704, 'NPA_charge': -0.5663365868163629, 'NPA_core': 1.9992202914287376, 'NPA_valence': 4.554616401530014, 'NPA_Rydberg': 0.012496452955962625, 'NPA_total': 6.566336586816362, 'NMR_shift': 146.47148647842474, 'NMR_anisotropy': 28.546602746421367, 'ES_r…	{'L': 5.01926391875297, 'B1': 1.7907560663970181, 'B5': 9.279147243488088}	{'L': 7.721196006887849, 'B1': 2.0569976147306175, 'B5': 8.322243479791618}
O=C1CCCN(C(=O)Oc2ccccc2)CC1	Enz2	S	0.66	20047	0.96	1451	93.25053493		1.78	625391	2	74154	78.8	78.8		1.305707979	81	cyclic	[O:1]=[C:2]1[CH2:3][CH2:4][CH2:5][N:6]([C:7](=[O:8])[O:9][c:10]2[cH:11][cH:12][cH:13][cH:14][cH:15]2)[CH2:16][CH2:17]1	3	2	17	{'number_of_atoms': 32.0, 'charge': 0.0, 'multiplicity': 1.0, 'dipole': 1.8712215616174617, 'molar_mass': 233.2664, 'molar_volume': 2167.3165944987168, 'electronic_spatial_extent': 5167.036074901476, 'E_scf': -784.8473721020143, 'zero_point_correction': 0.2649639276586057, 'E_thermal_correction': 0.279801765503146, 'H_thermal_correction': 0.2807458225291497, 'G_thermal_correction': 0.220571852169…	{'X': -3.956221, 'Y': -0.085489, 'Z': 0.314106, 'VBur': 0.5647901133595062, 'Mulliken_charge': -0.3501709981353441, 'APT_charge': -0.06110740614379417, 'NPA_charge': -0.5562210756114435, 'NPA_core': 1.9992398820798258, 'NPA_valence': 4.54508481561272, 'NPA_Rydberg': 0.011892684009174974, 'NPA_total': 6.556221075611443, 'NMR_shift': 147.5390778682985, 'NMR_anisotropy': 30.003524582586213, 'ES_root…	{'X': -3.054389, 'Y': -1.31519, 'Z': 0.384865, 'VBur': 0.5982996507410281, 'Mulliken_charge': 0.4538497421859539, 'APT_charge': 0.7311537204492016, 'NPA_charge': 0.5926710652753133, 'NPA_core': 1.9993488492121247, 'NPA_valence': 3.3699650198709468, 'NPA_Rydberg': 0.0380107121544901, 'NPA_total': 5.407328934724687, 'NMR_shift': -10.109309562288882, 'NMR_anisotropy': 170.77373871137354, 'ES_root_Mu…	{'X': -2.025696, 'Y': -1.562423, 'Z': -0.722525, 'VBur': 0.5699937013182965, 'Mulliken_charge': -0.3557942466620059, 'APT_charge': -0.07671669593209704, 'NPA_charge': -0.5663365868163629, 'NPA_core': 1.9992202914287376, 'NPA_valence': 4.554616401530014, 'NPA_Rydberg': 0.012496452955962625, 'NPA_total': 6.566336586816362, 'NMR_shift': 146.47148647842474, 'NMR_anisotropy': 28.546602746421367, 'ES_r…	{'L': 5.01926391875297, 'B1': 1.7907560663970181, 'B5': 9.279147243488088}	{'L': 7.721196006887849, 'B1': 2.0569976147306175, 'B5': 8.322243479791618}
O=C1CCCN(C(=O)Oc2ccccc2)CC1	Enz3	S	0.66	21728	0.96	0	100		1.78	1106605	2	124638	79.8	79.8		1.33871146	82	cyclic	[O:1]=[C:2]1[CH2:3][CH2:4][CH2:5][N:6]([C:7](=[O:8])[O:9][c:10]2[cH:11][cH:12][cH:13][cH:14][cH:15]2)[CH2:16][CH2:17]1	3	2	17	{'number_of_atoms': 32.0, 'charge': 0.0, 'multiplicity': 1.0, 'dipole': 1.8712215616174617, 'molar_mass': 233.2664, 'molar_volume': 2167.3165944987168, 'electronic_spatial_extent': 5167.036074901476, 'E_scf': -784.8473721020143, 'zero_point_correction': 0.2649639276586057, 'E_thermal_correction': 0.279801765503146, 'H_thermal_correction': 0.2807458225291497, 'G_thermal_correction': 0.220571852169…	{'X': -3.956221, 'Y': -0.085489, 'Z': 0.314106, 'VBur': 0.5647901133595062, 'Mulliken_charge': -0.3501709981353441, 'APT_charge': -0.06110740614379417, 'NPA_charge': -0.5562210756114435, 'NPA_core': 1.9992398820798258, 'NPA_valence': 4.54508481561272, 'NPA_Rydberg': 0.011892684009174974, 'NPA_total': 6.556221075611443, 'NMR_shift': 147.5390778682985, 'NMR_anisotropy': 30.003524582586213, 'ES_root…	{'X': -3.054389, 'Y': -1.31519, 'Z': 0.384865, 'VBur': 0.5982996507410281, 'Mulliken_charge': 0.4538497421859539, 'APT_charge': 0.7311537204492016, 'NPA_charge': 0.5926710652753133, 'NPA_core': 1.9993488492121247, 'NPA_valence': 3.3699650198709468, 'NPA_Rydberg': 0.0380107121544901, 'NPA_total': 5.407328934724687, 'NMR_shift': -10.109309562288882, 'NMR_anisotropy': 170.77373871137354, 'ES_root_Mu…	{'X': -2.025696, 'Y': -1.562423, 'Z': -0.722525, 'VBur': 0.5699937013182965, 'Mulliken_charge': -0.3557942466620059, 'APT_charge': -0.07671669593209704, 'NPA_charge': -0.5663365868163629, 'NPA_core': 1.9992202914287376, 'NPA_valence': 4.554616401530014, 'NPA_Rydberg': 0.012496452955962625, 'NPA_total': 6.566336586816362, 'NMR_shift': 146.47148647842474, 'NMR_anisotropy': 28.546602746421367, 'ES_r…	{'L': 5.01926391875297, 'B1': 1.7907560663970181, 'B5': 9.279147243488088}	{'L': 7.721196006887849, 'B1': 2.0569976147306175, 'B5': 8.322243479791618}
O=C1CCCN(C(=O)Oc2ccccc2)CC1	Enz4	S	0.66	21065	0.96	0	100		1.78	1027658	2	247332	61.2	61.2		0.872134206	83	cyclic	[O:1]=[C:2]1[CH2:3][CH2:4][CH2:5][N:6]([C:7](=[O:8])[O:9][c:10]2[cH:11][cH:12][cH:13][cH:14][cH:15]2)[CH2:16][CH2:17]1	3	2	17	{'number_of_atoms': 32.0, 'charge': 0.0, 'multiplicity': 1.0, 'dipole': 1.8712215616174617, 'molar_mass': 233.2664, 'molar_volume': 2167.3165944987168, 'electronic_spatial_extent': 5167.036074901476, 'E_scf': -784.8473721020143, 'zero_point_correction': 0.2649639276586057, 'E_thermal_correction': 0.279801765503146, 'H_thermal_correction': 0.2807458225291497, 'G_thermal_correction': 0.220571852169…	{'X': -3.956221, 'Y': -0.085489, 'Z': 0.314106, 'VBur': 0.5647901133595062, 'Mulliken_charge': -0.3501709981353441, 'APT_charge': -0.06110740614379417, 'NPA_charge': -0.5562210756114435, 'NPA_core': 1.9992398820798258, 'NPA_valence': 4.54508481561272, 'NPA_Rydberg': 0.011892684009174974, 'NPA_total': 6.556221075611443, 'NMR_shift': 147.5390778682985, 'NMR_anisotropy': 30.003524582586213, 'ES_root…	{'X': -3.054389, 'Y': -1.31519, 'Z': 0.384865, 'VBur': 0.5982996507410281, 'Mulliken_charge': 0.4538497421859539, 'APT_charge': 0.7311537204492016, 'NPA_charge': 0.5926710652753133, 'NPA_core': 1.9993488492121247, 'NPA_valence': 3.3699650198709468, 'NPA_Rydberg': 0.0380107121544901, 'NPA_total': 5.407328934724687, 'NMR_shift': -10.109309562288882, 'NMR_anisotropy': 170.77373871137354, 'ES_root_Mu…	{'X': -2.025696, 'Y': -1.562423, 'Z': -0.722525, 'VBur': 0.5699937013182965, 'Mulliken_charge': -0.3557942466620059, 'APT_charge': -0.07671669593209704, 'NPA_charge': -0.5663365868163629, 'NPA_core': 1.9992202914287376, 'NPA_valence': 4.554616401530014, 'NPA_Rydberg': 0.012496452955962625, 'NPA_total': 6.566336586816362, 'NMR_shift': 146.47148647842474, 'NMR_anisotropy': 28.546602746421367, 'ES_r…	{'L': 5.01926391875297, 'B1': 1.7907560663970181, 'B5': 9.279147243488088}	{'L': 7.721196006887849, 'B1': 2.0569976147306175, 'B5': 8.322243479791618}
O=C1CCCN(C(=O)Oc2ccccc2)CC1	Enz6	R	0.66	20382	0.96	723	96.5742715		1.78	42420	2	1240794	93.4	-93.4		-2.068351976	84	cyclic	[O:1]=[C:2]1[CH2:3][CH2:4][CH2:5][N:6]([C:7](=[O:8])[O:9][c:10]2[cH:11][cH:12][cH:13][cH:14][cH:15]2)[CH2:16][CH2:17]1	3	2	17	{'number_of_atoms': 32.0, 'charge': 0.0, 'multiplicity': 1.0, 'dipole': 1.8712215616174617, 'molar_mass': 233.2664, 'molar_volume': 2167.3165944987168, 'electronic_spatial_extent': 5167.036074901476, 'E_scf': -784.8473721020143, 'zero_point_correction': 0.2649639276586057, 'E_thermal_correction': 0.279801765503146, 'H_thermal_correction': 0.2807458225291497, 'G_thermal_correction': 0.220571852169…	{'X': -3.956221, 'Y': -0.085489, 'Z': 0.314106, 'VBur': 0.5647901133595062, 'Mulliken_charge': -0.3501709981353441, 'APT_charge': -0.06110740614379417, 'NPA_charge': -0.5562210756114435, 'NPA_core': 1.9992398820798258, 'NPA_valence': 4.54508481561272, 'NPA_Rydberg': 0.011892684009174974, 'NPA_total': 6.556221075611443, 'NMR_shift': 147.5390778682985, 'NMR_anisotropy': 30.003524582586213, 'ES_root…	{'X': -3.054389, 'Y': -1.31519, 'Z': 0.384865, 'VBur': 0.5982996507410281, 'Mulliken_charge': 0.4538497421859539, 'APT_charge': 0.7311537204492016, 'NPA_charge': 0.5926710652753133, 'NPA_core': 1.9993488492121247, 'NPA_valence': 3.3699650198709468, 'NPA_Rydberg': 0.0380107121544901, 'NPA_total': 5.407328934724687, 'NMR_shift': -10.109309562288882, 'NMR_anisotropy': 170.77373871137354, 'ES_root_Mu…	{'X': -2.025696, 'Y': -1.562423, 'Z': -0.722525, 'VBur': 0.5699937013182965, 'Mulliken_charge': -0.3557942466620059, 'APT_charge': -0.07671669593209704, 'NPA_charge': -0.5663365868163629, 'NPA_core': 1.9992202914287376, 'NPA_valence': 4.554616401530014, 'NPA_Rydberg': 0.012496452955962625, 'NPA_total': 6.566336586816362, 'NMR_shift': 146.47148647842474, 'NMR_anisotropy': 28.546602746421367, 'ES_r…	{'L': 5.01926391875297, 'B1': 1.7907560663970181, 'B5': 9.279147243488088}	{'L': 7.721196006887849, 'B1': 2.0569976147306175, 'B5': 8.322243479791618}
O=C1CCCN(C(=O)Oc2ccccc2)CC1	Enz7	R	0.66	21418	0.96	0	100		1.78	392750	2	407270	1.8	-1.8		-0.022047226	85	cyclic	[O:1]=[C:2]1[CH2:3][CH2:4][CH2:5][N:6]([C:7](=[O:8])[O:9][c:10]2[cH:11][cH:12][cH:13][cH:14][cH:15]2)[CH2:16][CH2:17]1	3	2	17	{'number_of_atoms': 32.0, 'charge': 0.0, 'multiplicity': 1.0, 'dipole': 1.8712215616174617, 'molar_mass': 233.2664, 'molar_volume': 2167.3165944987168, 'electronic_spatial_extent': 5167.036074901476, 'E_scf': -784.8473721020143, 'zero_point_correction': 0.2649639276586057, 'E_thermal_correction': 0.279801765503146, 'H_thermal_correction': 0.2807458225291497, 'G_thermal_correction': 0.220571852169…	{'X': -3.956221, 'Y': -0.085489, 'Z': 0.314106, 'VBur': 0.5647901133595062, 'Mulliken_charge': -0.3501709981353441, 'APT_charge': -0.06110740614379417, 'NPA_charge': -0.5562210756114435, 'NPA_core': 1.9992398820798258, 'NPA_valence': 4.54508481561272, 'NPA_Rydberg': 0.011892684009174974, 'NPA_total': 6.556221075611443, 'NMR_shift': 147.5390778682985, 'NMR_anisotropy': 30.003524582586213, 'ES_root…	{'X': -3.054389, 'Y': -1.31519, 'Z': 0.384865, 'VBur': 0.5982996507410281, 'Mulliken_charge': 0.4538497421859539, 'APT_charge': 0.7311537204492016, 'NPA_charge': 0.5926710652753133, 'NPA_core': 1.9993488492121247, 'NPA_valence': 3.3699650198709468, 'NPA_Rydberg': 0.0380107121544901, 'NPA_total': 5.407328934724687, 'NMR_shift': -10.109309562288882, 'NMR_anisotropy': 170.77373871137354, 'ES_root_Mu…	{'X': -2.025696, 'Y': -1.562423, 'Z': -0.722525, 'VBur': 0.5699937013182965, 'Mulliken_charge': -0.3557942466620059, 'APT_charge': -0.07671669593209704, 'NPA_charge': -0.5663365868163629, 'NPA_core': 1.9992202914287376, 'NPA_valence': 4.554616401530014, 'NPA_Rydberg': 0.012496452955962625, 'NPA_total': 6.566336586816362, 'NMR_shift': 146.47148647842474, 'NMR_anisotropy': 28.546602746421367, 'ES_r…	{'L': 5.01926391875297, 'B1': 1.7907560663970181, 'B5': 9.279147243488088}	{'L': 7.721196006887849, 'B1': 2.0569976147306175, 'B5': 8.322243479791618}
O=C1CCCN(C(=O)Oc2ccccc2)CC1	Enz8	R	0.66	21717	0.96	433	98.04514673		1.78	591964	2	622387	2.5	-2.5		-0.030624221	86	cyclic	[O:1]=[C:2]1[CH2:3][CH2:4][CH2:5][N:6]([C:7](=[O:8])[O:9][c:10]2[cH:11][cH:12][cH:13][cH:14][cH:15]2)[CH2:16][CH2:17]1	3	2	17	{'number_of_atoms': 32.0, 'charge': 0.0, 'multiplicity': 1.0, 'dipole': 1.8712215616174617, 'molar_mass': 233.2664, 'molar_volume': 2167.3165944987168, 'electronic_spatial_extent': 5167.036074901476, 'E_scf': -784.8473721020143, 'zero_point_correction': 0.2649639276586057, 'E_thermal_correction': 0.279801765503146, 'H_thermal_correction': 0.2807458225291497, 'G_thermal_correction': 0.220571852169…	{'X': -3.956221, 'Y': -0.085489, 'Z': 0.314106, 'VBur': 0.5647901133595062, 'Mulliken_charge': -0.3501709981353441, 'APT_charge': -0.06110740614379417, 'NPA_charge': -0.5562210756114435, 'NPA_core': 1.9992398820798258, 'NPA_valence': 4.54508481561272, 'NPA_Rydberg': 0.011892684009174974, 'NPA_total': 6.556221075611443, 'NMR_shift': 147.5390778682985, 'NMR_anisotropy': 30.003524582586213, 'ES_root…	{'X': -3.054389, 'Y': -1.31519, 'Z': 0.384865, 'VBur': 0.5982996507410281, 'Mulliken_charge': 0.4538497421859539, 'APT_charge': 0.7311537204492016, 'NPA_charge': 0.5926710652753133, 'NPA_core': 1.9993488492121247, 'NPA_valence': 3.3699650198709468, 'NPA_Rydberg': 0.0380107121544901, 'NPA_total': 5.407328934724687, 'NMR_shift': -10.109309562288882, 'NMR_anisotropy': 170.77373871137354, 'ES_root_Mu…	{'X': -2.025696, 'Y': -1.562423, 'Z': -0.722525, 'VBur': 0.5699937013182965, 'Mulliken_charge': -0.3557942466620059, 'APT_charge': -0.07671669593209704, 'NPA_charge': -0.5663365868163629, 'NPA_core': 1.9992202914287376, 'NPA_valence': 4.554616401530014, 'NPA_Rydberg': 0.012496452955962625, 'NPA_total': 6.566336586816362, 'NMR_shift': 146.47148647842474, 'NMR_anisotropy': 28.546602746421367, 'ES_r…	{'L': 5.01926391875297, 'B1': 1.7907560663970181, 'B5': 9.279147243488088}	{'L': 7.721196006887849, 'B1': 2.0569976147306175, 'B5': 8.322243479791618}
O=C1CCCN(C(=O)Oc2ccccc2)CC1	Enz9	R	0.66	21697	0.96	0	100		1.78	617360	2	681733	5	-5		-0.061286785	87	cyclic	[O:1]=[C:2]1[CH2:3][CH2:4][CH2:5][N:6]([C:7](=[O:8])[O:9][c:10]2[cH:11][cH:12][cH:13][cH:14][cH:15]2)[CH2:16][CH2:17]1	3	2	17	{'number_of_atoms': 32.0, 'charge': 0.0, 'multiplicity': 1.0, 'dipole': 1.8712215616174617, 'molar_mass': 233.2664, 'molar_volume': 2167.3165944987168, 'electronic_spatial_extent': 5167.036074901476, 'E_scf': -784.8473721020143, 'zero_point_correction': 0.2649639276586057, 'E_thermal_correction': 0.279801765503146, 'H_thermal_correction': 0.2807458225291497, 'G_thermal_correction': 0.220571852169…	{'X': -3.956221, 'Y': -0.085489, 'Z': 0.314106, 'VBur': 0.5647901133595062, 'Mulliken_charge': -0.3501709981353441, 'APT_charge': -0.06110740614379417, 'NPA_charge': -0.5562210756114435, 'NPA_core': 1.9992398820798258, 'NPA_valence': 4.54508481561272, 'NPA_Rydberg': 0.011892684009174974, 'NPA_total': 6.556221075611443, 'NMR_shift': 147.5390778682985, 'NMR_anisotropy': 30.003524582586213, 'ES_root…	{'X': -3.054389, 'Y': -1.31519, 'Z': 0.384865, 'VBur': 0.5982996507410281, 'Mulliken_charge': 0.4538497421859539, 'APT_charge': 0.7311537204492016, 'NPA_charge': 0.5926710652753133, 'NPA_core': 1.9993488492121247, 'NPA_valence': 3.3699650198709468, 'NPA_Rydberg': 0.0380107121544901, 'NPA_total': 5.407328934724687, 'NMR_shift': -10.109309562288882, 'NMR_anisotropy': 170.77373871137354, 'ES_root_Mu…	{'X': -2.025696, 'Y': -1.562423, 'Z': -0.722525, 'VBur': 0.5699937013182965, 'Mulliken_charge': -0.3557942466620059, 'APT_charge': -0.07671669593209704, 'NPA_charge': -0.5663365868163629, 'NPA_core': 1.9992202914287376, 'NPA_valence': 4.554616401530014, 'NPA_Rydberg': 0.012496452955962625, 'NPA_total': 6.566336586816362, 'NMR_shift': 146.47148647842474, 'NMR_anisotropy': 28.546602746421367, 'ES_r…	{'L': 5.01926391875297, 'B1': 1.7907560663970181, 'B5': 9.279147243488088}	{'L': 7.721196006887849, 'B1': 2.0569976147306175, 'B5': 8.322243479791618}
O=C1CCC(=O)N(Cc2ccccc2)CC1	Enz1	S	0.51	30730	0.74	0	100		2.48	2348453	3.69	15633	98.7	98.7		3.079806761	88	cyclic	[O:1]=[C:2]1[CH2:3][CH2:4][C:5](=[O:6])[N:7]([CH2:8][c:9]2[cH:10][cH:11][cH:12][cH:13][cH:14]2)[CH2:15][CH2:16]1	3	2	16	{'number_of_atoms': 31.000000000000004, 'charge': 0.0, 'multiplicity': 1.0, 'dipole': 2.5315943773432115, 'molar_mass': 217.267, 'molar_volume': 1952.7092750644833, 'electronic_spatial_extent': 3972.6987035352113, 'E_scf': -709.6209622637382, 'zero_point_correction': 0.2605341045432582, 'E_thermal_correction': 0.2744747749832293, 'H_thermal_correction': 0.27541930331482944, 'G_thermal_correction'…	{'X': 3.487682, 'Y': 0.676296, 'Z': -0.03798, 'VBur': 0.554230839829252, 'Mulliken_charge': -0.3540755640633751, 'APT_charge': -0.032321028905131506, 'NPA_charge': -0.5492210323045318, 'NPA_core': 1.9992253710594676, 'NPA_valence': 4.5380020363486455, 'NPA_Rydberg': 0.011993624896418526, 'NPA_total': 6.549221032304533, 'NMR_shift': 150.20760832163697, 'NMR_anisotropy': 33.81142183654478, 'ES_root…	{'X': 3.466342, 'Y': -0.83763, 'Z': -0.212202, 'VBur': 0.5871431381468645, 'Mulliken_charge': 0.4535710687137952, 'APT_charge': 0.7115177874287397, 'NPA_charge': 0.5884477388164265, 'NPA_core': 1.9993400000000001, 'NPA_valence': 3.374681086303968, 'NPA_Rydberg': 0.03753126262307157, 'NPA_total': 5.411552261183573, 'NMR_shift': -7.578034446835715, 'NMR_anisotropy': 174.64833472279477, 'ES_root_Mul…	{'X': 2.239759, 'Y': -1.609389, 'Z': 0.262707, 'VBur': 0.5643470892770278, 'Mulliken_charge': -0.3470562658752654, 'APT_charge': -0.08965868448952938, 'NPA_charge': -0.562832269294731, 'NPA_core': 1.9992201159516454, 'NPA_valence': 4.55182785028717, 'NPA_Rydberg': 0.011789674115382448, 'NPA_total': 6.562832269294731, 'NMR_shift': 145.61801695103154, 'NMR_anisotropy': 20.872819305539867, 'ES_root_…	{'L': 5.184478726301521, 'B1': 1.9760791779510103, 'B5': 9.184355810951223}	{'L': 8.395619817541071, 'B1': 2.0472269487907337, 'B5': 7.168349024887982}
O=C1CCC(=O)N(Cc2ccccc2)CC1	Enz2	S	0.51	34612	0.74	0	100		2.48	1981361	3.69	78679	92.4	92.4		1.978787053	89	cyclic	[O:1]=[C:2]1[CH2:3][CH2:4][C:5](=[O:6])[N:7]([CH2:8][c:9]2[cH:10][cH:11][cH:12][cH:13][cH:14]2)[CH2:15][CH2:16]1	3	2	16	{'number_of_atoms': 31.000000000000004, 'charge': 0.0, 'multiplicity': 1.0, 'dipole': 2.5315943773432115, 'molar_mass': 217.267, 'molar_volume': 1952.7092750644833, 'electronic_spatial_extent': 3972.6987035352113, 'E_scf': -709.6209622637382, 'zero_point_correction': 0.2605341045432582, 'E_thermal_correction': 0.2744747749832293, 'H_thermal_correction': 0.27541930331482944, 'G_thermal_correction'…	{'X': 3.487682, 'Y': 0.676296, 'Z': -0.03798, 'VBur': 0.554230839829252, 'Mulliken_charge': -0.3540755640633751, 'APT_charge': -0.032321028905131506, 'NPA_charge': -0.5492210323045318, 'NPA_core': 1.9992253710594676, 'NPA_valence': 4.5380020363486455, 'NPA_Rydberg': 0.011993624896418526, 'NPA_total': 6.549221032304533, 'NMR_shift': 150.20760832163697, 'NMR_anisotropy': 33.81142183654478, 'ES_root…	{'X': 3.466342, 'Y': -0.83763, 'Z': -0.212202, 'VBur': 0.5871431381468645, 'Mulliken_charge': 0.4535710687137952, 'APT_charge': 0.7115177874287397, 'NPA_charge': 0.5884477388164265, 'NPA_core': 1.9993400000000001, 'NPA_valence': 3.374681086303968, 'NPA_Rydberg': 0.03753126262307157, 'NPA_total': 5.411552261183573, 'NMR_shift': -7.578034446835715, 'NMR_anisotropy': 174.64833472279477, 'ES_root_Mul…	{'X': 2.239759, 'Y': -1.609389, 'Z': 0.262707, 'VBur': 0.5643470892770278, 'Mulliken_charge': -0.3470562658752654, 'APT_charge': -0.08965868448952938, 'NPA_charge': -0.562832269294731, 'NPA_core': 1.9992201159516454, 'NPA_valence': 4.55182785028717, 'NPA_Rydberg': 0.011789674115382448, 'NPA_total': 6.562832269294731, 'NMR_shift': 145.61801695103154, 'NMR_anisotropy': 20.872819305539867, 'ES_root_…	{'L': 5.184478726301521, 'B1': 1.9760791779510103, 'B5': 9.184355810951223}	{'L': 8.395619817541071, 'B1': 2.0472269487907337, 'B5': 7.168349024887982}
O=C1CCC(=O)N(Cc2ccccc2)CC1	Enz3	S	0.51	30751	0.74	0	100		2.48	802686	3.69	1264232	22.3	-22.3	opposite than expected enantiomer is major	-0.27777838	90	cyclic	[O:1]=[C:2]1[CH2:3][CH2:4][C:5](=[O:6])[N:7]([CH2:8][c:9]2[cH:10][cH:11][cH:12][cH:13][cH:14]2)[CH2:15][CH2:16]1	3	2	16	{'number_of_atoms': 31.000000000000004, 'charge': 0.0, 'multiplicity': 1.0, 'dipole': 2.5315943773432115, 'molar_mass': 217.267, 'molar_volume': 1952.7092750644833, 'electronic_spatial_extent': 3972.6987035352113, 'E_scf': -709.6209622637382, 'zero_point_correction': 0.2605341045432582, 'E_thermal_correction': 0.2744747749832293, 'H_thermal_correction': 0.27541930331482944, 'G_thermal_correction'…	{'X': 3.487682, 'Y': 0.676296, 'Z': -0.03798, 'VBur': 0.554230839829252, 'Mulliken_charge': -0.3540755640633751, 'APT_charge': -0.032321028905131506, 'NPA_charge': -0.5492210323045318, 'NPA_core': 1.9992253710594676, 'NPA_valence': 4.5380020363486455, 'NPA_Rydberg': 0.011993624896418526, 'NPA_total': 6.549221032304533, 'NMR_shift': 150.20760832163697, 'NMR_anisotropy': 33.81142183654478, 'ES_root…	{'X': 3.466342, 'Y': -0.83763, 'Z': -0.212202, 'VBur': 0.5871431381468645, 'Mulliken_charge': 0.4535710687137952, 'APT_charge': 0.7115177874287397, 'NPA_charge': 0.5884477388164265, 'NPA_core': 1.9993400000000001, 'NPA_valence': 3.374681086303968, 'NPA_Rydberg': 0.03753126262307157, 'NPA_total': 5.411552261183573, 'NMR_shift': -7.578034446835715, 'NMR_anisotropy': 174.64833472279477, 'ES_root_Mul…	{'X': 2.239759, 'Y': -1.609389, 'Z': 0.262707, 'VBur': 0.5643470892770278, 'Mulliken_charge': -0.3470562658752654, 'APT_charge': -0.08965868448952938, 'NPA_charge': -0.562832269294731, 'NPA_core': 1.9992201159516454, 'NPA_valence': 4.55182785028717, 'NPA_Rydberg': 0.011789674115382448, 'NPA_total': 6.562832269294731, 'NMR_shift': 145.61801695103154, 'NMR_anisotropy': 20.872819305539867, 'ES_root_…	{'L': 5.184478726301521, 'B1': 1.9760791779510103, 'B5': 9.184355810951223}	{'L': 8.395619817541071, 'B1': 2.0472269487907337, 'B5': 7.168349024887982}
O=C1CCC(=O)N(Cc2ccccc2)CC1	Enz4	S	0.51	30285	0.74	0	100		2.48	1972828	3.69	42519	95.8	95.8		2.352680421	91	cyclic	[O:1]=[C:2]1[CH2:3][CH2:4][C:5](=[O:6])[N:7]([CH2:8][c:9]2[cH:10][cH:11][cH:12][cH:13][cH:14]2)[CH2:15][CH2:16]1	3	2	16	{'number_of_atoms': 31.000000000000004, 'charge': 0.0, 'multiplicity': 1.0, 'dipole': 2.5315943773432115, 'molar_mass': 217.267, 'molar_volume': 1952.7092750644833, 'electronic_spatial_extent': 3972.6987035352113, 'E_scf': -709.6209622637382, 'zero_point_correction': 0.2605341045432582, 'E_thermal_correction': 0.2744747749832293, 'H_thermal_correction': 0.27541930331482944, 'G_thermal_correction'…	{'X': 3.487682, 'Y': 0.676296, 'Z': -0.03798, 'VBur': 0.554230839829252, 'Mulliken_charge': -0.3540755640633751, 'APT_charge': -0.032321028905131506, 'NPA_charge': -0.5492210323045318, 'NPA_core': 1.9992253710594676, 'NPA_valence': 4.5380020363486455, 'NPA_Rydberg': 0.011993624896418526, 'NPA_total': 6.549221032304533, 'NMR_shift': 150.20760832163697, 'NMR_anisotropy': 33.81142183654478, 'ES_root…	{'X': 3.466342, 'Y': -0.83763, 'Z': -0.212202, 'VBur': 0.5871431381468645, 'Mulliken_charge': 0.4535710687137952, 'APT_charge': 0.7115177874287397, 'NPA_charge': 0.5884477388164265, 'NPA_core': 1.9993400000000001, 'NPA_valence': 3.374681086303968, 'NPA_Rydberg': 0.03753126262307157, 'NPA_total': 5.411552261183573, 'NMR_shift': -7.578034446835715, 'NMR_anisotropy': 174.64833472279477, 'ES_root_Mul…	{'X': 2.239759, 'Y': -1.609389, 'Z': 0.262707, 'VBur': 0.5643470892770278, 'Mulliken_charge': -0.3470562658752654, 'APT_charge': -0.08965868448952938, 'NPA_charge': -0.562832269294731, 'NPA_core': 1.9992201159516454, 'NPA_valence': 4.55182785028717, 'NPA_Rydberg': 0.011789674115382448, 'NPA_total': 6.562832269294731, 'NMR_shift': 145.61801695103154, 'NMR_anisotropy': 20.872819305539867, 'ES_root_…	{'L': 5.184478726301521, 'B1': 1.9760791779510103, 'B5': 9.184355810951223}	{'L': 8.395619817541071, 'B1': 2.0472269487907337, 'B5': 7.168349024887982}
O=C1CCC(=O)N(Cc2ccccc2)CC1	Enz6	R	0.51	28551	0.74	436	98.49587746		2.48	1763265	3.69	10196	98.9	98.9	opposite than expected enantiomer is major	3.182719517	92	cyclic	[O:1]=[C:2]1[CH2:3][CH2:4][C:5](=[O:6])[N:7]([CH2:8][c:9]2[cH:10][cH:11][cH:12][cH:13][cH:14]2)[CH2:15][CH2:16]1	3	2	16	{'number_of_atoms': 31.000000000000004, 'charge': 0.0, 'multiplicity': 1.0, 'dipole': 2.5315943773432115, 'molar_mass': 217.267, 'molar_volume': 1952.7092750644833, 'electronic_spatial_extent': 3972.6987035352113, 'E_scf': -709.6209622637382, 'zero_point_correction': 0.2605341045432582, 'E_thermal_correction': 0.2744747749832293, 'H_thermal_correction': 0.27541930331482944, 'G_thermal_correction'…	{'X': 3.487682, 'Y': 0.676296, 'Z': -0.03798, 'VBur': 0.554230839829252, 'Mulliken_charge': -0.3540755640633751, 'APT_charge': -0.032321028905131506, 'NPA_charge': -0.5492210323045318, 'NPA_core': 1.9992253710594676, 'NPA_valence': 4.5380020363486455, 'NPA_Rydberg': 0.011993624896418526, 'NPA_total': 6.549221032304533, 'NMR_shift': 150.20760832163697, 'NMR_anisotropy': 33.81142183654478, 'ES_root…	{'X': 3.466342, 'Y': -0.83763, 'Z': -0.212202, 'VBur': 0.5871431381468645, 'Mulliken_charge': 0.4535710687137952, 'APT_charge': 0.7115177874287397, 'NPA_charge': 0.5884477388164265, 'NPA_core': 1.9993400000000001, 'NPA_valence': 3.374681086303968, 'NPA_Rydberg': 0.03753126262307157, 'NPA_total': 5.411552261183573, 'NMR_shift': -7.578034446835715, 'NMR_anisotropy': 174.64833472279477, 'ES_root_Mul…	{'X': 2.239759, 'Y': -1.609389, 'Z': 0.262707, 'VBur': 0.5643470892770278, 'Mulliken_charge': -0.3470562658752654, 'APT_charge': -0.08965868448952938, 'NPA_charge': -0.562832269294731, 'NPA_core': 1.9992201159516454, 'NPA_valence': 4.55182785028717, 'NPA_Rydberg': 0.011789674115382448, 'NPA_total': 6.562832269294731, 'NMR_shift': 145.61801695103154, 'NMR_anisotropy': 20.872819305539867, 'ES_root_…	{'L': 5.184478726301521, 'B1': 1.9760791779510103, 'B5': 9.184355810951223}	{'L': 8.395619817541071, 'B1': 2.0472269487907337, 'B5': 7.168349024887982}
O=C1CCC(=O)N(Cc2ccccc2)CC1	Enz7	R	0.51	34802	0.74	0	100		2.48	1764306	3.69	147424	84.6	84.6	opposite than expected enantiomer is major	1.520986375	93	cyclic	[O:1]=[C:2]1[CH2:3][CH2:4][C:5](=[O:6])[N:7]([CH2:8][c:9]2[cH:10][cH:11][cH:12][cH:13][cH:14]2)[CH2:15][CH2:16]1	3	2	16	{'number_of_atoms': 31.000000000000004, 'charge': 0.0, 'multiplicity': 1.0, 'dipole': 2.5315943773432115, 'molar_mass': 217.267, 'molar_volume': 1952.7092750644833, 'electronic_spatial_extent': 3972.6987035352113, 'E_scf': -709.6209622637382, 'zero_point_correction': 0.2605341045432582, 'E_thermal_correction': 0.2744747749832293, 'H_thermal_correction': 0.27541930331482944, 'G_thermal_correction'…	{'X': 3.487682, 'Y': 0.676296, 'Z': -0.03798, 'VBur': 0.554230839829252, 'Mulliken_charge': -0.3540755640633751, 'APT_charge': -0.032321028905131506, 'NPA_charge': -0.5492210323045318, 'NPA_core': 1.9992253710594676, 'NPA_valence': 4.5380020363486455, 'NPA_Rydberg': 0.011993624896418526, 'NPA_total': 6.549221032304533, 'NMR_shift': 150.20760832163697, 'NMR_anisotropy': 33.81142183654478, 'ES_root…	{'X': 3.466342, 'Y': -0.83763, 'Z': -0.212202, 'VBur': 0.5871431381468645, 'Mulliken_charge': 0.4535710687137952, 'APT_charge': 0.7115177874287397, 'NPA_charge': 0.5884477388164265, 'NPA_core': 1.9993400000000001, 'NPA_valence': 3.374681086303968, 'NPA_Rydberg': 0.03753126262307157, 'NPA_total': 5.411552261183573, 'NMR_shift': -7.578034446835715, 'NMR_anisotropy': 174.64833472279477, 'ES_root_Mul…	{'X': 2.239759, 'Y': -1.609389, 'Z': 0.262707, 'VBur': 0.5643470892770278, 'Mulliken_charge': -0.3470562658752654, 'APT_charge': -0.08965868448952938, 'NPA_charge': -0.562832269294731, 'NPA_core': 1.9992201159516454, 'NPA_valence': 4.55182785028717, 'NPA_Rydberg': 0.011789674115382448, 'NPA_total': 6.562832269294731, 'NMR_shift': 145.61801695103154, 'NMR_anisotropy': 20.872819305539867, 'ES_root_…	{'L': 5.184478726301521, 'B1': 1.9760791779510103, 'B5': 9.184355810951223}	{'L': 8.395619817541071, 'B1': 2.0472269487907337, 'B5': 7.168349024887982}
O=C1CCC(=O)N(Cc2ccccc2)CC1	Enz8	R	0.51	33429	0.74	0	100		2.48	1744845	3.69	175339	81.7	81.7	opposite than expected enantiomer is major	1.405638015	94	cyclic	[O:1]=[C:2]1[CH2:3][CH2:4][C:5](=[O:6])[N:7]([CH2:8][c:9]2[cH:10][cH:11][cH:12][cH:13][cH:14]2)[CH2:15][CH2:16]1	3	2	16	{'number_of_atoms': 31.000000000000004, 'charge': 0.0, 'multiplicity': 1.0, 'dipole': 2.5315943773432115, 'molar_mass': 217.267, 'molar_volume': 1952.7092750644833, 'electronic_spatial_extent': 3972.6987035352113, 'E_scf': -709.6209622637382, 'zero_point_correction': 0.2605341045432582, 'E_thermal_correction': 0.2744747749832293, 'H_thermal_correction': 0.27541930331482944, 'G_thermal_correction'…	{'X': 3.487682, 'Y': 0.676296, 'Z': -0.03798, 'VBur': 0.554230839829252, 'Mulliken_charge': -0.3540755640633751, 'APT_charge': -0.032321028905131506, 'NPA_charge': -0.5492210323045318, 'NPA_core': 1.9992253710594676, 'NPA_valence': 4.5380020363486455, 'NPA_Rydberg': 0.011993624896418526, 'NPA_total': 6.549221032304533, 'NMR_shift': 150.20760832163697, 'NMR_anisotropy': 33.81142183654478, 'ES_root…	{'X': 3.466342, 'Y': -0.83763, 'Z': -0.212202, 'VBur': 0.5871431381468645, 'Mulliken_charge': 0.4535710687137952, 'APT_charge': 0.7115177874287397, 'NPA_charge': 0.5884477388164265, 'NPA_core': 1.9993400000000001, 'NPA_valence': 3.374681086303968, 'NPA_Rydberg': 0.03753126262307157, 'NPA_total': 5.411552261183573, 'NMR_shift': -7.578034446835715, 'NMR_anisotropy': 174.64833472279477, 'ES_root_Mul…	{'X': 2.239759, 'Y': -1.609389, 'Z': 0.262707, 'VBur': 0.5643470892770278, 'Mulliken_charge': -0.3470562658752654, 'APT_charge': -0.08965868448952938, 'NPA_charge': -0.562832269294731, 'NPA_core': 1.9992201159516454, 'NPA_valence': 4.55182785028717, 'NPA_Rydberg': 0.011789674115382448, 'NPA_total': 6.562832269294731, 'NMR_shift': 145.61801695103154, 'NMR_anisotropy': 20.872819305539867, 'ES_root_…	{'L': 5.184478726301521, 'B1': 1.9760791779510103, 'B5': 9.184355810951223}	{'L': 8.395619817541071, 'B1': 2.0472269487907337, 'B5': 7.168349024887982}
O=C1CCC(=O)N(Cc2ccccc2)CC1	Enz9	R	0.51	31745	0.74	0	100		2.48	1914209	3.69	39583	95.9	95.9	opposite than expected enantiomer is major	2.367749387	95	cyclic	[O:1]=[C:2]1[CH2:3][CH2:4][C:5](=[O:6])[N:7]([CH2:8][c:9]2[cH:10][cH:11][cH:12][cH:13][cH:14]2)[CH2:15][CH2:16]1	3	2	16	{'number_of_atoms': 31.000000000000004, 'charge': 0.0, 'multiplicity': 1.0, 'dipole': 2.5315943773432115, 'molar_mass': 217.267, 'molar_volume': 1952.7092750644833, 'electronic_spatial_extent': 3972.6987035352113, 'E_scf': -709.6209622637382, 'zero_point_correction': 0.2605341045432582, 'E_thermal_correction': 0.2744747749832293, 'H_thermal_correction': 0.27541930331482944, 'G_thermal_correction'…	{'X': 3.487682, 'Y': 0.676296, 'Z': -0.03798, 'VBur': 0.554230839829252, 'Mulliken_charge': -0.3540755640633751, 'APT_charge': -0.032321028905131506, 'NPA_charge': -0.5492210323045318, 'NPA_core': 1.9992253710594676, 'NPA_valence': 4.5380020363486455, 'NPA_Rydberg': 0.011993624896418526, 'NPA_total': 6.549221032304533, 'NMR_shift': 150.20760832163697, 'NMR_anisotropy': 33.81142183654478, 'ES_root…	{'X': 3.466342, 'Y': -0.83763, 'Z': -0.212202, 'VBur': 0.5871431381468645, 'Mulliken_charge': 0.4535710687137952, 'APT_charge': 0.7115177874287397, 'NPA_charge': 0.5884477388164265, 'NPA_core': 1.9993400000000001, 'NPA_valence': 3.374681086303968, 'NPA_Rydberg': 0.03753126262307157, 'NPA_total': 5.411552261183573, 'NMR_shift': -7.578034446835715, 'NMR_anisotropy': 174.64833472279477, 'ES_root_Mul…	{'X': 2.239759, 'Y': -1.609389, 'Z': 0.262707, 'VBur': 0.5643470892770278, 'Mulliken_charge': -0.3470562658752654, 'APT_charge': -0.08965868448952938, 'NPA_charge': -0.562832269294731, 'NPA_core': 1.9992201159516454, 'NPA_valence': 4.55182785028717, 'NPA_Rydberg': 0.011789674115382448, 'NPA_total': 6.562832269294731, 'NMR_shift': 145.61801695103154, 'NMR_anisotropy': 20.872819305539867, 'ES_root_…	{'L': 5.184478726301521, 'B1': 1.9760791779510103, 'B5': 9.184355810951223}	{'L': 8.395619817541071, 'B1': 2.0472269487907337, 'B5': 7.168349024887982}
O=C1CCCCN(C(=O)OCc2ccccc2)C1	Enz1	S	0.83	11609	1.17	2236	83.84976526		2.2	285373	2.36	29509	81.3	81.25710584		1.391047805	96	cyclic	[O:1]=[C:2]1[CH2:3][CH2:4][CH2:5][CH2:6][N:7]([C:8](=[O:9])[O:10][CH2:11][c:12]2[cH:13][cH:14][cH:15][cH:16][cH:17]2)[CH2:18]1	3	2	18	{'number_of_atoms': 35.00000000000001, 'charge': 0.0, 'multiplicity': 1.0, 'dipole': 2.6424350876764744, 'molar_mass': 247.29320000000004, 'molar_volume': 1954.6046493667259, 'electronic_spatial_extent': 5877.71377773874, 'E_scf': -824.166687384331, 'zero_point_correction': 0.2944249981868427, 'E_thermal_correction': 0.3104790833316145, 'H_thermal_correction': 0.3114236057690282, 'G_thermal_corre…	{'X': 3.727076, 'Y': 0.625689, 'Z': 0.821017, 'VBur': 0.5658336585637435, 'Mulliken_charge': -0.33982040064264335, 'APT_charge': -0.07891133714239103, 'NPA_charge': -0.5565912190942224, 'NPA_core': 1.99923956982872, 'NPA_valence': 4.545424404494111, 'NPA_Rydberg': 0.011927124554469173, 'NPA_total': 6.556591219094223, 'NMR_shift': 147.95904000174446, 'NMR_anisotropy': 27.545675963282683, 'ES_root_…	{'X': 3.088491, 'Y': 1.486991, 'Z': -0.257099, 'VBur': 0.6001355688493121, 'Mulliken_charge': 0.4425290306549065, 'APT_charge': 0.759126015391497, 'NPA_charge': 0.5828242964968096, 'NPA_core': 1.9993503920623255, 'NPA_valence': 3.3802015505329557, 'NPA_Rydberg': 0.0376238471695976, 'NPA_total': 5.417175703503191, 'NMR_shift': -12.370598416561325, 'NMR_anisotropy': 163.58125414628873, 'ES_root_Mul…	{'X': 1.735365, 'Y': 1.058146, 'Z': -0.847194, 'VBur': 0.591659825220313, 'Mulliken_charge': -0.23799933468284368, 'APT_charge': 0.18797412554112963, 'NPA_charge': -0.35453902421637273, 'NPA_core': 1.999214907389466, 'NPA_valence': 4.336766073182563, 'NPA_Rydberg': 0.01855756119848785, 'NPA_total': 6.354539024216374, 'NMR_shift': 132.95837151371146, 'NMR_anisotropy': 30.525456297879884, 'ES_root_…	{'L': 4.699770747175223, 'B1': 1.9920370770884388, 'B5': 10.07519837817785}	{'L': 10.544460774595223, 'B1': 2.156155228380744, 'B5': 5.927384707412977}
O=C1CCCCN(C(=O)OCc2ccccc2)C1	Enz2	S	0.83	11453	1.17	3329	77.4793668		2.2	258671	2.36	27593	80.7	80.72199089		1.369678701	97	cyclic	[O:1]=[C:2]1[CH2:3][CH2:4][CH2:5][CH2:6][N:7]([C:8](=[O:9])[O:10][CH2:11][c:12]2[cH:13][cH:14][cH:15][cH:16][cH:17]2)[CH2:18]1	3	2	18	{'number_of_atoms': 35.00000000000001, 'charge': 0.0, 'multiplicity': 1.0, 'dipole': 2.6424350876764744, 'molar_mass': 247.29320000000004, 'molar_volume': 1954.6046493667259, 'electronic_spatial_extent': 5877.71377773874, 'E_scf': -824.166687384331, 'zero_point_correction': 0.2944249981868427, 'E_thermal_correction': 0.3104790833316145, 'H_thermal_correction': 0.3114236057690282, 'G_thermal_corre…	{'X': 3.727076, 'Y': 0.625689, 'Z': 0.821017, 'VBur': 0.5658336585637435, 'Mulliken_charge': -0.33982040064264335, 'APT_charge': -0.07891133714239103, 'NPA_charge': -0.5565912190942224, 'NPA_core': 1.99923956982872, 'NPA_valence': 4.545424404494111, 'NPA_Rydberg': 0.011927124554469173, 'NPA_total': 6.556591219094223, 'NMR_shift': 147.95904000174446, 'NMR_anisotropy': 27.545675963282683, 'ES_root_…	{'X': 3.088491, 'Y': 1.486991, 'Z': -0.257099, 'VBur': 0.6001355688493121, 'Mulliken_charge': 0.4425290306549065, 'APT_charge': 0.759126015391497, 'NPA_charge': 0.5828242964968096, 'NPA_core': 1.9993503920623255, 'NPA_valence': 3.3802015505329557, 'NPA_Rydberg': 0.0376238471695976, 'NPA_total': 5.417175703503191, 'NMR_shift': -12.370598416561325, 'NMR_anisotropy': 163.58125414628873, 'ES_root_Mul…	{'X': 1.735365, 'Y': 1.058146, 'Z': -0.847194, 'VBur': 0.591659825220313, 'Mulliken_charge': -0.23799933468284368, 'APT_charge': 0.18797412554112963, 'NPA_charge': -0.35453902421637273, 'NPA_core': 1.999214907389466, 'NPA_valence': 4.336766073182563, 'NPA_Rydberg': 0.01855756119848785, 'NPA_total': 6.354539024216374, 'NMR_shift': 132.95837151371146, 'NMR_anisotropy': 30.525456297879884, 'ES_root_…	{'L': 4.699770747175223, 'B1': 1.9920370770884388, 'B5': 10.07519837817785}	{'L': 10.544460774595223, 'B1': 2.156155228380744, 'B5': 5.927384707412977}
O=C1CCCCN(C(=O)OCc2ccccc2)C1	Enz3	S	0.83	10763	1.17	2595	80.57343914		2.2	147255	2.36	4853	93.6	93.61900755		2.087828137	98	cyclic	[O:1]=[C:2]1[CH2:3][CH2:4][CH2:5][CH2:6][N:7]([C:8](=[O:9])[O:10][CH2:11][c:12]2[cH:13][cH:14][cH:15][cH:16][cH:17]2)[CH2:18]1	3	2	18	{'number_of_atoms': 35.00000000000001, 'charge': 0.0, 'multiplicity': 1.0, 'dipole': 2.6424350876764744, 'molar_mass': 247.29320000000004, 'molar_volume': 1954.6046493667259, 'electronic_spatial_extent': 5877.71377773874, 'E_scf': -824.166687384331, 'zero_point_correction': 0.2944249981868427, 'E_thermal_correction': 0.3104790833316145, 'H_thermal_correction': 0.3114236057690282, 'G_thermal_corre…	{'X': 3.727076, 'Y': 0.625689, 'Z': 0.821017, 'VBur': 0.5658336585637435, 'Mulliken_charge': -0.33982040064264335, 'APT_charge': -0.07891133714239103, 'NPA_charge': -0.5565912190942224, 'NPA_core': 1.99923956982872, 'NPA_valence': 4.545424404494111, 'NPA_Rydberg': 0.011927124554469173, 'NPA_total': 6.556591219094223, 'NMR_shift': 147.95904000174446, 'NMR_anisotropy': 27.545675963282683, 'ES_root_…	{'X': 3.088491, 'Y': 1.486991, 'Z': -0.257099, 'VBur': 0.6001355688493121, 'Mulliken_charge': 0.4425290306549065, 'APT_charge': 0.759126015391497, 'NPA_charge': 0.5828242964968096, 'NPA_core': 1.9993503920623255, 'NPA_valence': 3.3802015505329557, 'NPA_Rydberg': 0.0376238471695976, 'NPA_total': 5.417175703503191, 'NMR_shift': -12.370598416561325, 'NMR_anisotropy': 163.58125414628873, 'ES_root_Mul…	{'X': 1.735365, 'Y': 1.058146, 'Z': -0.847194, 'VBur': 0.591659825220313, 'Mulliken_charge': -0.23799933468284368, 'APT_charge': 0.18797412554112963, 'NPA_charge': -0.35453902421637273, 'NPA_core': 1.999214907389466, 'NPA_valence': 4.336766073182563, 'NPA_Rydberg': 0.01855756119848785, 'NPA_total': 6.354539024216374, 'NMR_shift': 132.95837151371146, 'NMR_anisotropy': 30.525456297879884, 'ES_root_…	{'L': 4.699770747175223, 'B1': 1.9920370770884388, 'B5': 10.07519837817785}	{'L': 10.544460774595223, 'B1': 2.156155228380744, 'B5': 5.927384707412977}
O=C1CCCCN(C(=O)OCc2ccccc2)C1	Enz4	S	0.83	12479	1.17	270	97.88218684		2.2	312621	2.36	21970	86.7	86.86754874		1.617686822	99	cyclic	[O:1]=[C:2]1[CH2:3][CH2:4][CH2:5][CH2:6][N:7]([C:8](=[O:9])[O:10][CH2:11][c:12]2[cH:13][cH:14][cH:15][cH:16][cH:17]2)[CH2:18]1	3	2	18	{'number_of_atoms': 35.00000000000001, 'charge': 0.0, 'multiplicity': 1.0, 'dipole': 2.6424350876764744, 'molar_mass': 247.29320000000004, 'molar_volume': 1954.6046493667259, 'electronic_spatial_extent': 5877.71377773874, 'E_scf': -824.166687384331, 'zero_point_correction': 0.2944249981868427, 'E_thermal_correction': 0.3104790833316145, 'H_thermal_correction': 0.3114236057690282, 'G_thermal_corre…	{'X': 3.727076, 'Y': 0.625689, 'Z': 0.821017, 'VBur': 0.5658336585637435, 'Mulliken_charge': -0.33982040064264335, 'APT_charge': -0.07891133714239103, 'NPA_charge': -0.5565912190942224, 'NPA_core': 1.99923956982872, 'NPA_valence': 4.545424404494111, 'NPA_Rydberg': 0.011927124554469173, 'NPA_total': 6.556591219094223, 'NMR_shift': 147.95904000174446, 'NMR_anisotropy': 27.545675963282683, 'ES_root_…	{'X': 3.088491, 'Y': 1.486991, 'Z': -0.257099, 'VBur': 0.6001355688493121, 'Mulliken_charge': 0.4425290306549065, 'APT_charge': 0.759126015391497, 'NPA_charge': 0.5828242964968096, 'NPA_core': 1.9993503920623255, 'NPA_valence': 3.3802015505329557, 'NPA_Rydberg': 0.0376238471695976, 'NPA_total': 5.417175703503191, 'NMR_shift': -12.370598416561325, 'NMR_anisotropy': 163.58125414628873, 'ES_root_Mul…	{'X': 1.735365, 'Y': 1.058146, 'Z': -0.847194, 'VBur': 0.591659825220313, 'Mulliken_charge': -0.23799933468284368, 'APT_charge': 0.18797412554112963, 'NPA_charge': -0.35453902421637273, 'NPA_core': 1.999214907389466, 'NPA_valence': 4.336766073182563, 'NPA_Rydberg': 0.01855756119848785, 'NPA_total': 6.354539024216374, 'NMR_shift': 132.95837151371146, 'NMR_anisotropy': 30.525456297879884, 'ES_root_…	{'L': 4.699770747175223, 'B1': 1.9920370770884388, 'B5': 10.07519837817785}	{'L': 10.544460774595223, 'B1': 2.156155228380744, 'B5': 5.927384707412977}
O=C1CCCCN(C(=O)OCc2ccccc2)C1	Enz6	R	0.83	7214	1.17	7544	48.88196233		2.2	37648	2.36	183522	66	-65.95559976		-0.97096962	100	cyclic	[O:1]=[C:2]1[CH2:3][CH2:4][CH2:5][CH2:6][N:7]([C:8](=[O:9])[O:10][CH2:11][c:12]2[cH:13][cH:14][cH:15][cH:16][cH:17]2)[CH2:18]1	3	2	18	{'number_of_atoms': 35.00000000000001, 'charge': 0.0, 'multiplicity': 1.0, 'dipole': 2.6424350876764744, 'molar_mass': 247.29320000000004, 'molar_volume': 1954.6046493667259, 'electronic_spatial_extent': 5877.71377773874, 'E_scf': -824.166687384331, 'zero_point_correction': 0.2944249981868427, 'E_thermal_correction': 0.3104790833316145, 'H_thermal_correction': 0.3114236057690282, 'G_thermal_corre…	{'X': 3.727076, 'Y': 0.625689, 'Z': 0.821017, 'VBur': 0.5658336585637435, 'Mulliken_charge': -0.33982040064264335, 'APT_charge': -0.07891133714239103, 'NPA_charge': -0.5565912190942224, 'NPA_core': 1.99923956982872, 'NPA_valence': 4.545424404494111, 'NPA_Rydberg': 0.011927124554469173, 'NPA_total': 6.556591219094223, 'NMR_shift': 147.95904000174446, 'NMR_anisotropy': 27.545675963282683, 'ES_root_…	{'X': 3.088491, 'Y': 1.486991, 'Z': -0.257099, 'VBur': 0.6001355688493121, 'Mulliken_charge': 0.4425290306549065, 'APT_charge': 0.759126015391497, 'NPA_charge': 0.5828242964968096, 'NPA_core': 1.9993503920623255, 'NPA_valence': 3.3802015505329557, 'NPA_Rydberg': 0.0376238471695976, 'NPA_total': 5.417175703503191, 'NMR_shift': -12.370598416561325, 'NMR_anisotropy': 163.58125414628873, 'ES_root_Mul…	{'X': 1.735365, 'Y': 1.058146, 'Z': -0.847194, 'VBur': 0.591659825220313, 'Mulliken_charge': -0.23799933468284368, 'APT_charge': 0.18797412554112963, 'NPA_charge': -0.35453902421637273, 'NPA_core': 1.999214907389466, 'NPA_valence': 4.336766073182563, 'NPA_Rydberg': 0.01855756119848785, 'NPA_total': 6.354539024216374, 'NMR_shift': 132.95837151371146, 'NMR_anisotropy': 30.525456297879884, 'ES_root_…	{'L': 4.699770747175223, 'B1': 1.9920370770884388, 'B5': 10.07519837817785}	{'L': 10.544460774595223, 'B1': 2.156155228380744, 'B5': 5.927384707412977}
O=C1CCCCN(C(=O)OCc2ccccc2)C1	Enz7	R	0.83	11803	1.17	2249	83.99516083		2.2	174662	2.36	176421	0.5	-0.501021126		-0.006123619	101	cyclic	[O:1]=[C:2]1[CH2:3][CH2:4][CH2:5][CH2:6][N:7]([C:8](=[O:9])[O:10][CH2:11][c:12]2[cH:13][cH:14][cH:15][cH:16][cH:17]2)[CH2:18]1	3	2	18	{'number_of_atoms': 35.00000000000001, 'charge': 0.0, 'multiplicity': 1.0, 'dipole': 2.6424350876764744, 'molar_mass': 247.29320000000004, 'molar_volume': 1954.6046493667259, 'electronic_spatial_extent': 5877.71377773874, 'E_scf': -824.166687384331, 'zero_point_correction': 0.2944249981868427, 'E_thermal_correction': 0.3104790833316145, 'H_thermal_correction': 0.3114236057690282, 'G_thermal_corre…	{'X': 3.727076, 'Y': 0.625689, 'Z': 0.821017, 'VBur': 0.5658336585637435, 'Mulliken_charge': -0.33982040064264335, 'APT_charge': -0.07891133714239103, 'NPA_charge': -0.5565912190942224, 'NPA_core': 1.99923956982872, 'NPA_valence': 4.545424404494111, 'NPA_Rydberg': 0.011927124554469173, 'NPA_total': 6.556591219094223, 'NMR_shift': 147.95904000174446, 'NMR_anisotropy': 27.545675963282683, 'ES_root_…	{'X': 3.088491, 'Y': 1.486991, 'Z': -0.257099, 'VBur': 0.6001355688493121, 'Mulliken_charge': 0.4425290306549065, 'APT_charge': 0.759126015391497, 'NPA_charge': 0.5828242964968096, 'NPA_core': 1.9993503920623255, 'NPA_valence': 3.3802015505329557, 'NPA_Rydberg': 0.0376238471695976, 'NPA_total': 5.417175703503191, 'NMR_shift': -12.370598416561325, 'NMR_anisotropy': 163.58125414628873, 'ES_root_Mul…	{'X': 1.735365, 'Y': 1.058146, 'Z': -0.847194, 'VBur': 0.591659825220313, 'Mulliken_charge': -0.23799933468284368, 'APT_charge': 0.18797412554112963, 'NPA_charge': -0.35453902421637273, 'NPA_core': 1.999214907389466, 'NPA_valence': 4.336766073182563, 'NPA_Rydberg': 0.01855756119848785, 'NPA_total': 6.354539024216374, 'NMR_shift': 132.95837151371146, 'NMR_anisotropy': 30.525456297879884, 'ES_root_…	{'L': 4.699770747175223, 'B1': 1.9920370770884388, 'B5': 10.07519837817785}	{'L': 10.544460774595223, 'B1': 2.156155228380744, 'B5': 5.927384707412977}
O=C1CCCCN(C(=O)OCc2ccccc2)C1	Enz8	R	0.83	8601	1.17	4839	63.99553571		2.2	127189	2.36	137248	3.8	-3.803930615		-0.046561536	102	cyclic	[O:1]=[C:2]1[CH2:3][CH2:4][CH2:5][CH2:6][N:7]([C:8](=[O:9])[O:10][CH2:11][c:12]2[cH:13][cH:14][cH:15][cH:16][cH:17]2)[CH2:18]1	3	2	18	{'number_of_atoms': 35.00000000000001, 'charge': 0.0, 'multiplicity': 1.0, 'dipole': 2.6424350876764744, 'molar_mass': 247.29320000000004, 'molar_volume': 1954.6046493667259, 'electronic_spatial_extent': 5877.71377773874, 'E_scf': -824.166687384331, 'zero_point_correction': 0.2944249981868427, 'E_thermal_correction': 0.3104790833316145, 'H_thermal_correction': 0.3114236057690282, 'G_thermal_corre…	{'X': 3.727076, 'Y': 0.625689, 'Z': 0.821017, 'VBur': 0.5658336585637435, 'Mulliken_charge': -0.33982040064264335, 'APT_charge': -0.07891133714239103, 'NPA_charge': -0.5565912190942224, 'NPA_core': 1.99923956982872, 'NPA_valence': 4.545424404494111, 'NPA_Rydberg': 0.011927124554469173, 'NPA_total': 6.556591219094223, 'NMR_shift': 147.95904000174446, 'NMR_anisotropy': 27.545675963282683, 'ES_root_…	{'X': 3.088491, 'Y': 1.486991, 'Z': -0.257099, 'VBur': 0.6001355688493121, 'Mulliken_charge': 0.4425290306549065, 'APT_charge': 0.759126015391497, 'NPA_charge': 0.5828242964968096, 'NPA_core': 1.9993503920623255, 'NPA_valence': 3.3802015505329557, 'NPA_Rydberg': 0.0376238471695976, 'NPA_total': 5.417175703503191, 'NMR_shift': -12.370598416561325, 'NMR_anisotropy': 163.58125414628873, 'ES_root_Mul…	{'X': 1.735365, 'Y': 1.058146, 'Z': -0.847194, 'VBur': 0.591659825220313, 'Mulliken_charge': -0.23799933468284368, 'APT_charge': 0.18797412554112963, 'NPA_charge': -0.35453902421637273, 'NPA_core': 1.999214907389466, 'NPA_valence': 4.336766073182563, 'NPA_Rydberg': 0.01855756119848785, 'NPA_total': 6.354539024216374, 'NMR_shift': 132.95837151371146, 'NMR_anisotropy': 30.525456297879884, 'ES_root_…	{'L': 4.699770747175223, 'B1': 1.9920370770884388, 'B5': 10.07519837817785}	{'L': 10.544460774595223, 'B1': 2.156155228380744, 'B5': 5.927384707412977}
O=C1CCCCN(C(=O)OCc2ccccc2)C1	Enz9	R	0.83	9985	1.17	4552	68.6867992		2.2	142817	2.36	150192	2.5	-2.516987533		-0.030624221	103	cyclic	[O:1]=[C:2]1[CH2:3][CH2:4][CH2:5][CH2:6][N:7]([C:8](=[O:9])[O:10][CH2:11][c:12]2[cH:13][cH:14][cH:15][cH:16][cH:17]2)[CH2:18]1	3	2	18	{'number_of_atoms': 35.00000000000001, 'charge': 0.0, 'multiplicity': 1.0, 'dipole': 2.6424350876764744, 'molar_mass': 247.29320000000004, 'molar_volume': 1954.6046493667259, 'electronic_spatial_extent': 5877.71377773874, 'E_scf': -824.166687384331, 'zero_point_correction': 0.2944249981868427, 'E_thermal_correction': 0.3104790833316145, 'H_thermal_correction': 0.3114236057690282, 'G_thermal_corre…	{'X': 3.727076, 'Y': 0.625689, 'Z': 0.821017, 'VBur': 0.5658336585637435, 'Mulliken_charge': -0.33982040064264335, 'APT_charge': -0.07891133714239103, 'NPA_charge': -0.5565912190942224, 'NPA_core': 1.99923956982872, 'NPA_valence': 4.545424404494111, 'NPA_Rydberg': 0.011927124554469173, 'NPA_total': 6.556591219094223, 'NMR_shift': 147.95904000174446, 'NMR_anisotropy': 27.545675963282683, 'ES_root_…	{'X': 3.088491, 'Y': 1.486991, 'Z': -0.257099, 'VBur': 0.6001355688493121, 'Mulliken_charge': 0.4425290306549065, 'APT_charge': 0.759126015391497, 'NPA_charge': 0.5828242964968096, 'NPA_core': 1.9993503920623255, 'NPA_valence': 3.3802015505329557, 'NPA_Rydberg': 0.0376238471695976, 'NPA_total': 5.417175703503191, 'NMR_shift': -12.370598416561325, 'NMR_anisotropy': 163.58125414628873, 'ES_root_Mul…	{'X': 1.735365, 'Y': 1.058146, 'Z': -0.847194, 'VBur': 0.591659825220313, 'Mulliken_charge': -0.23799933468284368, 'APT_charge': 0.18797412554112963, 'NPA_charge': -0.35453902421637273, 'NPA_core': 1.999214907389466, 'NPA_valence': 4.336766073182563, 'NPA_Rydberg': 0.01855756119848785, 'NPA_total': 6.354539024216374, 'NMR_shift': 132.95837151371146, 'NMR_anisotropy': 30.525456297879884, 'ES_root_…	{'L': 4.699770747175223, 'B1': 1.9920370770884388, 'B5': 10.07519837817785}	{'L': 10.544460774595223, 'B1': 2.156155228380744, 'B5': 5.927384707412977}
O=C1CCN(C(=O)OCc2ccccc2)C2(CCC2)C1	Enz1	S	0.99	507	1.35	38292	1.30673471										104	cyclic	[O:1]=[C:2]1[CH2:3][CH2:4][N:5]([C:6](=[O:7])[O:8][CH2:9][c:10]2[cH:11][cH:12][cH:13][cH:14][cH:15]2)[C:16]2([CH2:17][CH2:18][CH2:19]2)[CH2:20]1	3	2	20	{'number_of_atoms': 39.00000000000001, 'charge': 0.0, 'multiplicity': 1.0, 'dipole': 2.6305961021442856, 'molar_mass': 273.3310000000001, 'molar_volume': 2232.346723778592, 'electronic_spatial_extent': 6986.963290896584, 'E_scf': -901.5499036477048, 'zero_point_correction': 0.32805177464574586, 'E_thermal_correction': 0.345709796705388, 'H_thermal_correction': 0.34665379696705645, 'G_thermal_corr…	{'X': 1.382597, 'Y': 2.148967, 'Z': 0.297688, 'VBur': 0.5613892374784557, 'Mulliken_charge': -0.35231363333552107, 'APT_charge': -0.09696140181720395, 'NPA_charge': -0.5667228442624453, 'NPA_core': 1.999229102480586, 'NPA_valence': 4.555761391169098, 'NPA_Rydberg': 0.011732844982010994, 'NPA_total': 6.566722844262445, 'NMR_shift': 149.5640855389258, 'NMR_anisotropy': 26.09674970682347, 'ES_root_M…	{'X': 2.768809, 'Y': 2.007099, 'Z': -0.323836, 'VBur': 0.6033203794852147, 'Mulliken_charge': 0.452519096174856, 'APT_charge': 0.7487894031990798, 'NPA_charge': 0.5912263355366754, 'NPA_core': 1.9993400364067588, 'NPA_valence': 3.3708400940771686, 'NPA_Rydberg': 0.03859047790717259, 'NPA_total': 5.408773664463324, 'NMR_shift': -7.493712535069569, 'NMR_anisotropy': 177.6066448670751, 'ES_root_Mull…	{'X': 3.081843, 'Y': 0.636375, 'Z': -0.914016, 'VBur': 0.6383565365204836, 'Mulliken_charge': -0.3669014816214812, 'APT_charge': -0.14033312125611688, 'NPA_charge': -0.5631850569485035, 'NPA_core': 1.9991218652356622, 'NPA_valence': 4.549511049868428, 'NPA_Rydberg': 0.014546082041845274, 'NPA_total': 6.563185056948504, 'NMR_shift': 141.1174557292064, 'NMR_anisotropy': 28.698689965232685, 'ES_root…	{'L': 9.445477024738807, 'B1': 2.162624528984471, 'B5': 7.155182279648187}	{'L': 6.173130407701484, 'B1': 1.9901062993012166, 'B5': 10.113082780123413}
O=C1CCN(C(=O)OCc2ccccc2)C2(CCC2)C1	Enz2	S	0.99	0	1.35	38867	0										105	cyclic	[O:1]=[C:2]1[CH2:3][CH2:4][N:5]([C:6](=[O:7])[O:8][CH2:9][c:10]2[cH:11][cH:12][cH:13][cH:14][cH:15]2)[C:16]2([CH2:17][CH2:18][CH2:19]2)[CH2:20]1	3	2	20	{'number_of_atoms': 39.00000000000001, 'charge': 0.0, 'multiplicity': 1.0, 'dipole': 2.6305961021442856, 'molar_mass': 273.3310000000001, 'molar_volume': 2232.346723778592, 'electronic_spatial_extent': 6986.963290896584, 'E_scf': -901.5499036477048, 'zero_point_correction': 0.32805177464574586, 'E_thermal_correction': 0.345709796705388, 'H_thermal_correction': 0.34665379696705645, 'G_thermal_corr…	{'X': 1.382597, 'Y': 2.148967, 'Z': 0.297688, 'VBur': 0.5613892374784557, 'Mulliken_charge': -0.35231363333552107, 'APT_charge': -0.09696140181720395, 'NPA_charge': -0.5667228442624453, 'NPA_core': 1.999229102480586, 'NPA_valence': 4.555761391169098, 'NPA_Rydberg': 0.011732844982010994, 'NPA_total': 6.566722844262445, 'NMR_shift': 149.5640855389258, 'NMR_anisotropy': 26.09674970682347, 'ES_root_M…	{'X': 2.768809, 'Y': 2.007099, 'Z': -0.323836, 'VBur': 0.6033203794852147, 'Mulliken_charge': 0.452519096174856, 'APT_charge': 0.7487894031990798, 'NPA_charge': 0.5912263355366754, 'NPA_core': 1.9993400364067588, 'NPA_valence': 3.3708400940771686, 'NPA_Rydberg': 0.03859047790717259, 'NPA_total': 5.408773664463324, 'NMR_shift': -7.493712535069569, 'NMR_anisotropy': 177.6066448670751, 'ES_root_Mull…	{'X': 3.081843, 'Y': 0.636375, 'Z': -0.914016, 'VBur': 0.6383565365204836, 'Mulliken_charge': -0.3669014816214812, 'APT_charge': -0.14033312125611688, 'NPA_charge': -0.5631850569485035, 'NPA_core': 1.9991218652356622, 'NPA_valence': 4.549511049868428, 'NPA_Rydberg': 0.014546082041845274, 'NPA_total': 6.563185056948504, 'NMR_shift': 141.1174557292064, 'NMR_anisotropy': 28.698689965232685, 'ES_root…	{'L': 9.445477024738807, 'B1': 2.162624528984471, 'B5': 7.155182279648187}	{'L': 6.173130407701484, 'B1': 1.9901062993012166, 'B5': 10.113082780123413}
O=C1CCN(C(=O)OCc2ccccc2)C2(CCC2)C1	Enz3	S	0.99	5923	1.35	29980	16.49722864		1.92	135444	2.09	2841	95.9	95.9		2.367749387	106	cyclic	[O:1]=[C:2]1[CH2:3][CH2:4][N:5]([C:6](=[O:7])[O:8][CH2:9][c:10]2[cH:11][cH:12][cH:13][cH:14][cH:15]2)[C:16]2([CH2:17][CH2:18][CH2:19]2)[CH2:20]1	3	2	20	{'number_of_atoms': 39.00000000000001, 'charge': 0.0, 'multiplicity': 1.0, 'dipole': 2.6305961021442856, 'molar_mass': 273.3310000000001, 'molar_volume': 2232.346723778592, 'electronic_spatial_extent': 6986.963290896584, 'E_scf': -901.5499036477048, 'zero_point_correction': 0.32805177464574586, 'E_thermal_correction': 0.345709796705388, 'H_thermal_correction': 0.34665379696705645, 'G_thermal_corr…	{'X': 1.382597, 'Y': 2.148967, 'Z': 0.297688, 'VBur': 0.5613892374784557, 'Mulliken_charge': -0.35231363333552107, 'APT_charge': -0.09696140181720395, 'NPA_charge': -0.5667228442624453, 'NPA_core': 1.999229102480586, 'NPA_valence': 4.555761391169098, 'NPA_Rydberg': 0.011732844982010994, 'NPA_total': 6.566722844262445, 'NMR_shift': 149.5640855389258, 'NMR_anisotropy': 26.09674970682347, 'ES_root_M…	{'X': 2.768809, 'Y': 2.007099, 'Z': -0.323836, 'VBur': 0.6033203794852147, 'Mulliken_charge': 0.452519096174856, 'APT_charge': 0.7487894031990798, 'NPA_charge': 0.5912263355366754, 'NPA_core': 1.9993400364067588, 'NPA_valence': 3.3708400940771686, 'NPA_Rydberg': 0.03859047790717259, 'NPA_total': 5.408773664463324, 'NMR_shift': -7.493712535069569, 'NMR_anisotropy': 177.6066448670751, 'ES_root_Mull…	{'X': 3.081843, 'Y': 0.636375, 'Z': -0.914016, 'VBur': 0.6383565365204836, 'Mulliken_charge': -0.3669014816214812, 'APT_charge': -0.14033312125611688, 'NPA_charge': -0.5631850569485035, 'NPA_core': 1.9991218652356622, 'NPA_valence': 4.549511049868428, 'NPA_Rydberg': 0.014546082041845274, 'NPA_total': 6.563185056948504, 'NMR_shift': 141.1174557292064, 'NMR_anisotropy': 28.698689965232685, 'ES_root…	{'L': 9.445477024738807, 'B1': 2.162624528984471, 'B5': 7.155182279648187}	{'L': 6.173130407701484, 'B1': 1.9901062993012166, 'B5': 10.113082780123413}
O=C1CCN(C(=O)OCc2ccccc2)C2(CCC2)C1	Enz4	S	0.99	8543	1.35	24555	25.81122726		1.92	194350	2.09	652	99.3	99.3		3.460725927	107	cyclic	[O:1]=[C:2]1[CH2:3][CH2:4][N:5]([C:6](=[O:7])[O:8][CH2:9][c:10]2[cH:11][cH:12][cH:13][cH:14][cH:15]2)[C:16]2([CH2:17][CH2:18][CH2:19]2)[CH2:20]1	3	2	20	{'number_of_atoms': 39.00000000000001, 'charge': 0.0, 'multiplicity': 1.0, 'dipole': 2.6305961021442856, 'molar_mass': 273.3310000000001, 'molar_volume': 2232.346723778592, 'electronic_spatial_extent': 6986.963290896584, 'E_scf': -901.5499036477048, 'zero_point_correction': 0.32805177464574586, 'E_thermal_correction': 0.345709796705388, 'H_thermal_correction': 0.34665379696705645, 'G_thermal_corr…	{'X': 1.382597, 'Y': 2.148967, 'Z': 0.297688, 'VBur': 0.5613892374784557, 'Mulliken_charge': -0.35231363333552107, 'APT_charge': -0.09696140181720395, 'NPA_charge': -0.5667228442624453, 'NPA_core': 1.999229102480586, 'NPA_valence': 4.555761391169098, 'NPA_Rydberg': 0.011732844982010994, 'NPA_total': 6.566722844262445, 'NMR_shift': 149.5640855389258, 'NMR_anisotropy': 26.09674970682347, 'ES_root_M…	{'X': 2.768809, 'Y': 2.007099, 'Z': -0.323836, 'VBur': 0.6033203794852147, 'Mulliken_charge': 0.452519096174856, 'APT_charge': 0.7487894031990798, 'NPA_charge': 0.5912263355366754, 'NPA_core': 1.9993400364067588, 'NPA_valence': 3.3708400940771686, 'NPA_Rydberg': 0.03859047790717259, 'NPA_total': 5.408773664463324, 'NMR_shift': -7.493712535069569, 'NMR_anisotropy': 177.6066448670751, 'ES_root_Mull…	{'X': 3.081843, 'Y': 0.636375, 'Z': -0.914016, 'VBur': 0.6383565365204836, 'Mulliken_charge': -0.3669014816214812, 'APT_charge': -0.14033312125611688, 'NPA_charge': -0.5631850569485035, 'NPA_core': 1.9991218652356622, 'NPA_valence': 4.549511049868428, 'NPA_Rydberg': 0.014546082041845274, 'NPA_total': 6.563185056948504, 'NMR_shift': 141.1174557292064, 'NMR_anisotropy': 28.698689965232685, 'ES_root…	{'L': 9.445477024738807, 'B1': 2.162624528984471, 'B5': 7.155182279648187}	{'L': 6.173130407701484, 'B1': 1.9901062993012166, 'B5': 10.113082780123413}
O=C1CCN(C(=O)OCc2ccccc2)C2(CCC2)C1	Enz6	R	0.99	7076	1.35	28911	19.66265596		1.92	0	2.09	211407	100	-100		-6.064437222	108	cyclic	[O:1]=[C:2]1[CH2:3][CH2:4][N:5]([C:6](=[O:7])[O:8][CH2:9][c:10]2[cH:11][cH:12][cH:13][cH:14][cH:15]2)[C:16]2([CH2:17][CH2:18][CH2:19]2)[CH2:20]1	3	2	20	{'number_of_atoms': 39.00000000000001, 'charge': 0.0, 'multiplicity': 1.0, 'dipole': 2.6305961021442856, 'molar_mass': 273.3310000000001, 'molar_volume': 2232.346723778592, 'electronic_spatial_extent': 6986.963290896584, 'E_scf': -901.5499036477048, 'zero_point_correction': 0.32805177464574586, 'E_thermal_correction': 0.345709796705388, 'H_thermal_correction': 0.34665379696705645, 'G_thermal_corr…	{'X': 1.382597, 'Y': 2.148967, 'Z': 0.297688, 'VBur': 0.5613892374784557, 'Mulliken_charge': -0.35231363333552107, 'APT_charge': -0.09696140181720395, 'NPA_charge': -0.5667228442624453, 'NPA_core': 1.999229102480586, 'NPA_valence': 4.555761391169098, 'NPA_Rydberg': 0.011732844982010994, 'NPA_total': 6.566722844262445, 'NMR_shift': 149.5640855389258, 'NMR_anisotropy': 26.09674970682347, 'ES_root_M…	{'X': 2.768809, 'Y': 2.007099, 'Z': -0.323836, 'VBur': 0.6033203794852147, 'Mulliken_charge': 0.452519096174856, 'APT_charge': 0.7487894031990798, 'NPA_charge': 0.5912263355366754, 'NPA_core': 1.9993400364067588, 'NPA_valence': 3.3708400940771686, 'NPA_Rydberg': 0.03859047790717259, 'NPA_total': 5.408773664463324, 'NMR_shift': -7.493712535069569, 'NMR_anisotropy': 177.6066448670751, 'ES_root_Mull…	{'X': 3.081843, 'Y': 0.636375, 'Z': -0.914016, 'VBur': 0.6383565365204836, 'Mulliken_charge': -0.3669014816214812, 'APT_charge': -0.14033312125611688, 'NPA_charge': -0.5631850569485035, 'NPA_core': 1.9991218652356622, 'NPA_valence': 4.549511049868428, 'NPA_Rydberg': 0.014546082041845274, 'NPA_total': 6.563185056948504, 'NMR_shift': 141.1174557292064, 'NMR_anisotropy': 28.698689965232685, 'ES_root…	{'L': 9.445477024738807, 'B1': 2.162624528984471, 'B5': 7.155182279648187}	{'L': 6.173130407701484, 'B1': 1.9901062993012166, 'B5': 10.113082780123413}
O=C1CCN(C(=O)OCc2ccccc2)C2(CCC2)C1	Enz7	R	0.99	12460	1.35	17738	41.26101066		1.92	1387	2.09	434853	99.4	-99.4		-3.555428319	109	cyclic	[O:1]=[C:2]1[CH2:3][CH2:4][N:5]([C:6](=[O:7])[O:8][CH2:9][c:10]2[cH:11][cH:12][cH:13][cH:14][cH:15]2)[C:16]2([CH2:17][CH2:18][CH2:19]2)[CH2:20]1	3	2	20	{'number_of_atoms': 39.00000000000001, 'charge': 0.0, 'multiplicity': 1.0, 'dipole': 2.6305961021442856, 'molar_mass': 273.3310000000001, 'molar_volume': 2232.346723778592, 'electronic_spatial_extent': 6986.963290896584, 'E_scf': -901.5499036477048, 'zero_point_correction': 0.32805177464574586, 'E_thermal_correction': 0.345709796705388, 'H_thermal_correction': 0.34665379696705645, 'G_thermal_corr…	{'X': 1.382597, 'Y': 2.148967, 'Z': 0.297688, 'VBur': 0.5613892374784557, 'Mulliken_charge': -0.35231363333552107, 'APT_charge': -0.09696140181720395, 'NPA_charge': -0.5667228442624453, 'NPA_core': 1.999229102480586, 'NPA_valence': 4.555761391169098, 'NPA_Rydberg': 0.011732844982010994, 'NPA_total': 6.566722844262445, 'NMR_shift': 149.5640855389258, 'NMR_anisotropy': 26.09674970682347, 'ES_root_M…	{'X': 2.768809, 'Y': 2.007099, 'Z': -0.323836, 'VBur': 0.6033203794852147, 'Mulliken_charge': 0.452519096174856, 'APT_charge': 0.7487894031990798, 'NPA_charge': 0.5912263355366754, 'NPA_core': 1.9993400364067588, 'NPA_valence': 3.3708400940771686, 'NPA_Rydberg': 0.03859047790717259, 'NPA_total': 5.408773664463324, 'NMR_shift': -7.493712535069569, 'NMR_anisotropy': 177.6066448670751, 'ES_root_Mull…	{'X': 3.081843, 'Y': 0.636375, 'Z': -0.914016, 'VBur': 0.6383565365204836, 'Mulliken_charge': -0.3669014816214812, 'APT_charge': -0.14033312125611688, 'NPA_charge': -0.5631850569485035, 'NPA_core': 1.9991218652356622, 'NPA_valence': 4.549511049868428, 'NPA_Rydberg': 0.014546082041845274, 'NPA_total': 6.563185056948504, 'NMR_shift': 141.1174557292064, 'NMR_anisotropy': 28.698689965232685, 'ES_root…	{'L': 9.445477024738807, 'B1': 2.162624528984471, 'B5': 7.155182279648187}	{'L': 6.173130407701484, 'B1': 1.9901062993012166, 'B5': 10.113082780123413}
O=C1CCN(C(=O)OCc2ccccc2)C2(CCC2)C1	Enz8	R	0.99	8050	1.35	26369	23.38824486		1.92	2655	2.09	227398	97.7	-97.7		-2.727340147	110	cyclic	[O:1]=[C:2]1[CH2:3][CH2:4][N:5]([C:6](=[O:7])[O:8][CH2:9][c:10]2[cH:11][cH:12][cH:13][cH:14][cH:15]2)[C:16]2([CH2:17][CH2:18][CH2:19]2)[CH2:20]1	3	2	20	{'number_of_atoms': 39.00000000000001, 'charge': 0.0, 'multiplicity': 1.0, 'dipole': 2.6305961021442856, 'molar_mass': 273.3310000000001, 'molar_volume': 2232.346723778592, 'electronic_spatial_extent': 6986.963290896584, 'E_scf': -901.5499036477048, 'zero_point_correction': 0.32805177464574586, 'E_thermal_correction': 0.345709796705388, 'H_thermal_correction': 0.34665379696705645, 'G_thermal_corr…	{'X': 1.382597, 'Y': 2.148967, 'Z': 0.297688, 'VBur': 0.5613892374784557, 'Mulliken_charge': -0.35231363333552107, 'APT_charge': -0.09696140181720395, 'NPA_charge': -0.5667228442624453, 'NPA_core': 1.999229102480586, 'NPA_valence': 4.555761391169098, 'NPA_Rydberg': 0.011732844982010994, 'NPA_total': 6.566722844262445, 'NMR_shift': 149.5640855389258, 'NMR_anisotropy': 26.09674970682347, 'ES_root_M…	{'X': 2.768809, 'Y': 2.007099, 'Z': -0.323836, 'VBur': 0.6033203794852147, 'Mulliken_charge': 0.452519096174856, 'APT_charge': 0.7487894031990798, 'NPA_charge': 0.5912263355366754, 'NPA_core': 1.9993400364067588, 'NPA_valence': 3.3708400940771686, 'NPA_Rydberg': 0.03859047790717259, 'NPA_total': 5.408773664463324, 'NMR_shift': -7.493712535069569, 'NMR_anisotropy': 177.6066448670751, 'ES_root_Mull…	{'X': 3.081843, 'Y': 0.636375, 'Z': -0.914016, 'VBur': 0.6383565365204836, 'Mulliken_charge': -0.3669014816214812, 'APT_charge': -0.14033312125611688, 'NPA_charge': -0.5631850569485035, 'NPA_core': 1.9991218652356622, 'NPA_valence': 4.549511049868428, 'NPA_Rydberg': 0.014546082041845274, 'NPA_total': 6.563185056948504, 'NMR_shift': 141.1174557292064, 'NMR_anisotropy': 28.698689965232685, 'ES_root…	{'L': 9.445477024738807, 'B1': 2.162624528984471, 'B5': 7.155182279648187}	{'L': 6.173130407701484, 'B1': 1.9901062993012166, 'B5': 10.113082780123413}
O=C1CCN(C(=O)OCc2ccccc2)C2(CCC2)C1	Enz9	R	0.99	10642	1.35	19305	35.5361138		1.92	0	2.09	285571	100	-100		-6.064437222	111	cyclic	[O:1]=[C:2]1[CH2:3][CH2:4][N:5]([C:6](=[O:7])[O:8][CH2:9][c:10]2[cH:11][cH:12][cH:13][cH:14][cH:15]2)[C:16]2([CH2:17][CH2:18][CH2:19]2)[CH2:20]1	3	2	20	{'number_of_atoms': 39.00000000000001, 'charge': 0.0, 'multiplicity': 1.0, 'dipole': 2.6305961021442856, 'molar_mass': 273.3310000000001, 'molar_volume': 2232.346723778592, 'electronic_spatial_extent': 6986.963290896584, 'E_scf': -901.5499036477048, 'zero_point_correction': 0.32805177464574586, 'E_thermal_correction': 0.345709796705388, 'H_thermal_correction': 0.34665379696705645, 'G_thermal_corr…	{'X': 1.382597, 'Y': 2.148967, 'Z': 0.297688, 'VBur': 0.5613892374784557, 'Mulliken_charge': -0.35231363333552107, 'APT_charge': -0.09696140181720395, 'NPA_charge': -0.5667228442624453, 'NPA_core': 1.999229102480586, 'NPA_valence': 4.555761391169098, 'NPA_Rydberg': 0.011732844982010994, 'NPA_total': 6.566722844262445, 'NMR_shift': 149.5640855389258, 'NMR_anisotropy': 26.09674970682347, 'ES_root_M…	{'X': 2.768809, 'Y': 2.007099, 'Z': -0.323836, 'VBur': 0.6033203794852147, 'Mulliken_charge': 0.452519096174856, 'APT_charge': 0.7487894031990798, 'NPA_charge': 0.5912263355366754, 'NPA_core': 1.9993400364067588, 'NPA_valence': 3.3708400940771686, 'NPA_Rydberg': 0.03859047790717259, 'NPA_total': 5.408773664463324, 'NMR_shift': -7.493712535069569, 'NMR_anisotropy': 177.6066448670751, 'ES_root_Mull…	{'X': 3.081843, 'Y': 0.636375, 'Z': -0.914016, 'VBur': 0.6383565365204836, 'Mulliken_charge': -0.3669014816214812, 'APT_charge': -0.14033312125611688, 'NPA_charge': -0.5631850569485035, 'NPA_core': 1.9991218652356622, 'NPA_valence': 4.549511049868428, 'NPA_Rydberg': 0.014546082041845274, 'NPA_total': 6.563185056948504, 'NMR_shift': 141.1174557292064, 'NMR_anisotropy': 28.698689965232685, 'ES_root…	{'L': 9.445477024738807, 'B1': 2.162624528984471, 'B5': 7.155182279648187}	{'L': 6.173130407701484, 'B1': 1.9901062993012166, 'B5': 10.113082780123413}
O=C1CCC2(CC1)CN(Cc1ccccc1)CCO2	Enz1	S	0.8	14236	1.27	10382	57.82760582		1.86	345139	1.92	0	100	100	samples are dr -- disregard from ee modelling; dr analyzed on C18 RP column (no SFC)	6.064437222	112	cyclic	[O:1]=[C:2]1[CH2:3][CH2:4][C:5]2([CH2:6][CH2:7]1)[CH2:8][N:9]([CH2:10][c:11]1[cH:12][cH:13][cH:14][cH:15][cH:16]1)[CH2:17][CH2:18][O:19]2	3	2	7	{'number_of_atoms': 40.0, 'charge': 0.0, 'multiplicity': 1.0, 'dipole': 3.728890582917901, 'molar_mass': 259.34740000000005, 'molar_volume': 2166.2112408374564, 'electronic_spatial_extent': 6642.412308256288, 'E_scf': -827.5298533783607, 'zero_point_correction': 0.34803663172440225, 'E_thermal_correction': 0.3643907259292654, 'H_thermal_correction': 0.36533472602999023, 'G_thermal_correction': 0.…	{'X': 2.729763, 'Y': -1.653499, 'Z': 0.559019, 'VBur': 0.5642367363569698, 'Mulliken_charge': -0.3600439558580052, 'APT_charge': -0.0393843180144376, 'NPA_charge': -0.5510390593919156, 'NPA_core': 1.9992300000055747, 'NPA_valence': 4.539979625158355, 'NPA_Rydberg': 0.011819435435240064, 'NPA_total': 6.551039059391916, 'NMR_shift': 152.59908933096486, 'NMR_anisotropy': 34.11673931584989, 'ES_root_…	{'X': 4.018116, 'Y': -1.338304, 'Z': -0.190214, 'VBur': 0.5863550094727158, 'Mulliken_charge': 0.4581690327860107, 'APT_charge': 0.7463832284905744, 'NPA_charge': 0.5948220709246603, 'NPA_core': 1.9993405431240006, 'NPA_valence': 3.3676160733536395, 'NPA_Rydberg': 0.0382207701765114, 'NPA_total': 5.40517792907534, 'NMR_shift': -8.880325035115458, 'NMR_anisotropy': 179.3521317699916, 'ES_root_Mull…	{'X': 3.932957, 'Y': -0.154372, 'Z': -1.146043, 'VBur': 0.5649313258938436, 'Mulliken_charge': -0.35918244161444696, 'APT_charge': -0.04629497717383256, 'NPA_charge': -0.552791458810178, 'NPA_core': 1.9992300000055747, 'NPA_valence': 4.541764973107213, 'NPA_Rydberg': 0.011796671318326199, 'NPA_total': 6.552791458810178, 'NMR_shift': 152.72419680316787, 'NMR_anisotropy': 37.23098940346231, 'ES_roo…	{'L': 10.466939297579383, 'B1': 1.929561918119024, 'B5': 7.970448708580771}	{'L': 5.099664753828908, 'B1': 1.928117686891016, 'B5': 11.279738324333932}
O=C1CCC2(CC1)CN(Cc1ccccc1)CCO2	Enz2	S	0.8	14209	1.27	6120	69.89522357		1.86	349679	1.92	0	100	100	samples are dr -- disregard from ee modelling; dr analyzed on C18 RP column (no SFC)	6.064437222	113	cyclic	[O:1]=[C:2]1[CH2:3][CH2:4][C:5]2([CH2:6][CH2:7]1)[CH2:8][N:9]([CH2:10][c:11]1[cH:12][cH:13][cH:14][cH:15][cH:16]1)[CH2:17][CH2:18][O:19]2	3	2	7	{'number_of_atoms': 40.0, 'charge': 0.0, 'multiplicity': 1.0, 'dipole': 3.728890582917901, 'molar_mass': 259.34740000000005, 'molar_volume': 2166.2112408374564, 'electronic_spatial_extent': 6642.412308256288, 'E_scf': -827.5298533783607, 'zero_point_correction': 0.34803663172440225, 'E_thermal_correction': 0.3643907259292654, 'H_thermal_correction': 0.36533472602999023, 'G_thermal_correction': 0.…	{'X': 2.729763, 'Y': -1.653499, 'Z': 0.559019, 'VBur': 0.5642367363569698, 'Mulliken_charge': -0.3600439558580052, 'APT_charge': -0.0393843180144376, 'NPA_charge': -0.5510390593919156, 'NPA_core': 1.9992300000055747, 'NPA_valence': 4.539979625158355, 'NPA_Rydberg': 0.011819435435240064, 'NPA_total': 6.551039059391916, 'NMR_shift': 152.59908933096486, 'NMR_anisotropy': 34.11673931584989, 'ES_root_…	{'X': 4.018116, 'Y': -1.338304, 'Z': -0.190214, 'VBur': 0.5863550094727158, 'Mulliken_charge': 0.4581690327860107, 'APT_charge': 0.7463832284905744, 'NPA_charge': 0.5948220709246603, 'NPA_core': 1.9993405431240006, 'NPA_valence': 3.3676160733536395, 'NPA_Rydberg': 0.0382207701765114, 'NPA_total': 5.40517792907534, 'NMR_shift': -8.880325035115458, 'NMR_anisotropy': 179.3521317699916, 'ES_root_Mull…	{'X': 3.932957, 'Y': -0.154372, 'Z': -1.146043, 'VBur': 0.5649313258938436, 'Mulliken_charge': -0.35918244161444696, 'APT_charge': -0.04629497717383256, 'NPA_charge': -0.552791458810178, 'NPA_core': 1.9992300000055747, 'NPA_valence': 4.541764973107213, 'NPA_Rydberg': 0.011796671318326199, 'NPA_total': 6.552791458810178, 'NMR_shift': 152.72419680316787, 'NMR_anisotropy': 37.23098940346231, 'ES_roo…	{'L': 10.466939297579383, 'B1': 1.929561918119024, 'B5': 7.970448708580771}	{'L': 5.099664753828908, 'B1': 1.928117686891016, 'B5': 11.279738324333932}
O=C1CCC2(CC1)CN(Cc1ccccc1)CCO2	Enz3	S	0.8	15540	1.27	4887	76.07578205		1.86	182731	1.92	161323	6.2	6.2	samples are dr -- disregard from ee modelling; dr analyzed on C18 RP column (no SFC)	0.076029761	114	cyclic	[O:1]=[C:2]1[CH2:3][CH2:4][C:5]2([CH2:6][CH2:7]1)[CH2:8][N:9]([CH2:10][c:11]1[cH:12][cH:13][cH:14][cH:15][cH:16]1)[CH2:17][CH2:18][O:19]2	3	2	7	{'number_of_atoms': 40.0, 'charge': 0.0, 'multiplicity': 1.0, 'dipole': 3.728890582917901, 'molar_mass': 259.34740000000005, 'molar_volume': 2166.2112408374564, 'electronic_spatial_extent': 6642.412308256288, 'E_scf': -827.5298533783607, 'zero_point_correction': 0.34803663172440225, 'E_thermal_correction': 0.3643907259292654, 'H_thermal_correction': 0.36533472602999023, 'G_thermal_correction': 0.…	{'X': 2.729763, 'Y': -1.653499, 'Z': 0.559019, 'VBur': 0.5642367363569698, 'Mulliken_charge': -0.3600439558580052, 'APT_charge': -0.0393843180144376, 'NPA_charge': -0.5510390593919156, 'NPA_core': 1.9992300000055747, 'NPA_valence': 4.539979625158355, 'NPA_Rydberg': 0.011819435435240064, 'NPA_total': 6.551039059391916, 'NMR_shift': 152.59908933096486, 'NMR_anisotropy': 34.11673931584989, 'ES_root_…	{'X': 4.018116, 'Y': -1.338304, 'Z': -0.190214, 'VBur': 0.5863550094727158, 'Mulliken_charge': 0.4581690327860107, 'APT_charge': 0.7463832284905744, 'NPA_charge': 0.5948220709246603, 'NPA_core': 1.9993405431240006, 'NPA_valence': 3.3676160733536395, 'NPA_Rydberg': 0.0382207701765114, 'NPA_total': 5.40517792907534, 'NMR_shift': -8.880325035115458, 'NMR_anisotropy': 179.3521317699916, 'ES_root_Mull…	{'X': 3.932957, 'Y': -0.154372, 'Z': -1.146043, 'VBur': 0.5649313258938436, 'Mulliken_charge': -0.35918244161444696, 'APT_charge': -0.04629497717383256, 'NPA_charge': -0.552791458810178, 'NPA_core': 1.9992300000055747, 'NPA_valence': 4.541764973107213, 'NPA_Rydberg': 0.011796671318326199, 'NPA_total': 6.552791458810178, 'NMR_shift': 152.72419680316787, 'NMR_anisotropy': 37.23098940346231, 'ES_roo…	{'L': 10.466939297579383, 'B1': 1.929561918119024, 'B5': 7.970448708580771}	{'L': 5.099664753828908, 'B1': 1.928117686891016, 'B5': 11.279738324333932}
O=C1CCC2(CC1)CN(Cc1ccccc1)CCO2	Enz4	S	0.8	18485	1.27	1276	93.5428369		1.86	456729	1.92	0	100	100	samples are dr -- disregard from ee modelling; dr analyzed on C18 RP column (no SFC)	6.064437222	115	cyclic	[O:1]=[C:2]1[CH2:3][CH2:4][C:5]2([CH2:6][CH2:7]1)[CH2:8][N:9]([CH2:10][c:11]1[cH:12][cH:13][cH:14][cH:15][cH:16]1)[CH2:17][CH2:18][O:19]2	3	2	7	{'number_of_atoms': 40.0, 'charge': 0.0, 'multiplicity': 1.0, 'dipole': 3.728890582917901, 'molar_mass': 259.34740000000005, 'molar_volume': 2166.2112408374564, 'electronic_spatial_extent': 6642.412308256288, 'E_scf': -827.5298533783607, 'zero_point_correction': 0.34803663172440225, 'E_thermal_correction': 0.3643907259292654, 'H_thermal_correction': 0.36533472602999023, 'G_thermal_correction': 0.…	{'X': 2.729763, 'Y': -1.653499, 'Z': 0.559019, 'VBur': 0.5642367363569698, 'Mulliken_charge': -0.3600439558580052, 'APT_charge': -0.0393843180144376, 'NPA_charge': -0.5510390593919156, 'NPA_core': 1.9992300000055747, 'NPA_valence': 4.539979625158355, 'NPA_Rydberg': 0.011819435435240064, 'NPA_total': 6.551039059391916, 'NMR_shift': 152.59908933096486, 'NMR_anisotropy': 34.11673931584989, 'ES_root_…	{'X': 4.018116, 'Y': -1.338304, 'Z': -0.190214, 'VBur': 0.5863550094727158, 'Mulliken_charge': 0.4581690327860107, 'APT_charge': 0.7463832284905744, 'NPA_charge': 0.5948220709246603, 'NPA_core': 1.9993405431240006, 'NPA_valence': 3.3676160733536395, 'NPA_Rydberg': 0.0382207701765114, 'NPA_total': 5.40517792907534, 'NMR_shift': -8.880325035115458, 'NMR_anisotropy': 179.3521317699916, 'ES_root_Mull…	{'X': 3.932957, 'Y': -0.154372, 'Z': -1.146043, 'VBur': 0.5649313258938436, 'Mulliken_charge': -0.35918244161444696, 'APT_charge': -0.04629497717383256, 'NPA_charge': -0.552791458810178, 'NPA_core': 1.9992300000055747, 'NPA_valence': 4.541764973107213, 'NPA_Rydberg': 0.011796671318326199, 'NPA_total': 6.552791458810178, 'NMR_shift': 152.72419680316787, 'NMR_anisotropy': 37.23098940346231, 'ES_roo…	{'L': 10.466939297579383, 'B1': 1.929561918119024, 'B5': 7.970448708580771}	{'L': 5.099664753828908, 'B1': 1.928117686891016, 'B5': 11.279738324333932}
O=C1CCC2(CC1)CN(Cc1ccccc1)CCO2	Enz6	R	0.8	6057	1.27	24576	19.77279405		1.86	149009	1.92	11789	85.3	85.3	samples are dr -- disregard from ee modelling; dr analyzed on C18 RP column (no SFC)	1.551790877	116	cyclic	[O:1]=[C:2]1[CH2:3][CH2:4][C:5]2([CH2:6][CH2:7]1)[CH2:8][N:9]([CH2:10][c:11]1[cH:12][cH:13][cH:14][cH:15][cH:16]1)[CH2:17][CH2:18][O:19]2	3	2	7	{'number_of_atoms': 40.0, 'charge': 0.0, 'multiplicity': 1.0, 'dipole': 3.728890582917901, 'molar_mass': 259.34740000000005, 'molar_volume': 2166.2112408374564, 'electronic_spatial_extent': 6642.412308256288, 'E_scf': -827.5298533783607, 'zero_point_correction': 0.34803663172440225, 'E_thermal_correction': 0.3643907259292654, 'H_thermal_correction': 0.36533472602999023, 'G_thermal_correction': 0.…	{'X': 2.729763, 'Y': -1.653499, 'Z': 0.559019, 'VBur': 0.5642367363569698, 'Mulliken_charge': -0.3600439558580052, 'APT_charge': -0.0393843180144376, 'NPA_charge': -0.5510390593919156, 'NPA_core': 1.9992300000055747, 'NPA_valence': 4.539979625158355, 'NPA_Rydberg': 0.011819435435240064, 'NPA_total': 6.551039059391916, 'NMR_shift': 152.59908933096486, 'NMR_anisotropy': 34.11673931584989, 'ES_root_…	{'X': 4.018116, 'Y': -1.338304, 'Z': -0.190214, 'VBur': 0.5863550094727158, 'Mulliken_charge': 0.4581690327860107, 'APT_charge': 0.7463832284905744, 'NPA_charge': 0.5948220709246603, 'NPA_core': 1.9993405431240006, 'NPA_valence': 3.3676160733536395, 'NPA_Rydberg': 0.0382207701765114, 'NPA_total': 5.40517792907534, 'NMR_shift': -8.880325035115458, 'NMR_anisotropy': 179.3521317699916, 'ES_root_Mull…	{'X': 3.932957, 'Y': -0.154372, 'Z': -1.146043, 'VBur': 0.5649313258938436, 'Mulliken_charge': -0.35918244161444696, 'APT_charge': -0.04629497717383256, 'NPA_charge': -0.552791458810178, 'NPA_core': 1.9992300000055747, 'NPA_valence': 4.541764973107213, 'NPA_Rydberg': 0.011796671318326199, 'NPA_total': 6.552791458810178, 'NMR_shift': 152.72419680316787, 'NMR_anisotropy': 37.23098940346231, 'ES_roo…	{'L': 10.466939297579383, 'B1': 1.929561918119024, 'B5': 7.970448708580771}	{'L': 5.099664753828908, 'B1': 1.928117686891016, 'B5': 11.279738324333932}
O=C1CCC2(CC1)CN(Cc1ccccc1)CCO2	Enz7	R	0.8	20000	1.27	8438	70.32843379		1.86	125193	1.92	407219	53	-53	samples are dr -- disregard from ee modelling; dr analyzed on C18 RP column (no SFC)	-0.722758791	117	cyclic	[O:1]=[C:2]1[CH2:3][CH2:4][C:5]2([CH2:6][CH2:7]1)[CH2:8][N:9]([CH2:10][c:11]1[cH:12][cH:13][cH:14][cH:15][cH:16]1)[CH2:17][CH2:18][O:19]2	3	2	7	{'number_of_atoms': 40.0, 'charge': 0.0, 'multiplicity': 1.0, 'dipole': 3.728890582917901, 'molar_mass': 259.34740000000005, 'molar_volume': 2166.2112408374564, 'electronic_spatial_extent': 6642.412308256288, 'E_scf': -827.5298533783607, 'zero_point_correction': 0.34803663172440225, 'E_thermal_correction': 0.3643907259292654, 'H_thermal_correction': 0.36533472602999023, 'G_thermal_correction': 0.…	{'X': 2.729763, 'Y': -1.653499, 'Z': 0.559019, 'VBur': 0.5642367363569698, 'Mulliken_charge': -0.3600439558580052, 'APT_charge': -0.0393843180144376, 'NPA_charge': -0.5510390593919156, 'NPA_core': 1.9992300000055747, 'NPA_valence': 4.539979625158355, 'NPA_Rydberg': 0.011819435435240064, 'NPA_total': 6.551039059391916, 'NMR_shift': 152.59908933096486, 'NMR_anisotropy': 34.11673931584989, 'ES_root_…	{'X': 4.018116, 'Y': -1.338304, 'Z': -0.190214, 'VBur': 0.5863550094727158, 'Mulliken_charge': 0.4581690327860107, 'APT_charge': 0.7463832284905744, 'NPA_charge': 0.5948220709246603, 'NPA_core': 1.9993405431240006, 'NPA_valence': 3.3676160733536395, 'NPA_Rydberg': 0.0382207701765114, 'NPA_total': 5.40517792907534, 'NMR_shift': -8.880325035115458, 'NMR_anisotropy': 179.3521317699916, 'ES_root_Mull…	{'X': 3.932957, 'Y': -0.154372, 'Z': -1.146043, 'VBur': 0.5649313258938436, 'Mulliken_charge': -0.35918244161444696, 'APT_charge': -0.04629497717383256, 'NPA_charge': -0.552791458810178, 'NPA_core': 1.9992300000055747, 'NPA_valence': 4.541764973107213, 'NPA_Rydberg': 0.011796671318326199, 'NPA_total': 6.552791458810178, 'NMR_shift': 152.72419680316787, 'NMR_anisotropy': 37.23098940346231, 'ES_roo…	{'L': 10.466939297579383, 'B1': 1.929561918119024, 'B5': 7.970448708580771}	{'L': 5.099664753828908, 'B1': 1.928117686891016, 'B5': 11.279738324333932}
O=C1CCC2(CC1)CN(Cc1ccccc1)CCO2	Enz8	R	0.8	14935	1.27	10954	57.68859361		1.86	127536	1.92	379117	49.7	-49.7	samples are dr -- disregard from ee modelling; dr analyzed on C18 RP column (no SFC)	-0.667853592	118	cyclic	[O:1]=[C:2]1[CH2:3][CH2:4][C:5]2([CH2:6][CH2:7]1)[CH2:8][N:9]([CH2:10][c:11]1[cH:12][cH:13][cH:14][cH:15][cH:16]1)[CH2:17][CH2:18][O:19]2	3	2	7	{'number_of_atoms': 40.0, 'charge': 0.0, 'multiplicity': 1.0, 'dipole': 3.728890582917901, 'molar_mass': 259.34740000000005, 'molar_volume': 2166.2112408374564, 'electronic_spatial_extent': 6642.412308256288, 'E_scf': -827.5298533783607, 'zero_point_correction': 0.34803663172440225, 'E_thermal_correction': 0.3643907259292654, 'H_thermal_correction': 0.36533472602999023, 'G_thermal_correction': 0.…	{'X': 2.729763, 'Y': -1.653499, 'Z': 0.559019, 'VBur': 0.5642367363569698, 'Mulliken_charge': -0.3600439558580052, 'APT_charge': -0.0393843180144376, 'NPA_charge': -0.5510390593919156, 'NPA_core': 1.9992300000055747, 'NPA_valence': 4.539979625158355, 'NPA_Rydberg': 0.011819435435240064, 'NPA_total': 6.551039059391916, 'NMR_shift': 152.59908933096486, 'NMR_anisotropy': 34.11673931584989, 'ES_root_…	{'X': 4.018116, 'Y': -1.338304, 'Z': -0.190214, 'VBur': 0.5863550094727158, 'Mulliken_charge': 0.4581690327860107, 'APT_charge': 0.7463832284905744, 'NPA_charge': 0.5948220709246603, 'NPA_core': 1.9993405431240006, 'NPA_valence': 3.3676160733536395, 'NPA_Rydberg': 0.0382207701765114, 'NPA_total': 5.40517792907534, 'NMR_shift': -8.880325035115458, 'NMR_anisotropy': 179.3521317699916, 'ES_root_Mull…	{'X': 3.932957, 'Y': -0.154372, 'Z': -1.146043, 'VBur': 0.5649313258938436, 'Mulliken_charge': -0.35918244161444696, 'APT_charge': -0.04629497717383256, 'NPA_charge': -0.552791458810178, 'NPA_core': 1.9992300000055747, 'NPA_valence': 4.541764973107213, 'NPA_Rydberg': 0.011796671318326199, 'NPA_total': 6.552791458810178, 'NMR_shift': 152.72419680316787, 'NMR_anisotropy': 37.23098940346231, 'ES_roo…	{'L': 10.466939297579383, 'B1': 1.929561918119024, 'B5': 7.970448708580771}	{'L': 5.099664753828908, 'B1': 1.928117686891016, 'B5': 11.279738324333932}
O=C1CCC2(CC1)CN(Cc1ccccc1)CCO2	Enz9	R	0.8	17152	1.27	9123	65.27878211		1.86	117153	1.92	335826	48.3	-48.3	samples are dr -- disregard from ee modelling; dr analyzed on C18 RP column (no SFC)	-0.645289011	119	cyclic	[O:1]=[C:2]1[CH2:3][CH2:4][C:5]2([CH2:6][CH2:7]1)[CH2:8][N:9]([CH2:10][c:11]1[cH:12][cH:13][cH:14][cH:15][cH:16]1)[CH2:17][CH2:18][O:19]2	3	2	7	{'number_of_atoms': 40.0, 'charge': 0.0, 'multiplicity': 1.0, 'dipole': 3.728890582917901, 'molar_mass': 259.34740000000005, 'molar_volume': 2166.2112408374564, 'electronic_spatial_extent': 6642.412308256288, 'E_scf': -827.5298533783607, 'zero_point_correction': 0.34803663172440225, 'E_thermal_correction': 0.3643907259292654, 'H_thermal_correction': 0.36533472602999023, 'G_thermal_correction': 0.…	{'X': 2.729763, 'Y': -1.653499, 'Z': 0.559019, 'VBur': 0.5642367363569698, 'Mulliken_charge': -0.3600439558580052, 'APT_charge': -0.0393843180144376, 'NPA_charge': -0.5510390593919156, 'NPA_core': 1.9992300000055747, 'NPA_valence': 4.539979625158355, 'NPA_Rydberg': 0.011819435435240064, 'NPA_total': 6.551039059391916, 'NMR_shift': 152.59908933096486, 'NMR_anisotropy': 34.11673931584989, 'ES_root_…	{'X': 4.018116, 'Y': -1.338304, 'Z': -0.190214, 'VBur': 0.5863550094727158, 'Mulliken_charge': 0.4581690327860107, 'APT_charge': 0.7463832284905744, 'NPA_charge': 0.5948220709246603, 'NPA_core': 1.9993405431240006, 'NPA_valence': 3.3676160733536395, 'NPA_Rydberg': 0.0382207701765114, 'NPA_total': 5.40517792907534, 'NMR_shift': -8.880325035115458, 'NMR_anisotropy': 179.3521317699916, 'ES_root_Mull…	{'X': 3.932957, 'Y': -0.154372, 'Z': -1.146043, 'VBur': 0.5649313258938436, 'Mulliken_charge': -0.35918244161444696, 'APT_charge': -0.04629497717383256, 'NPA_charge': -0.552791458810178, 'NPA_core': 1.9992300000055747, 'NPA_valence': 4.541764973107213, 'NPA_Rydberg': 0.011796671318326199, 'NPA_total': 6.552791458810178, 'NMR_shift': 152.72419680316787, 'NMR_anisotropy': 37.23098940346231, 'ES_roo…	{'L': 10.466939297579383, 'B1': 1.929561918119024, 'B5': 7.970448708580771}	{'L': 5.099664753828908, 'B1': 1.928117686891016, 'B5': 11.279738324333932}
O=C1CCN(Cc2ccccc2)C2(CC2)C1	Enz1	S	0.75	16964	1.25	8342	67.03548566		2.01	0	2.35	659366	100	-100		6.064437222	120	cyclic	[O:1]=[C:2]1[CH2:3][CH2:4][N:5]([CH2:6][c:7]2[cH:8][cH:9][cH:10][cH:11][cH:12]2)[C:13]2([CH2:14][CH2:15]2)[CH2:16]1	3	2	16	{'number_of_atoms': 33.0, 'charge': 0.0, 'multiplicity': 1.0, 'dipole': 2.676998339926502, 'molar_mass': 215.2944, 'molar_volume': 1631.0845142105102, 'electronic_spatial_extent': 4131.474775147471, 'E_scf': -673.6524153353254, 'zero_point_correction': 0.2832411089560853, 'E_thermal_correction': 0.29706067139120146, 'H_thermal_correction': 0.29800467139120146, 'G_thermal_correction': 0.2414332569…	{'X': -1.601334, 'Y': -1.81405, 'Z': 0.590278, 'VBur': 0.5625943524238622, 'Mulliken_charge': -0.3602422166648047, 'APT_charge': -0.13250629224051733, 'NPA_charge': -0.5723807723800127, 'NPA_core': 1.99923, 'NPA_valence': 4.562062242327655, 'NPA_Rydberg': 0.011097943055063253, 'NPA_total': 6.572380772380012, 'NMR_shift': 155.04120982393354, 'NMR_anisotropy': 43.98983024112243, 'ES_root_Mulliken_c…	{'X': -2.903275, 'Y': -1.264534, 'Z': 0.02727, 'VBur': 0.5923135235056178, 'Mulliken_charge': 0.45542612911218583, 'APT_charge': 0.7671788382939976, 'NPA_charge': 0.5956253985721169, 'NPA_core': 1.999339669357277, 'NPA_valence': 3.366431296517519, 'NPA_Rydberg': 0.03860379442970207, 'NPA_total': 5.404374601427883, 'NMR_shift': -6.967957110665358, 'NMR_anisotropy': 179.48275150318668, 'ES_root_Mul…	{'X': -2.728957, 'Y': -0.055364, 'Z': -0.885371, 'VBur': 0.6101978930909613, 'Mulliken_charge': -0.3689228089067433, 'APT_charge': -0.13173521644147299, 'NPA_charge': -0.5609327048146882, 'NPA_core': 1.9991299789792587, 'NPA_valence': 4.548210084583691, 'NPA_Rydberg': 0.013597428482155382, 'NPA_total': 6.560932704814688, 'NMR_shift': 145.15053228292962, 'NMR_anisotropy': 37.26088767451651, 'ES_ro…	{'L': 8.477195586921548, 'B1': 1.9056016647243903, 'B5': 6.607145011366288}	{'L': 5.683557780261871, 'B1': 1.9005819032411784, 'B5': 9.47405399497257}
O=C1CCN(Cc2ccccc2)C2(CC2)C1	Enz2	S	0.75	15954	1.25	8524	65.17689354		2.01	0	2.35	602308	100	-100		6.064437222	121	cyclic	[O:1]=[C:2]1[CH2:3][CH2:4][N:5]([CH2:6][c:7]2[cH:8][cH:9][cH:10][cH:11][cH:12]2)[C:13]2([CH2:14][CH2:15]2)[CH2:16]1	3	2	16	{'number_of_atoms': 33.0, 'charge': 0.0, 'multiplicity': 1.0, 'dipole': 2.676998339926502, 'molar_mass': 215.2944, 'molar_volume': 1631.0845142105102, 'electronic_spatial_extent': 4131.474775147471, 'E_scf': -673.6524153353254, 'zero_point_correction': 0.2832411089560853, 'E_thermal_correction': 0.29706067139120146, 'H_thermal_correction': 0.29800467139120146, 'G_thermal_correction': 0.2414332569…	{'X': -1.601334, 'Y': -1.81405, 'Z': 0.590278, 'VBur': 0.5625943524238622, 'Mulliken_charge': -0.3602422166648047, 'APT_charge': -0.13250629224051733, 'NPA_charge': -0.5723807723800127, 'NPA_core': 1.99923, 'NPA_valence': 4.562062242327655, 'NPA_Rydberg': 0.011097943055063253, 'NPA_total': 6.572380772380012, 'NMR_shift': 155.04120982393354, 'NMR_anisotropy': 43.98983024112243, 'ES_root_Mulliken_c…	{'X': -2.903275, 'Y': -1.264534, 'Z': 0.02727, 'VBur': 0.5923135235056178, 'Mulliken_charge': 0.45542612911218583, 'APT_charge': 0.7671788382939976, 'NPA_charge': 0.5956253985721169, 'NPA_core': 1.999339669357277, 'NPA_valence': 3.366431296517519, 'NPA_Rydberg': 0.03860379442970207, 'NPA_total': 5.404374601427883, 'NMR_shift': -6.967957110665358, 'NMR_anisotropy': 179.48275150318668, 'ES_root_Mul…	{'X': -2.728957, 'Y': -0.055364, 'Z': -0.885371, 'VBur': 0.6101978930909613, 'Mulliken_charge': -0.3689228089067433, 'APT_charge': -0.13173521644147299, 'NPA_charge': -0.5609327048146882, 'NPA_core': 1.9991299789792587, 'NPA_valence': 4.548210084583691, 'NPA_Rydberg': 0.013597428482155382, 'NPA_total': 6.560932704814688, 'NMR_shift': 145.15053228292962, 'NMR_anisotropy': 37.26088767451651, 'ES_ro…	{'L': 8.477195586921548, 'B1': 1.9056016647243903, 'B5': 6.607145011366288}	{'L': 5.683557780261871, 'B1': 1.9005819032411784, 'B5': 9.47405399497257}
O=C1CCN(Cc2ccccc2)C2(CC2)C1	Enz3	S	0.75	22031	1.25	0	100		2.01	3398	2.35	69963	90.7	-90.7	254nm was used	1.849738262	122	cyclic	[O:1]=[C:2]1[CH2:3][CH2:4][N:5]([CH2:6][c:7]2[cH:8][cH:9][cH:10][cH:11][cH:12]2)[C:13]2([CH2:14][CH2:15]2)[CH2:16]1	3	2	16	{'number_of_atoms': 33.0, 'charge': 0.0, 'multiplicity': 1.0, 'dipole': 2.676998339926502, 'molar_mass': 215.2944, 'molar_volume': 1631.0845142105102, 'electronic_spatial_extent': 4131.474775147471, 'E_scf': -673.6524153353254, 'zero_point_correction': 0.2832411089560853, 'E_thermal_correction': 0.29706067139120146, 'H_thermal_correction': 0.29800467139120146, 'G_thermal_correction': 0.2414332569…	{'X': -1.601334, 'Y': -1.81405, 'Z': 0.590278, 'VBur': 0.5625943524238622, 'Mulliken_charge': -0.3602422166648047, 'APT_charge': -0.13250629224051733, 'NPA_charge': -0.5723807723800127, 'NPA_core': 1.99923, 'NPA_valence': 4.562062242327655, 'NPA_Rydberg': 0.011097943055063253, 'NPA_total': 6.572380772380012, 'NMR_shift': 155.04120982393354, 'NMR_anisotropy': 43.98983024112243, 'ES_root_Mulliken_c…	{'X': -2.903275, 'Y': -1.264534, 'Z': 0.02727, 'VBur': 0.5923135235056178, 'Mulliken_charge': 0.45542612911218583, 'APT_charge': 0.7671788382939976, 'NPA_charge': 0.5956253985721169, 'NPA_core': 1.999339669357277, 'NPA_valence': 3.366431296517519, 'NPA_Rydberg': 0.03860379442970207, 'NPA_total': 5.404374601427883, 'NMR_shift': -6.967957110665358, 'NMR_anisotropy': 179.48275150318668, 'ES_root_Mul…	{'X': -2.728957, 'Y': -0.055364, 'Z': -0.885371, 'VBur': 0.6101978930909613, 'Mulliken_charge': -0.3689228089067433, 'APT_charge': -0.13173521644147299, 'NPA_charge': -0.5609327048146882, 'NPA_core': 1.9991299789792587, 'NPA_valence': 4.548210084583691, 'NPA_Rydberg': 0.013597428482155382, 'NPA_total': 6.560932704814688, 'NMR_shift': 145.15053228292962, 'NMR_anisotropy': 37.26088767451651, 'ES_ro…	{'L': 8.477195586921548, 'B1': 1.9056016647243903, 'B5': 6.607145011366288}	{'L': 5.683557780261871, 'B1': 1.9005819032411784, 'B5': 9.47405399497257}
O=C1CCN(Cc2ccccc2)C2(CC2)C1	Enz4	S	0.75	18423	1.25	5908	75.71821956		2.01	0	2.35	723938	100	-100		6.064437222	123	cyclic	[O:1]=[C:2]1[CH2:3][CH2:4][N:5]([CH2:6][c:7]2[cH:8][cH:9][cH:10][cH:11][cH:12]2)[C:13]2([CH2:14][CH2:15]2)[CH2:16]1	3	2	16	{'number_of_atoms': 33.0, 'charge': 0.0, 'multiplicity': 1.0, 'dipole': 2.676998339926502, 'molar_mass': 215.2944, 'molar_volume': 1631.0845142105102, 'electronic_spatial_extent': 4131.474775147471, 'E_scf': -673.6524153353254, 'zero_point_correction': 0.2832411089560853, 'E_thermal_correction': 0.29706067139120146, 'H_thermal_correction': 0.29800467139120146, 'G_thermal_correction': 0.2414332569…	{'X': -1.601334, 'Y': -1.81405, 'Z': 0.590278, 'VBur': 0.5625943524238622, 'Mulliken_charge': -0.3602422166648047, 'APT_charge': -0.13250629224051733, 'NPA_charge': -0.5723807723800127, 'NPA_core': 1.99923, 'NPA_valence': 4.562062242327655, 'NPA_Rydberg': 0.011097943055063253, 'NPA_total': 6.572380772380012, 'NMR_shift': 155.04120982393354, 'NMR_anisotropy': 43.98983024112243, 'ES_root_Mulliken_c…	{'X': -2.903275, 'Y': -1.264534, 'Z': 0.02727, 'VBur': 0.5923135235056178, 'Mulliken_charge': 0.45542612911218583, 'APT_charge': 0.7671788382939976, 'NPA_charge': 0.5956253985721169, 'NPA_core': 1.999339669357277, 'NPA_valence': 3.366431296517519, 'NPA_Rydberg': 0.03860379442970207, 'NPA_total': 5.404374601427883, 'NMR_shift': -6.967957110665358, 'NMR_anisotropy': 179.48275150318668, 'ES_root_Mul…	{'X': -2.728957, 'Y': -0.055364, 'Z': -0.885371, 'VBur': 0.6101978930909613, 'Mulliken_charge': -0.3689228089067433, 'APT_charge': -0.13173521644147299, 'NPA_charge': -0.5609327048146882, 'NPA_core': 1.9991299789792587, 'NPA_valence': 4.548210084583691, 'NPA_Rydberg': 0.013597428482155382, 'NPA_total': 6.560932704814688, 'NMR_shift': 145.15053228292962, 'NMR_anisotropy': 37.26088767451651, 'ES_ro…	{'L': 8.477195586921548, 'B1': 1.9056016647243903, 'B5': 6.607145011366288}	{'L': 5.683557780261871, 'B1': 1.9005819032411784, 'B5': 9.47405399497257}
O=C1CCN(Cc2ccccc2)C2(CC2)C1	Enz6	R	0.75	21064	1.25	1081	95.11853692		2.01	825928	2.35	0	100	100		-6.064437222	124	cyclic	[O:1]=[C:2]1[CH2:3][CH2:4][N:5]([CH2:6][c:7]2[cH:8][cH:9][cH:10][cH:11][cH:12]2)[C:13]2([CH2:14][CH2:15]2)[CH2:16]1	3	2	16	{'number_of_atoms': 33.0, 'charge': 0.0, 'multiplicity': 1.0, 'dipole': 2.676998339926502, 'molar_mass': 215.2944, 'molar_volume': 1631.0845142105102, 'electronic_spatial_extent': 4131.474775147471, 'E_scf': -673.6524153353254, 'zero_point_correction': 0.2832411089560853, 'E_thermal_correction': 0.29706067139120146, 'H_thermal_correction': 0.29800467139120146, 'G_thermal_correction': 0.2414332569…	{'X': -1.601334, 'Y': -1.81405, 'Z': 0.590278, 'VBur': 0.5625943524238622, 'Mulliken_charge': -0.3602422166648047, 'APT_charge': -0.13250629224051733, 'NPA_charge': -0.5723807723800127, 'NPA_core': 1.99923, 'NPA_valence': 4.562062242327655, 'NPA_Rydberg': 0.011097943055063253, 'NPA_total': 6.572380772380012, 'NMR_shift': 155.04120982393354, 'NMR_anisotropy': 43.98983024112243, 'ES_root_Mulliken_c…	{'X': -2.903275, 'Y': -1.264534, 'Z': 0.02727, 'VBur': 0.5923135235056178, 'Mulliken_charge': 0.45542612911218583, 'APT_charge': 0.7671788382939976, 'NPA_charge': 0.5956253985721169, 'NPA_core': 1.999339669357277, 'NPA_valence': 3.366431296517519, 'NPA_Rydberg': 0.03860379442970207, 'NPA_total': 5.404374601427883, 'NMR_shift': -6.967957110665358, 'NMR_anisotropy': 179.48275150318668, 'ES_root_Mul…	{'X': -2.728957, 'Y': -0.055364, 'Z': -0.885371, 'VBur': 0.6101978930909613, 'Mulliken_charge': -0.3689228089067433, 'APT_charge': -0.13173521644147299, 'NPA_charge': -0.5609327048146882, 'NPA_core': 1.9991299789792587, 'NPA_valence': 4.548210084583691, 'NPA_Rydberg': 0.013597428482155382, 'NPA_total': 6.560932704814688, 'NMR_shift': 145.15053228292962, 'NMR_anisotropy': 37.26088767451651, 'ES_ro…	{'L': 8.477195586921548, 'B1': 1.9056016647243903, 'B5': 6.607145011366288}	{'L': 5.683557780261871, 'B1': 1.9005819032411784, 'B5': 9.47405399497257}
O=C1CCN(Cc2ccccc2)C2(CC2)C1	Enz7	R	0.75	22048	1.25	0	100		2.01	709085	2.35	183842	58.8	58.8		-0.826196246	125	cyclic	[O:1]=[C:2]1[CH2:3][CH2:4][N:5]([CH2:6][c:7]2[cH:8][cH:9][cH:10][cH:11][cH:12]2)[C:13]2([CH2:14][CH2:15]2)[CH2:16]1	3	2	16	{'number_of_atoms': 33.0, 'charge': 0.0, 'multiplicity': 1.0, 'dipole': 2.676998339926502, 'molar_mass': 215.2944, 'molar_volume': 1631.0845142105102, 'electronic_spatial_extent': 4131.474775147471, 'E_scf': -673.6524153353254, 'zero_point_correction': 0.2832411089560853, 'E_thermal_correction': 0.29706067139120146, 'H_thermal_correction': 0.29800467139120146, 'G_thermal_correction': 0.2414332569…	{'X': -1.601334, 'Y': -1.81405, 'Z': 0.590278, 'VBur': 0.5625943524238622, 'Mulliken_charge': -0.3602422166648047, 'APT_charge': -0.13250629224051733, 'NPA_charge': -0.5723807723800127, 'NPA_core': 1.99923, 'NPA_valence': 4.562062242327655, 'NPA_Rydberg': 0.011097943055063253, 'NPA_total': 6.572380772380012, 'NMR_shift': 155.04120982393354, 'NMR_anisotropy': 43.98983024112243, 'ES_root_Mulliken_c…	{'X': -2.903275, 'Y': -1.264534, 'Z': 0.02727, 'VBur': 0.5923135235056178, 'Mulliken_charge': 0.45542612911218583, 'APT_charge': 0.7671788382939976, 'NPA_charge': 0.5956253985721169, 'NPA_core': 1.999339669357277, 'NPA_valence': 3.366431296517519, 'NPA_Rydberg': 0.03860379442970207, 'NPA_total': 5.404374601427883, 'NMR_shift': -6.967957110665358, 'NMR_anisotropy': 179.48275150318668, 'ES_root_Mul…	{'X': -2.728957, 'Y': -0.055364, 'Z': -0.885371, 'VBur': 0.6101978930909613, 'Mulliken_charge': -0.3689228089067433, 'APT_charge': -0.13173521644147299, 'NPA_charge': -0.5609327048146882, 'NPA_core': 1.9991299789792587, 'NPA_valence': 4.548210084583691, 'NPA_Rydberg': 0.013597428482155382, 'NPA_total': 6.560932704814688, 'NMR_shift': 145.15053228292962, 'NMR_anisotropy': 37.26088767451651, 'ES_ro…	{'L': 8.477195586921548, 'B1': 1.9056016647243903, 'B5': 6.607145011366288}	{'L': 5.683557780261871, 'B1': 1.9005819032411784, 'B5': 9.47405399497257}
O=C1CCN(Cc2ccccc2)C2(CC2)C1	Enz8	R	0.75	13916	1.25	781	94.68599034		2.01	790380	2.35	84369	80.7	80.7		-1.369678701	126	cyclic	[O:1]=[C:2]1[CH2:3][CH2:4][N:5]([CH2:6][c:7]2[cH:8][cH:9][cH:10][cH:11][cH:12]2)[C:13]2([CH2:14][CH2:15]2)[CH2:16]1	3	2	16	{'number_of_atoms': 33.0, 'charge': 0.0, 'multiplicity': 1.0, 'dipole': 2.676998339926502, 'molar_mass': 215.2944, 'molar_volume': 1631.0845142105102, 'electronic_spatial_extent': 4131.474775147471, 'E_scf': -673.6524153353254, 'zero_point_correction': 0.2832411089560853, 'E_thermal_correction': 0.29706067139120146, 'H_thermal_correction': 0.29800467139120146, 'G_thermal_correction': 0.2414332569…	{'X': -1.601334, 'Y': -1.81405, 'Z': 0.590278, 'VBur': 0.5625943524238622, 'Mulliken_charge': -0.3602422166648047, 'APT_charge': -0.13250629224051733, 'NPA_charge': -0.5723807723800127, 'NPA_core': 1.99923, 'NPA_valence': 4.562062242327655, 'NPA_Rydberg': 0.011097943055063253, 'NPA_total': 6.572380772380012, 'NMR_shift': 155.04120982393354, 'NMR_anisotropy': 43.98983024112243, 'ES_root_Mulliken_c…	{'X': -2.903275, 'Y': -1.264534, 'Z': 0.02727, 'VBur': 0.5923135235056178, 'Mulliken_charge': 0.45542612911218583, 'APT_charge': 0.7671788382939976, 'NPA_charge': 0.5956253985721169, 'NPA_core': 1.999339669357277, 'NPA_valence': 3.366431296517519, 'NPA_Rydberg': 0.03860379442970207, 'NPA_total': 5.404374601427883, 'NMR_shift': -6.967957110665358, 'NMR_anisotropy': 179.48275150318668, 'ES_root_Mul…	{'X': -2.728957, 'Y': -0.055364, 'Z': -0.885371, 'VBur': 0.6101978930909613, 'Mulliken_charge': -0.3689228089067433, 'APT_charge': -0.13173521644147299, 'NPA_charge': -0.5609327048146882, 'NPA_core': 1.9991299789792587, 'NPA_valence': 4.548210084583691, 'NPA_Rydberg': 0.013597428482155382, 'NPA_total': 6.560932704814688, 'NMR_shift': 145.15053228292962, 'NMR_anisotropy': 37.26088767451651, 'ES_ro…	{'L': 8.477195586921548, 'B1': 1.9056016647243903, 'B5': 6.607145011366288}	{'L': 5.683557780261871, 'B1': 1.9005819032411784, 'B5': 9.47405399497257}
O=C1CCN(Cc2ccccc2)C2(CC2)C1	Enz9	R	0.75	20805	1.25	2523	89.18467078		2.01	846869	2.35	24688	94.3	94.3		-2.160968642	127	cyclic	[O:1]=[C:2]1[CH2:3][CH2:4][N:5]([CH2:6][c:7]2[cH:8][cH:9][cH:10][cH:11][cH:12]2)[C:13]2([CH2:14][CH2:15]2)[CH2:16]1	3	2	16	{'number_of_atoms': 33.0, 'charge': 0.0, 'multiplicity': 1.0, 'dipole': 2.676998339926502, 'molar_mass': 215.2944, 'molar_volume': 1631.0845142105102, 'electronic_spatial_extent': 4131.474775147471, 'E_scf': -673.6524153353254, 'zero_point_correction': 0.2832411089560853, 'E_thermal_correction': 0.29706067139120146, 'H_thermal_correction': 0.29800467139120146, 'G_thermal_correction': 0.2414332569…	{'X': -1.601334, 'Y': -1.81405, 'Z': 0.590278, 'VBur': 0.5625943524238622, 'Mulliken_charge': -0.3602422166648047, 'APT_charge': -0.13250629224051733, 'NPA_charge': -0.5723807723800127, 'NPA_core': 1.99923, 'NPA_valence': 4.562062242327655, 'NPA_Rydberg': 0.011097943055063253, 'NPA_total': 6.572380772380012, 'NMR_shift': 155.04120982393354, 'NMR_anisotropy': 43.98983024112243, 'ES_root_Mulliken_c…	{'X': -2.903275, 'Y': -1.264534, 'Z': 0.02727, 'VBur': 0.5923135235056178, 'Mulliken_charge': 0.45542612911218583, 'APT_charge': 0.7671788382939976, 'NPA_charge': 0.5956253985721169, 'NPA_core': 1.999339669357277, 'NPA_valence': 3.366431296517519, 'NPA_Rydberg': 0.03860379442970207, 'NPA_total': 5.404374601427883, 'NMR_shift': -6.967957110665358, 'NMR_anisotropy': 179.48275150318668, 'ES_root_Mul…	{'X': -2.728957, 'Y': -0.055364, 'Z': -0.885371, 'VBur': 0.6101978930909613, 'Mulliken_charge': -0.3689228089067433, 'APT_charge': -0.13173521644147299, 'NPA_charge': -0.5609327048146882, 'NPA_core': 1.9991299789792587, 'NPA_valence': 4.548210084583691, 'NPA_Rydberg': 0.013597428482155382, 'NPA_total': 6.560932704814688, 'NMR_shift': 145.15053228292962, 'NMR_anisotropy': 37.26088767451651, 'ES_ro…	{'L': 8.477195586921548, 'B1': 1.9056016647243903, 'B5': 6.607145011366288}	{'L': 5.683557780261871, 'B1': 1.9005819032411784, 'B5': 9.47405399497257}
O=C1CCN(Cc2ccccc2)c2ccccc21	Enz1	S	1.01	0	1.39	70759	0										128	cyclic	[O:1]=[C:2]1[CH2:3][CH2:4][N:5]([CH2:6][c:7]2[cH:8][cH:9][cH:10][cH:11][cH:12]2)[c:13]2[cH:14][cH:15][cH:16][cH:17][c:18]21	3	2	18	{'number_of_atoms': 33.0, 'charge': 0.0, 'multiplicity': 1.0, 'dipole': 4.216098397073307, 'molar_mass': 237.3006, 'molar_volume': 2081.579803291767, 'electronic_spatial_extent': 4980.895822120994, 'E_scf': -748.7126583875296, 'zero_point_correction': 0.27367203438834264, 'E_thermal_correction': 0.2879492055523444, 'H_thermal_correction': 0.2888935945549954, 'G_thermal_correction': 0.230827048274…	{'X': -2.113646, 'Y': -2.226778, 'Z': 0.246504, 'VBur': 0.5308247348018752, 'Mulliken_charge': -0.35725882170275597, 'APT_charge': -0.03773602201186789, 'NPA_charge': -0.5479624711337683, 'NPA_core': 1.9992399999999997, 'NPA_valence': 4.536186127816114, 'NPA_Rydberg': 0.012536343317654476, 'NPA_total': 6.5479624711337685, 'NMR_shift': 151.18201332738366, 'NMR_anisotropy': 18.64311109711528, 'ES_r…	{'X': -3.002816, 'Y': -1.000584, 'Z': 0.385875, 'VBur': 0.5887848017411231, 'Mulliken_charge': 0.3995916977107154, 'APT_charge': 0.955221418739786, 'NPA_charge': 0.5621866352289265, 'NPA_core': 1.9992432815338044, 'NPA_valence': 3.4015793443924123, 'NPA_Rydberg': 0.0369911919389753, 'NPA_total': 5.437813364771073, 'NMR_shift': 7.937905319148236, 'NMR_anisotropy': 155.90478357951793, 'ES_root_Mull…	{'X': -2.332565, 'Y': 0.291161, 'Z': 0.119832, 'VBur': 0.6777328153357121, 'Mulliken_charge': 0.036059939556745746, 'APT_charge': -0.44476782099293777, 'NPA_charge': -0.20670706771933103, 'NPA_core': 1.9989132815338042, 'NPA_valence': 4.193711003269451, 'NPA_Rydberg': 0.014078892889566066, 'NPA_total': 6.20670706771933, 'NMR_shift': 73.99331800107514, 'NMR_anisotropy': 142.93570069112815, 'ES_roo…	{'L': 6.848401527336994, 'B1': 2.0332424770722137, 'B5': 7.973431135584586}	{'L': 6.985087563193275, 'B1': 2.036496302354399, 'B5': 8.781225863491338}
O=C1CCN(Cc2ccccc2)c2ccccc21	Enz2	S	1.01	0	1.39	42828	0										129	cyclic	[O:1]=[C:2]1[CH2:3][CH2:4][N:5]([CH2:6][c:7]2[cH:8][cH:9][cH:10][cH:11][cH:12]2)[c:13]2[cH:14][cH:15][cH:16][cH:17][c:18]21	3	2	18	{'number_of_atoms': 33.0, 'charge': 0.0, 'multiplicity': 1.0, 'dipole': 4.216098397073307, 'molar_mass': 237.3006, 'molar_volume': 2081.579803291767, 'electronic_spatial_extent': 4980.895822120994, 'E_scf': -748.7126583875296, 'zero_point_correction': 0.27367203438834264, 'E_thermal_correction': 0.2879492055523444, 'H_thermal_correction': 0.2888935945549954, 'G_thermal_correction': 0.230827048274…	{'X': -2.113646, 'Y': -2.226778, 'Z': 0.246504, 'VBur': 0.5308247348018752, 'Mulliken_charge': -0.35725882170275597, 'APT_charge': -0.03773602201186789, 'NPA_charge': -0.5479624711337683, 'NPA_core': 1.9992399999999997, 'NPA_valence': 4.536186127816114, 'NPA_Rydberg': 0.012536343317654476, 'NPA_total': 6.5479624711337685, 'NMR_shift': 151.18201332738366, 'NMR_anisotropy': 18.64311109711528, 'ES_r…	{'X': -3.002816, 'Y': -1.000584, 'Z': 0.385875, 'VBur': 0.5887848017411231, 'Mulliken_charge': 0.3995916977107154, 'APT_charge': 0.955221418739786, 'NPA_charge': 0.5621866352289265, 'NPA_core': 1.9992432815338044, 'NPA_valence': 3.4015793443924123, 'NPA_Rydberg': 0.0369911919389753, 'NPA_total': 5.437813364771073, 'NMR_shift': 7.937905319148236, 'NMR_anisotropy': 155.90478357951793, 'ES_root_Mull…	{'X': -2.332565, 'Y': 0.291161, 'Z': 0.119832, 'VBur': 0.6777328153357121, 'Mulliken_charge': 0.036059939556745746, 'APT_charge': -0.44476782099293777, 'NPA_charge': -0.20670706771933103, 'NPA_core': 1.9989132815338042, 'NPA_valence': 4.193711003269451, 'NPA_Rydberg': 0.014078892889566066, 'NPA_total': 6.20670706771933, 'NMR_shift': 73.99331800107514, 'NMR_anisotropy': 142.93570069112815, 'ES_roo…	{'L': 6.848401527336994, 'B1': 2.0332424770722137, 'B5': 7.973431135584586}	{'L': 6.985087563193275, 'B1': 2.036496302354399, 'B5': 8.781225863491338}
O=C1CCN(Cc2ccccc2)c2ccccc21	Enz3	S	1.01	0	1.39	57772	0										130	cyclic	[O:1]=[C:2]1[CH2:3][CH2:4][N:5]([CH2:6][c:7]2[cH:8][cH:9][cH:10][cH:11][cH:12]2)[c:13]2[cH:14][cH:15][cH:16][cH:17][c:18]21	3	2	18	{'number_of_atoms': 33.0, 'charge': 0.0, 'multiplicity': 1.0, 'dipole': 4.216098397073307, 'molar_mass': 237.3006, 'molar_volume': 2081.579803291767, 'electronic_spatial_extent': 4980.895822120994, 'E_scf': -748.7126583875296, 'zero_point_correction': 0.27367203438834264, 'E_thermal_correction': 0.2879492055523444, 'H_thermal_correction': 0.2888935945549954, 'G_thermal_correction': 0.230827048274…	{'X': -2.113646, 'Y': -2.226778, 'Z': 0.246504, 'VBur': 0.5308247348018752, 'Mulliken_charge': -0.35725882170275597, 'APT_charge': -0.03773602201186789, 'NPA_charge': -0.5479624711337683, 'NPA_core': 1.9992399999999997, 'NPA_valence': 4.536186127816114, 'NPA_Rydberg': 0.012536343317654476, 'NPA_total': 6.5479624711337685, 'NMR_shift': 151.18201332738366, 'NMR_anisotropy': 18.64311109711528, 'ES_r…	{'X': -3.002816, 'Y': -1.000584, 'Z': 0.385875, 'VBur': 0.5887848017411231, 'Mulliken_charge': 0.3995916977107154, 'APT_charge': 0.955221418739786, 'NPA_charge': 0.5621866352289265, 'NPA_core': 1.9992432815338044, 'NPA_valence': 3.4015793443924123, 'NPA_Rydberg': 0.0369911919389753, 'NPA_total': 5.437813364771073, 'NMR_shift': 7.937905319148236, 'NMR_anisotropy': 155.90478357951793, 'ES_root_Mull…	{'X': -2.332565, 'Y': 0.291161, 'Z': 0.119832, 'VBur': 0.6777328153357121, 'Mulliken_charge': 0.036059939556745746, 'APT_charge': -0.44476782099293777, 'NPA_charge': -0.20670706771933103, 'NPA_core': 1.9989132815338042, 'NPA_valence': 4.193711003269451, 'NPA_Rydberg': 0.014078892889566066, 'NPA_total': 6.20670706771933, 'NMR_shift': 73.99331800107514, 'NMR_anisotropy': 142.93570069112815, 'ES_roo…	{'L': 6.848401527336994, 'B1': 2.0332424770722137, 'B5': 7.973431135584586}	{'L': 6.985087563193275, 'B1': 2.036496302354399, 'B5': 8.781225863491338}
O=C1CCN(Cc2ccccc2)c2ccccc21	Enz4	S	1.01	0	1.39	71979	0										131	cyclic	[O:1]=[C:2]1[CH2:3][CH2:4][N:5]([CH2:6][c:7]2[cH:8][cH:9][cH:10][cH:11][cH:12]2)[c:13]2[cH:14][cH:15][cH:16][cH:17][c:18]21	3	2	18	{'number_of_atoms': 33.0, 'charge': 0.0, 'multiplicity': 1.0, 'dipole': 4.216098397073307, 'molar_mass': 237.3006, 'molar_volume': 2081.579803291767, 'electronic_spatial_extent': 4980.895822120994, 'E_scf': -748.7126583875296, 'zero_point_correction': 0.27367203438834264, 'E_thermal_correction': 0.2879492055523444, 'H_thermal_correction': 0.2888935945549954, 'G_thermal_correction': 0.230827048274…	{'X': -2.113646, 'Y': -2.226778, 'Z': 0.246504, 'VBur': 0.5308247348018752, 'Mulliken_charge': -0.35725882170275597, 'APT_charge': -0.03773602201186789, 'NPA_charge': -0.5479624711337683, 'NPA_core': 1.9992399999999997, 'NPA_valence': 4.536186127816114, 'NPA_Rydberg': 0.012536343317654476, 'NPA_total': 6.5479624711337685, 'NMR_shift': 151.18201332738366, 'NMR_anisotropy': 18.64311109711528, 'ES_r…	{'X': -3.002816, 'Y': -1.000584, 'Z': 0.385875, 'VBur': 0.5887848017411231, 'Mulliken_charge': 0.3995916977107154, 'APT_charge': 0.955221418739786, 'NPA_charge': 0.5621866352289265, 'NPA_core': 1.9992432815338044, 'NPA_valence': 3.4015793443924123, 'NPA_Rydberg': 0.0369911919389753, 'NPA_total': 5.437813364771073, 'NMR_shift': 7.937905319148236, 'NMR_anisotropy': 155.90478357951793, 'ES_root_Mull…	{'X': -2.332565, 'Y': 0.291161, 'Z': 0.119832, 'VBur': 0.6777328153357121, 'Mulliken_charge': 0.036059939556745746, 'APT_charge': -0.44476782099293777, 'NPA_charge': -0.20670706771933103, 'NPA_core': 1.9989132815338042, 'NPA_valence': 4.193711003269451, 'NPA_Rydberg': 0.014078892889566066, 'NPA_total': 6.20670706771933, 'NMR_shift': 73.99331800107514, 'NMR_anisotropy': 142.93570069112815, 'ES_roo…	{'L': 6.848401527336994, 'B1': 2.0332424770722137, 'B5': 7.973431135584586}	{'L': 6.985087563193275, 'B1': 2.036496302354399, 'B5': 8.781225863491338}
O=C1CCN(Cc2ccccc2)c2ccccc21	Enz6	R	1.01	0	1.39	72781	0										132	cyclic	[O:1]=[C:2]1[CH2:3][CH2:4][N:5]([CH2:6][c:7]2[cH:8][cH:9][cH:10][cH:11][cH:12]2)[c:13]2[cH:14][cH:15][cH:16][cH:17][c:18]21	3	2	18	{'number_of_atoms': 33.0, 'charge': 0.0, 'multiplicity': 1.0, 'dipole': 4.216098397073307, 'molar_mass': 237.3006, 'molar_volume': 2081.579803291767, 'electronic_spatial_extent': 4980.895822120994, 'E_scf': -748.7126583875296, 'zero_point_correction': 0.27367203438834264, 'E_thermal_correction': 0.2879492055523444, 'H_thermal_correction': 0.2888935945549954, 'G_thermal_correction': 0.230827048274…	{'X': -2.113646, 'Y': -2.226778, 'Z': 0.246504, 'VBur': 0.5308247348018752, 'Mulliken_charge': -0.35725882170275597, 'APT_charge': -0.03773602201186789, 'NPA_charge': -0.5479624711337683, 'NPA_core': 1.9992399999999997, 'NPA_valence': 4.536186127816114, 'NPA_Rydberg': 0.012536343317654476, 'NPA_total': 6.5479624711337685, 'NMR_shift': 151.18201332738366, 'NMR_anisotropy': 18.64311109711528, 'ES_r…	{'X': -3.002816, 'Y': -1.000584, 'Z': 0.385875, 'VBur': 0.5887848017411231, 'Mulliken_charge': 0.3995916977107154, 'APT_charge': 0.955221418739786, 'NPA_charge': 0.5621866352289265, 'NPA_core': 1.9992432815338044, 'NPA_valence': 3.4015793443924123, 'NPA_Rydberg': 0.0369911919389753, 'NPA_total': 5.437813364771073, 'NMR_shift': 7.937905319148236, 'NMR_anisotropy': 155.90478357951793, 'ES_root_Mull…	{'X': -2.332565, 'Y': 0.291161, 'Z': 0.119832, 'VBur': 0.6777328153357121, 'Mulliken_charge': 0.036059939556745746, 'APT_charge': -0.44476782099293777, 'NPA_charge': -0.20670706771933103, 'NPA_core': 1.9989132815338042, 'NPA_valence': 4.193711003269451, 'NPA_Rydberg': 0.014078892889566066, 'NPA_total': 6.20670706771933, 'NMR_shift': 73.99331800107514, 'NMR_anisotropy': 142.93570069112815, 'ES_roo…	{'L': 6.848401527336994, 'B1': 2.0332424770722137, 'B5': 7.973431135584586}	{'L': 6.985087563193275, 'B1': 2.036496302354399, 'B5': 8.781225863491338}
O=C1CCN(Cc2ccccc2)c2ccccc21	Enz7	R	1.01	0	1.39	63773	0										133	cyclic	[O:1]=[C:2]1[CH2:3][CH2:4][N:5]([CH2:6][c:7]2[cH:8][cH:9][cH:10][cH:11][cH:12]2)[c:13]2[cH:14][cH:15][cH:16][cH:17][c:18]21	3	2	18	{'number_of_atoms': 33.0, 'charge': 0.0, 'multiplicity': 1.0, 'dipole': 4.216098397073307, 'molar_mass': 237.3006, 'molar_volume': 2081.579803291767, 'electronic_spatial_extent': 4980.895822120994, 'E_scf': -748.7126583875296, 'zero_point_correction': 0.27367203438834264, 'E_thermal_correction': 0.2879492055523444, 'H_thermal_correction': 0.2888935945549954, 'G_thermal_correction': 0.230827048274…	{'X': -2.113646, 'Y': -2.226778, 'Z': 0.246504, 'VBur': 0.5308247348018752, 'Mulliken_charge': -0.35725882170275597, 'APT_charge': -0.03773602201186789, 'NPA_charge': -0.5479624711337683, 'NPA_core': 1.9992399999999997, 'NPA_valence': 4.536186127816114, 'NPA_Rydberg': 0.012536343317654476, 'NPA_total': 6.5479624711337685, 'NMR_shift': 151.18201332738366, 'NMR_anisotropy': 18.64311109711528, 'ES_r…	{'X': -3.002816, 'Y': -1.000584, 'Z': 0.385875, 'VBur': 0.5887848017411231, 'Mulliken_charge': 0.3995916977107154, 'APT_charge': 0.955221418739786, 'NPA_charge': 0.5621866352289265, 'NPA_core': 1.9992432815338044, 'NPA_valence': 3.4015793443924123, 'NPA_Rydberg': 0.0369911919389753, 'NPA_total': 5.437813364771073, 'NMR_shift': 7.937905319148236, 'NMR_anisotropy': 155.90478357951793, 'ES_root_Mull…	{'X': -2.332565, 'Y': 0.291161, 'Z': 0.119832, 'VBur': 0.6777328153357121, 'Mulliken_charge': 0.036059939556745746, 'APT_charge': -0.44476782099293777, 'NPA_charge': -0.20670706771933103, 'NPA_core': 1.9989132815338042, 'NPA_valence': 4.193711003269451, 'NPA_Rydberg': 0.014078892889566066, 'NPA_total': 6.20670706771933, 'NMR_shift': 73.99331800107514, 'NMR_anisotropy': 142.93570069112815, 'ES_roo…	{'L': 6.848401527336994, 'B1': 2.0332424770722137, 'B5': 7.973431135584586}	{'L': 6.985087563193275, 'B1': 2.036496302354399, 'B5': 8.781225863491338}
O=C1CCN(Cc2ccccc2)c2ccccc21	Enz8	R	1.01	0	1.39	66418	0										134	cyclic	[O:1]=[C:2]1[CH2:3][CH2:4][N:5]([CH2:6][c:7]2[cH:8][cH:9][cH:10][cH:11][cH:12]2)[c:13]2[cH:14][cH:15][cH:16][cH:17][c:18]21	3	2	18	{'number_of_atoms': 33.0, 'charge': 0.0, 'multiplicity': 1.0, 'dipole': 4.216098397073307, 'molar_mass': 237.3006, 'molar_volume': 2081.579803291767, 'electronic_spatial_extent': 4980.895822120994, 'E_scf': -748.7126583875296, 'zero_point_correction': 0.27367203438834264, 'E_thermal_correction': 0.2879492055523444, 'H_thermal_correction': 0.2888935945549954, 'G_thermal_correction': 0.230827048274…	{'X': -2.113646, 'Y': -2.226778, 'Z': 0.246504, 'VBur': 0.5308247348018752, 'Mulliken_charge': -0.35725882170275597, 'APT_charge': -0.03773602201186789, 'NPA_charge': -0.5479624711337683, 'NPA_core': 1.9992399999999997, 'NPA_valence': 4.536186127816114, 'NPA_Rydberg': 0.012536343317654476, 'NPA_total': 6.5479624711337685, 'NMR_shift': 151.18201332738366, 'NMR_anisotropy': 18.64311109711528, 'ES_r…	{'X': -3.002816, 'Y': -1.000584, 'Z': 0.385875, 'VBur': 0.5887848017411231, 'Mulliken_charge': 0.3995916977107154, 'APT_charge': 0.955221418739786, 'NPA_charge': 0.5621866352289265, 'NPA_core': 1.9992432815338044, 'NPA_valence': 3.4015793443924123, 'NPA_Rydberg': 0.0369911919389753, 'NPA_total': 5.437813364771073, 'NMR_shift': 7.937905319148236, 'NMR_anisotropy': 155.90478357951793, 'ES_root_Mull…	{'X': -2.332565, 'Y': 0.291161, 'Z': 0.119832, 'VBur': 0.6777328153357121, 'Mulliken_charge': 0.036059939556745746, 'APT_charge': -0.44476782099293777, 'NPA_charge': -0.20670706771933103, 'NPA_core': 1.9989132815338042, 'NPA_valence': 4.193711003269451, 'NPA_Rydberg': 0.014078892889566066, 'NPA_total': 6.20670706771933, 'NMR_shift': 73.99331800107514, 'NMR_anisotropy': 142.93570069112815, 'ES_roo…	{'L': 6.848401527336994, 'B1': 2.0332424770722137, 'B5': 7.973431135584586}	{'L': 6.985087563193275, 'B1': 2.036496302354399, 'B5': 8.781225863491338}
O=C1CCN(Cc2ccccc2)c2ccccc21	Enz9	R	1.01	0	1.39	74313	0										135	cyclic	[O:1]=[C:2]1[CH2:3][CH2:4][N:5]([CH2:6][c:7]2[cH:8][cH:9][cH:10][cH:11][cH:12]2)[c:13]2[cH:14][cH:15][cH:16][cH:17][c:18]21	3	2	18	{'number_of_atoms': 33.0, 'charge': 0.0, 'multiplicity': 1.0, 'dipole': 4.216098397073307, 'molar_mass': 237.3006, 'molar_volume': 2081.579803291767, 'electronic_spatial_extent': 4980.895822120994, 'E_scf': -748.7126583875296, 'zero_point_correction': 0.27367203438834264, 'E_thermal_correction': 0.2879492055523444, 'H_thermal_correction': 0.2888935945549954, 'G_thermal_correction': 0.230827048274…	{'X': -2.113646, 'Y': -2.226778, 'Z': 0.246504, 'VBur': 0.5308247348018752, 'Mulliken_charge': -0.35725882170275597, 'APT_charge': -0.03773602201186789, 'NPA_charge': -0.5479624711337683, 'NPA_core': 1.9992399999999997, 'NPA_valence': 4.536186127816114, 'NPA_Rydberg': 0.012536343317654476, 'NPA_total': 6.5479624711337685, 'NMR_shift': 151.18201332738366, 'NMR_anisotropy': 18.64311109711528, 'ES_r…	{'X': -3.002816, 'Y': -1.000584, 'Z': 0.385875, 'VBur': 0.5887848017411231, 'Mulliken_charge': 0.3995916977107154, 'APT_charge': 0.955221418739786, 'NPA_charge': 0.5621866352289265, 'NPA_core': 1.9992432815338044, 'NPA_valence': 3.4015793443924123, 'NPA_Rydberg': 0.0369911919389753, 'NPA_total': 5.437813364771073, 'NMR_shift': 7.937905319148236, 'NMR_anisotropy': 155.90478357951793, 'ES_root_Mull…	{'X': -2.332565, 'Y': 0.291161, 'Z': 0.119832, 'VBur': 0.6777328153357121, 'Mulliken_charge': 0.036059939556745746, 'APT_charge': -0.44476782099293777, 'NPA_charge': -0.20670706771933103, 'NPA_core': 1.9989132815338042, 'NPA_valence': 4.193711003269451, 'NPA_Rydberg': 0.014078892889566066, 'NPA_total': 6.20670706771933, 'NMR_shift': 73.99331800107514, 'NMR_anisotropy': 142.93570069112815, 'ES_roo…	{'L': 6.848401527336994, 'B1': 2.0332424770722137, 'B5': 7.973431135584586}	{'L': 6.985087563193275, 'B1': 2.036496302354399, 'B5': 8.781225863491338}
O=C1CCC(O)(c2cccc(F)c2)CC1	Enz1	S	0.35	6026	0.87	694	89.67261905		1.9	146891	2.08	761	99	99	samples are dr -- disregard from ee modelling	3.241391147	136	cyclic	[O:1]=[C:2]1[CH2:3][CH2:4][C:5]([OH:6])([c:7]2[cH:8][cH:9][cH:10][c:11]([F:12])[cH:13]2)[CH2:14][CH2:15]1	15	2	3	{'number_of_atoms': 27.999999999999993, 'charge': 0.0, 'multiplicity': 1.0, 'dipole': 3.7067072520583757, 'molar_mass': 208.23189999999997, 'molar_volume': 1610.649815105432, 'electronic_spatial_extent': 3742.1600990398015, 'E_scf': -715.380613672986, 'zero_point_correction': 0.22860955572613598, 'E_thermal_correction': 0.24146857049686243, 'H_thermal_correction': 0.242412573161464, 'G_thermal_co…	{'X': -2.683131, 'Y': -0.651669, 'Z': -1.202785, 'VBur': 0.5580786697719379, 'Mulliken_charge': -0.34472470548338074, 'APT_charge': -0.061394985354130245, 'NPA_charge': -0.553818533005606, 'NPA_core': 1.9992299831777132, 'NPA_valence': 4.542004758320831, 'NPA_Rydberg': 0.012583812273036425, 'NPA_total': 6.553818533005604, 'NMR_shift': 151.95781815219516, 'NMR_anisotropy': 36.80610560460689, 'ES_r…	{'X': -3.472379, 'Y': 0.102692, 'Z': -0.143143, 'VBur': 0.5852752069449383, 'Mulliken_charge': 0.44786558508970264, 'APT_charge': 0.7409274258842683, 'NPA_charge': 0.5941273650207475, 'NPA_core': 1.9993400152948522, 'NPA_valence': 3.368294573258861, 'NPA_Rydberg': 0.038238050369228185, 'NPA_total': 5.405872634979252, 'NMR_shift': -8.672605156501442, 'NMR_anisotropy': 183.7286510302136, 'ES_root_M…	{'X': -2.821923, 'Y': 0.13872, 'Z': 1.234135, 'VBur': 0.5592980642550298, 'Mulliken_charge': -0.3371175810180384, 'APT_charge': -0.05704130188208879, 'NPA_charge': -0.5504494859723189, 'NPA_core': 1.9992300152948521, 'NPA_valence': 4.538265668519565, 'NPA_Rydberg': 0.012950288247311394, 'NPA_total': 6.550449485972317, 'NMR_shift': 152.5234796432207, 'NMR_anisotropy': 37.3139080451254, 'ES_root_Mu…	{'L': 6.204600322238939, 'B1': 1.9021021967511287, 'B5': 8.42091665245078}	{'L': 5.176761164064899, 'B1': 1.8968719984725742, 'B5': 8.583753391865748}
O=C1CCC(O)(c2cccc(F)c2)CC1	Enz2	S	0.35	6616	0.87	0	100		1.9	146354	2.08	0	100	100	samples are dr -- disregard from ee modelling	6.064437222	137	cyclic	[O:1]=[C:2]1[CH2:3][CH2:4][C:5]([OH:6])([c:7]2[cH:8][cH:9][cH:10][c:11]([F:12])[cH:13]2)[CH2:14][CH2:15]1	15	2	3	{'number_of_atoms': 27.999999999999993, 'charge': 0.0, 'multiplicity': 1.0, 'dipole': 3.7067072520583757, 'molar_mass': 208.23189999999997, 'molar_volume': 1610.649815105432, 'electronic_spatial_extent': 3742.1600990398015, 'E_scf': -715.380613672986, 'zero_point_correction': 0.22860955572613598, 'E_thermal_correction': 0.24146857049686243, 'H_thermal_correction': 0.242412573161464, 'G_thermal_co…	{'X': -2.683131, 'Y': -0.651669, 'Z': -1.202785, 'VBur': 0.5580786697719379, 'Mulliken_charge': -0.34472470548338074, 'APT_charge': -0.061394985354130245, 'NPA_charge': -0.553818533005606, 'NPA_core': 1.9992299831777132, 'NPA_valence': 4.542004758320831, 'NPA_Rydberg': 0.012583812273036425, 'NPA_total': 6.553818533005604, 'NMR_shift': 151.95781815219516, 'NMR_anisotropy': 36.80610560460689, 'ES_r…	{'X': -3.472379, 'Y': 0.102692, 'Z': -0.143143, 'VBur': 0.5852752069449383, 'Mulliken_charge': 0.44786558508970264, 'APT_charge': 0.7409274258842683, 'NPA_charge': 0.5941273650207475, 'NPA_core': 1.9993400152948522, 'NPA_valence': 3.368294573258861, 'NPA_Rydberg': 0.038238050369228185, 'NPA_total': 5.405872634979252, 'NMR_shift': -8.672605156501442, 'NMR_anisotropy': 183.7286510302136, 'ES_root_M…	{'X': -2.821923, 'Y': 0.13872, 'Z': 1.234135, 'VBur': 0.5592980642550298, 'Mulliken_charge': -0.3371175810180384, 'APT_charge': -0.05704130188208879, 'NPA_charge': -0.5504494859723189, 'NPA_core': 1.9992300152948521, 'NPA_valence': 4.538265668519565, 'NPA_Rydberg': 0.012950288247311394, 'NPA_total': 6.550449485972317, 'NMR_shift': 152.5234796432207, 'NMR_anisotropy': 37.3139080451254, 'ES_root_Mu…	{'L': 6.204600322238939, 'B1': 1.9021021967511287, 'B5': 8.42091665245078}	{'L': 5.176761164064899, 'B1': 1.8968719984725742, 'B5': 8.583753391865748}
O=C1CCC(O)(c2cccc(F)c2)CC1	Enz3	S	0.35	6530	0.87	0	100		1.9	93570	2.08	46609	33.5	33.5	samples are dr -- disregard from ee modelling	0.426751159	138	cyclic	[O:1]=[C:2]1[CH2:3][CH2:4][C:5]([OH:6])([c:7]2[cH:8][cH:9][cH:10][c:11]([F:12])[cH:13]2)[CH2:14][CH2:15]1	15	2	3	{'number_of_atoms': 27.999999999999993, 'charge': 0.0, 'multiplicity': 1.0, 'dipole': 3.7067072520583757, 'molar_mass': 208.23189999999997, 'molar_volume': 1610.649815105432, 'electronic_spatial_extent': 3742.1600990398015, 'E_scf': -715.380613672986, 'zero_point_correction': 0.22860955572613598, 'E_thermal_correction': 0.24146857049686243, 'H_thermal_correction': 0.242412573161464, 'G_thermal_co…	{'X': -2.683131, 'Y': -0.651669, 'Z': -1.202785, 'VBur': 0.5580786697719379, 'Mulliken_charge': -0.34472470548338074, 'APT_charge': -0.061394985354130245, 'NPA_charge': -0.553818533005606, 'NPA_core': 1.9992299831777132, 'NPA_valence': 4.542004758320831, 'NPA_Rydberg': 0.012583812273036425, 'NPA_total': 6.553818533005604, 'NMR_shift': 151.95781815219516, 'NMR_anisotropy': 36.80610560460689, 'ES_r…	{'X': -3.472379, 'Y': 0.102692, 'Z': -0.143143, 'VBur': 0.5852752069449383, 'Mulliken_charge': 0.44786558508970264, 'APT_charge': 0.7409274258842683, 'NPA_charge': 0.5941273650207475, 'NPA_core': 1.9993400152948522, 'NPA_valence': 3.368294573258861, 'NPA_Rydberg': 0.038238050369228185, 'NPA_total': 5.405872634979252, 'NMR_shift': -8.672605156501442, 'NMR_anisotropy': 183.7286510302136, 'ES_root_M…	{'X': -2.821923, 'Y': 0.13872, 'Z': 1.234135, 'VBur': 0.5592980642550298, 'Mulliken_charge': -0.3371175810180384, 'APT_charge': -0.05704130188208879, 'NPA_charge': -0.5504494859723189, 'NPA_core': 1.9992300152948521, 'NPA_valence': 4.538265668519565, 'NPA_Rydberg': 0.012950288247311394, 'NPA_total': 6.550449485972317, 'NMR_shift': 152.5234796432207, 'NMR_anisotropy': 37.3139080451254, 'ES_root_Mu…	{'L': 6.204600322238939, 'B1': 1.9021021967511287, 'B5': 8.42091665245078}	{'L': 5.176761164064899, 'B1': 1.8968719984725742, 'B5': 8.583753391865748}
O=C1CCC(O)(c2cccc(F)c2)CC1	Enz4	S	0.35	6439	0.87	1186	84.44590164		1.9	163172	2.08	23045	75.2	75.2	samples are dr -- disregard from ee modelling	1.197209283	139	cyclic	[O:1]=[C:2]1[CH2:3][CH2:4][C:5]([OH:6])([c:7]2[cH:8][cH:9][cH:10][c:11]([F:12])[cH:13]2)[CH2:14][CH2:15]1	15	2	3	{'number_of_atoms': 27.999999999999993, 'charge': 0.0, 'multiplicity': 1.0, 'dipole': 3.7067072520583757, 'molar_mass': 208.23189999999997, 'molar_volume': 1610.649815105432, 'electronic_spatial_extent': 3742.1600990398015, 'E_scf': -715.380613672986, 'zero_point_correction': 0.22860955572613598, 'E_thermal_correction': 0.24146857049686243, 'H_thermal_correction': 0.242412573161464, 'G_thermal_co…	{'X': -2.683131, 'Y': -0.651669, 'Z': -1.202785, 'VBur': 0.5580786697719379, 'Mulliken_charge': -0.34472470548338074, 'APT_charge': -0.061394985354130245, 'NPA_charge': -0.553818533005606, 'NPA_core': 1.9992299831777132, 'NPA_valence': 4.542004758320831, 'NPA_Rydberg': 0.012583812273036425, 'NPA_total': 6.553818533005604, 'NMR_shift': 151.95781815219516, 'NMR_anisotropy': 36.80610560460689, 'ES_r…	{'X': -3.472379, 'Y': 0.102692, 'Z': -0.143143, 'VBur': 0.5852752069449383, 'Mulliken_charge': 0.44786558508970264, 'APT_charge': 0.7409274258842683, 'NPA_charge': 0.5941273650207475, 'NPA_core': 1.9993400152948522, 'NPA_valence': 3.368294573258861, 'NPA_Rydberg': 0.038238050369228185, 'NPA_total': 5.405872634979252, 'NMR_shift': -8.672605156501442, 'NMR_anisotropy': 183.7286510302136, 'ES_root_M…	{'X': -2.821923, 'Y': 0.13872, 'Z': 1.234135, 'VBur': 0.5592980642550298, 'Mulliken_charge': -0.3371175810180384, 'APT_charge': -0.05704130188208879, 'NPA_charge': -0.5504494859723189, 'NPA_core': 1.9992300152948521, 'NPA_valence': 4.538265668519565, 'NPA_Rydberg': 0.012950288247311394, 'NPA_total': 6.550449485972317, 'NMR_shift': 152.5234796432207, 'NMR_anisotropy': 37.3139080451254, 'ES_root_Mu…	{'L': 6.204600322238939, 'B1': 1.9021021967511287, 'B5': 8.42091665245078}	{'L': 5.176761164064899, 'B1': 1.8968719984725742, 'B5': 8.583753391865748}
O=C1CCC(O)(c2cccc(F)c2)CC1	Enz6	R	0.35	7935	0.87	1547	83.68487661		1.9	138559	2.08	0	100	100	samples are dr -- disregard from ee modelling	6.064437222	140	cyclic	[O:1]=[C:2]1[CH2:3][CH2:4][C:5]([OH:6])([c:7]2[cH:8][cH:9][cH:10][c:11]([F:12])[cH:13]2)[CH2:14][CH2:15]1	15	2	3	{'number_of_atoms': 27.999999999999993, 'charge': 0.0, 'multiplicity': 1.0, 'dipole': 3.7067072520583757, 'molar_mass': 208.23189999999997, 'molar_volume': 1610.649815105432, 'electronic_spatial_extent': 3742.1600990398015, 'E_scf': -715.380613672986, 'zero_point_correction': 0.22860955572613598, 'E_thermal_correction': 0.24146857049686243, 'H_thermal_correction': 0.242412573161464, 'G_thermal_co…	{'X': -2.683131, 'Y': -0.651669, 'Z': -1.202785, 'VBur': 0.5580786697719379, 'Mulliken_charge': -0.34472470548338074, 'APT_charge': -0.061394985354130245, 'NPA_charge': -0.553818533005606, 'NPA_core': 1.9992299831777132, 'NPA_valence': 4.542004758320831, 'NPA_Rydberg': 0.012583812273036425, 'NPA_total': 6.553818533005604, 'NMR_shift': 151.95781815219516, 'NMR_anisotropy': 36.80610560460689, 'ES_r…	{'X': -3.472379, 'Y': 0.102692, 'Z': -0.143143, 'VBur': 0.5852752069449383, 'Mulliken_charge': 0.44786558508970264, 'APT_charge': 0.7409274258842683, 'NPA_charge': 0.5941273650207475, 'NPA_core': 1.9993400152948522, 'NPA_valence': 3.368294573258861, 'NPA_Rydberg': 0.038238050369228185, 'NPA_total': 5.405872634979252, 'NMR_shift': -8.672605156501442, 'NMR_anisotropy': 183.7286510302136, 'ES_root_M…	{'X': -2.821923, 'Y': 0.13872, 'Z': 1.234135, 'VBur': 0.5592980642550298, 'Mulliken_charge': -0.3371175810180384, 'APT_charge': -0.05704130188208879, 'NPA_charge': -0.5504494859723189, 'NPA_core': 1.9992300152948521, 'NPA_valence': 4.538265668519565, 'NPA_Rydberg': 0.012950288247311394, 'NPA_total': 6.550449485972317, 'NMR_shift': 152.5234796432207, 'NMR_anisotropy': 37.3139080451254, 'ES_root_Mu…	{'L': 6.204600322238939, 'B1': 1.9021021967511287, 'B5': 8.42091665245078}	{'L': 5.176761164064899, 'B1': 1.8968719984725742, 'B5': 8.583753391865748}
O=C1CCC(O)(c2cccc(F)c2)CC1	Enz7	R	0.35	6532	0.87	0	100		1.9	122967	2.08	24381	66.9	66.9	samples are dr -- disregard from ee modelling	0.990708503	141	cyclic	[O:1]=[C:2]1[CH2:3][CH2:4][C:5]([OH:6])([c:7]2[cH:8][cH:9][cH:10][c:11]([F:12])[cH:13]2)[CH2:14][CH2:15]1	15	2	3	{'number_of_atoms': 27.999999999999993, 'charge': 0.0, 'multiplicity': 1.0, 'dipole': 3.7067072520583757, 'molar_mass': 208.23189999999997, 'molar_volume': 1610.649815105432, 'electronic_spatial_extent': 3742.1600990398015, 'E_scf': -715.380613672986, 'zero_point_correction': 0.22860955572613598, 'E_thermal_correction': 0.24146857049686243, 'H_thermal_correction': 0.242412573161464, 'G_thermal_co…	{'X': -2.683131, 'Y': -0.651669, 'Z': -1.202785, 'VBur': 0.5580786697719379, 'Mulliken_charge': -0.34472470548338074, 'APT_charge': -0.061394985354130245, 'NPA_charge': -0.553818533005606, 'NPA_core': 1.9992299831777132, 'NPA_valence': 4.542004758320831, 'NPA_Rydberg': 0.012583812273036425, 'NPA_total': 6.553818533005604, 'NMR_shift': 151.95781815219516, 'NMR_anisotropy': 36.80610560460689, 'ES_r…	{'X': -3.472379, 'Y': 0.102692, 'Z': -0.143143, 'VBur': 0.5852752069449383, 'Mulliken_charge': 0.44786558508970264, 'APT_charge': 0.7409274258842683, 'NPA_charge': 0.5941273650207475, 'NPA_core': 1.9993400152948522, 'NPA_valence': 3.368294573258861, 'NPA_Rydberg': 0.038238050369228185, 'NPA_total': 5.405872634979252, 'NMR_shift': -8.672605156501442, 'NMR_anisotropy': 183.7286510302136, 'ES_root_M…	{'X': -2.821923, 'Y': 0.13872, 'Z': 1.234135, 'VBur': 0.5592980642550298, 'Mulliken_charge': -0.3371175810180384, 'APT_charge': -0.05704130188208879, 'NPA_charge': -0.5504494859723189, 'NPA_core': 1.9992300152948521, 'NPA_valence': 4.538265668519565, 'NPA_Rydberg': 0.012950288247311394, 'NPA_total': 6.550449485972317, 'NMR_shift': 152.5234796432207, 'NMR_anisotropy': 37.3139080451254, 'ES_root_Mu…	{'L': 6.204600322238939, 'B1': 1.9021021967511287, 'B5': 8.42091665245078}	{'L': 5.176761164064899, 'B1': 1.8968719984725742, 'B5': 8.583753391865748}
O=C1CCC(O)(c2cccc(F)c2)CC1	Enz8	R	0.35	6384	0.87	0	100		1.9	141615	2.08	15255	80.6	80.6	samples are dr -- disregard from ee modelling	1.366175085	142	cyclic	[O:1]=[C:2]1[CH2:3][CH2:4][C:5]([OH:6])([c:7]2[cH:8][cH:9][cH:10][c:11]([F:12])[cH:13]2)[CH2:14][CH2:15]1	15	2	3	{'number_of_atoms': 27.999999999999993, 'charge': 0.0, 'multiplicity': 1.0, 'dipole': 3.7067072520583757, 'molar_mass': 208.23189999999997, 'molar_volume': 1610.649815105432, 'electronic_spatial_extent': 3742.1600990398015, 'E_scf': -715.380613672986, 'zero_point_correction': 0.22860955572613598, 'E_thermal_correction': 0.24146857049686243, 'H_thermal_correction': 0.242412573161464, 'G_thermal_co…	{'X': -2.683131, 'Y': -0.651669, 'Z': -1.202785, 'VBur': 0.5580786697719379, 'Mulliken_charge': -0.34472470548338074, 'APT_charge': -0.061394985354130245, 'NPA_charge': -0.553818533005606, 'NPA_core': 1.9992299831777132, 'NPA_valence': 4.542004758320831, 'NPA_Rydberg': 0.012583812273036425, 'NPA_total': 6.553818533005604, 'NMR_shift': 151.95781815219516, 'NMR_anisotropy': 36.80610560460689, 'ES_r…	{'X': -3.472379, 'Y': 0.102692, 'Z': -0.143143, 'VBur': 0.5852752069449383, 'Mulliken_charge': 0.44786558508970264, 'APT_charge': 0.7409274258842683, 'NPA_charge': 0.5941273650207475, 'NPA_core': 1.9993400152948522, 'NPA_valence': 3.368294573258861, 'NPA_Rydberg': 0.038238050369228185, 'NPA_total': 5.405872634979252, 'NMR_shift': -8.672605156501442, 'NMR_anisotropy': 183.7286510302136, 'ES_root_M…	{'X': -2.821923, 'Y': 0.13872, 'Z': 1.234135, 'VBur': 0.5592980642550298, 'Mulliken_charge': -0.3371175810180384, 'APT_charge': -0.05704130188208879, 'NPA_charge': -0.5504494859723189, 'NPA_core': 1.9992300152948521, 'NPA_valence': 4.538265668519565, 'NPA_Rydberg': 0.012950288247311394, 'NPA_total': 6.550449485972317, 'NMR_shift': 152.5234796432207, 'NMR_anisotropy': 37.3139080451254, 'ES_root_Mu…	{'L': 6.204600322238939, 'B1': 1.9021021967511287, 'B5': 8.42091665245078}	{'L': 5.176761164064899, 'B1': 1.8968719984725742, 'B5': 8.583753391865748}
O=C1CCC(O)(c2cccc(F)c2)CC1	Enz9	R	0.35	5574	0.87	0	100		1.9	133068	2.08	8677	87.8	87.8	samples are dr -- disregard from ee modelling	1.67414771	143	cyclic	[O:1]=[C:2]1[CH2:3][CH2:4][C:5]([OH:6])([c:7]2[cH:8][cH:9][cH:10][c:11]([F:12])[cH:13]2)[CH2:14][CH2:15]1	15	2	3	{'number_of_atoms': 27.999999999999993, 'charge': 0.0, 'multiplicity': 1.0, 'dipole': 3.7067072520583757, 'molar_mass': 208.23189999999997, 'molar_volume': 1610.649815105432, 'electronic_spatial_extent': 3742.1600990398015, 'E_scf': -715.380613672986, 'zero_point_correction': 0.22860955572613598, 'E_thermal_correction': 0.24146857049686243, 'H_thermal_correction': 0.242412573161464, 'G_thermal_co…	{'X': -2.683131, 'Y': -0.651669, 'Z': -1.202785, 'VBur': 0.5580786697719379, 'Mulliken_charge': -0.34472470548338074, 'APT_charge': -0.061394985354130245, 'NPA_charge': -0.553818533005606, 'NPA_core': 1.9992299831777132, 'NPA_valence': 4.542004758320831, 'NPA_Rydberg': 0.012583812273036425, 'NPA_total': 6.553818533005604, 'NMR_shift': 151.95781815219516, 'NMR_anisotropy': 36.80610560460689, 'ES_r…	{'X': -3.472379, 'Y': 0.102692, 'Z': -0.143143, 'VBur': 0.5852752069449383, 'Mulliken_charge': 0.44786558508970264, 'APT_charge': 0.7409274258842683, 'NPA_charge': 0.5941273650207475, 'NPA_core': 1.9993400152948522, 'NPA_valence': 3.368294573258861, 'NPA_Rydberg': 0.038238050369228185, 'NPA_total': 5.405872634979252, 'NMR_shift': -8.672605156501442, 'NMR_anisotropy': 183.7286510302136, 'ES_root_M…	{'X': -2.821923, 'Y': 0.13872, 'Z': 1.234135, 'VBur': 0.5592980642550298, 'Mulliken_charge': -0.3371175810180384, 'APT_charge': -0.05704130188208879, 'NPA_charge': -0.5504494859723189, 'NPA_core': 1.9992300152948521, 'NPA_valence': 4.538265668519565, 'NPA_Rydberg': 0.012950288247311394, 'NPA_total': 6.550449485972317, 'NMR_shift': 152.5234796432207, 'NMR_anisotropy': 37.3139080451254, 'ES_root_Mu…	{'L': 6.204600322238939, 'B1': 1.9021021967511287, 'B5': 8.42091665245078}	{'L': 5.176761164064899, 'B1': 1.8968719984725742, 'B5': 8.583753391865748}
COc1ccc(N2CCC(=O)CC2=O)cc1	Enz1	S	0.46	7401	0.64	66012	10.08132075	signficiant side-product was included in conversion calculation	2.14	0	2.24	346231	100	-100		6.064437222	144	cyclic	[CH3:1][O:2][c:3]1[cH:4][cH:5][c:6]([N:7]2[CH2:8][CH2:9][C:10](=[O:11])[CH2:12][C:13]2=[O:14])[cH:15][cH:16]1	9	10	12	{'number_of_atoms': 29.0, 'charge': 0.0, 'multiplicity': 1.0, 'dipole': 4.041095503456464, 'molar_mass': 219.2396, 'molar_volume': 1850.6348292186476, 'electronic_spatial_extent': 4888.172620698107, 'E_scf': -745.5148918998913, 'zero_point_correction': 0.23428895318111811, 'E_thermal_correction': 0.2485076506908354, 'H_thermal_correction': 0.24945165069083547, 'G_thermal_correction': 0.1919017769…	{'X': -3.01655, 'Y': -1.2325, 'Z': 0.842494, 'VBur': 0.5343418582049638, 'Mulliken_charge': -0.36139759777831426, 'APT_charge': -0.06832702337796231, 'NPA_charge': -0.5670192722917892, 'NPA_core': 1.9992264153926624, 'NPA_valence': 4.555604529128079, 'NPA_Rydberg': 0.012191248621436735, 'NPA_total': 6.567019272291789, 'NMR_shift': 151.33257241047983, 'NMR_anisotropy': 17.985809979669842, 'ES_root…	{'X': -3.897102, 'Y': -0.083811, 'Z': 0.367923, 'VBur': 0.5670346281378574, 'Mulliken_charge': 0.4620475234937562, 'APT_charge': 0.824387418597999, 'NPA_charge': 0.5942947036968629, 'NPA_core': 1.99935, 'NPA_valence': 3.3689217461141583, 'NPA_Rydberg': 0.037431068491308464, 'NPA_total': 5.405705296303137, 'NMR_shift': -4.568031475978511, 'NMR_anisotropy': 156.2121870469959, 'ES_root_Mulliken_char…	{'X': -3.261165, 'Y': 0.801496, 'Z': -0.69547, 'VBur': 0.5452205403049561, 'Mulliken_charge': -0.4620619464976218, 'APT_charge': -0.2052458565383155, 'NPA_charge': -0.6413149387175677, 'NPA_core': 1.99915, 'NPA_valence': 4.630949591816215, 'NPA_Rydberg': 0.011221323141297947, 'NPA_total': 6.641314938717568, 'NMR_shift': 139.27406834276064, 'NMR_anisotropy': 29.45964142332196, 'ES_root_Mulliken_ch…	{'L': 7.527401366029778, 'B1': 1.9870672098293403, 'B5': 9.491599350881565}	{'L': 6.403987356659367, 'B1': 1.9845753837303781, 'B5': 10.409262187418204}
COc1ccc(N2CCC(=O)CC2=O)cc1	Enz2	S	0.46	3900	0.64	66970	5.503033724	signficiant side-product was included in conversion calculation	2.14	0	2.24	145474	100	-100		6.064437222	145	cyclic	[CH3:1][O:2][c:3]1[cH:4][cH:5][c:6]([N:7]2[CH2:8][CH2:9][C:10](=[O:11])[CH2:12][C:13]2=[O:14])[cH:15][cH:16]1	9	10	12	{'number_of_atoms': 29.0, 'charge': 0.0, 'multiplicity': 1.0, 'dipole': 4.041095503456464, 'molar_mass': 219.2396, 'molar_volume': 1850.6348292186476, 'electronic_spatial_extent': 4888.172620698107, 'E_scf': -745.5148918998913, 'zero_point_correction': 0.23428895318111811, 'E_thermal_correction': 0.2485076506908354, 'H_thermal_correction': 0.24945165069083547, 'G_thermal_correction': 0.1919017769…	{'X': -3.01655, 'Y': -1.2325, 'Z': 0.842494, 'VBur': 0.5343418582049638, 'Mulliken_charge': -0.36139759777831426, 'APT_charge': -0.06832702337796231, 'NPA_charge': -0.5670192722917892, 'NPA_core': 1.9992264153926624, 'NPA_valence': 4.555604529128079, 'NPA_Rydberg': 0.012191248621436735, 'NPA_total': 6.567019272291789, 'NMR_shift': 151.33257241047983, 'NMR_anisotropy': 17.985809979669842, 'ES_root…	{'X': -3.897102, 'Y': -0.083811, 'Z': 0.367923, 'VBur': 0.5670346281378574, 'Mulliken_charge': 0.4620475234937562, 'APT_charge': 0.824387418597999, 'NPA_charge': 0.5942947036968629, 'NPA_core': 1.99935, 'NPA_valence': 3.3689217461141583, 'NPA_Rydberg': 0.037431068491308464, 'NPA_total': 5.405705296303137, 'NMR_shift': -4.568031475978511, 'NMR_anisotropy': 156.2121870469959, 'ES_root_Mulliken_char…	{'X': -3.261165, 'Y': 0.801496, 'Z': -0.69547, 'VBur': 0.5452205403049561, 'Mulliken_charge': -0.4620619464976218, 'APT_charge': -0.2052458565383155, 'NPA_charge': -0.6413149387175677, 'NPA_core': 1.99915, 'NPA_valence': 4.630949591816215, 'NPA_Rydberg': 0.011221323141297947, 'NPA_total': 6.641314938717568, 'NMR_shift': 139.27406834276064, 'NMR_anisotropy': 29.45964142332196, 'ES_root_Mulliken_ch…	{'L': 7.527401366029778, 'B1': 1.9870672098293403, 'B5': 9.491599350881565}	{'L': 6.403987356659367, 'B1': 1.9845753837303781, 'B5': 10.409262187418204}
COc1ccc(N2CCC(=O)CC2=O)cc1	Enz3	S	0.46	28575	0.64	25504	52.83936463	signficiant side-product was included in conversion calculation	2.14	0	2.24	1096166	100	-100		6.064437222	146	cyclic	[CH3:1][O:2][c:3]1[cH:4][cH:5][c:6]([N:7]2[CH2:8][CH2:9][C:10](=[O:11])[CH2:12][C:13]2=[O:14])[cH:15][cH:16]1	9	10	12	{'number_of_atoms': 29.0, 'charge': 0.0, 'multiplicity': 1.0, 'dipole': 4.041095503456464, 'molar_mass': 219.2396, 'molar_volume': 1850.6348292186476, 'electronic_spatial_extent': 4888.172620698107, 'E_scf': -745.5148918998913, 'zero_point_correction': 0.23428895318111811, 'E_thermal_correction': 0.2485076506908354, 'H_thermal_correction': 0.24945165069083547, 'G_thermal_correction': 0.1919017769…	{'X': -3.01655, 'Y': -1.2325, 'Z': 0.842494, 'VBur': 0.5343418582049638, 'Mulliken_charge': -0.36139759777831426, 'APT_charge': -0.06832702337796231, 'NPA_charge': -0.5670192722917892, 'NPA_core': 1.9992264153926624, 'NPA_valence': 4.555604529128079, 'NPA_Rydberg': 0.012191248621436735, 'NPA_total': 6.567019272291789, 'NMR_shift': 151.33257241047983, 'NMR_anisotropy': 17.985809979669842, 'ES_root…	{'X': -3.897102, 'Y': -0.083811, 'Z': 0.367923, 'VBur': 0.5670346281378574, 'Mulliken_charge': 0.4620475234937562, 'APT_charge': 0.824387418597999, 'NPA_charge': 0.5942947036968629, 'NPA_core': 1.99935, 'NPA_valence': 3.3689217461141583, 'NPA_Rydberg': 0.037431068491308464, 'NPA_total': 5.405705296303137, 'NMR_shift': -4.568031475978511, 'NMR_anisotropy': 156.2121870469959, 'ES_root_Mulliken_char…	{'X': -3.261165, 'Y': 0.801496, 'Z': -0.69547, 'VBur': 0.5452205403049561, 'Mulliken_charge': -0.4620619464976218, 'APT_charge': -0.2052458565383155, 'NPA_charge': -0.6413149387175677, 'NPA_core': 1.99915, 'NPA_valence': 4.630949591816215, 'NPA_Rydberg': 0.011221323141297947, 'NPA_total': 6.641314938717568, 'NMR_shift': 139.27406834276064, 'NMR_anisotropy': 29.45964142332196, 'ES_root_Mulliken_ch…	{'L': 7.527401366029778, 'B1': 1.9870672098293403, 'B5': 9.491599350881565}	{'L': 6.403987356659367, 'B1': 1.9845753837303781, 'B5': 10.409262187418204}
COc1ccc(N2CCC(=O)CC2=O)cc1	Enz4	S	0.46	41367	0.64	16228	71.82394305	signficiant side-product was included in conversion calculation	2.14	0	2.24	1718283	100	-100		6.064437222	147	cyclic	[CH3:1][O:2][c:3]1[cH:4][cH:5][c:6]([N:7]2[CH2:8][CH2:9][C:10](=[O:11])[CH2:12][C:13]2=[O:14])[cH:15][cH:16]1	9	10	12	{'number_of_atoms': 29.0, 'charge': 0.0, 'multiplicity': 1.0, 'dipole': 4.041095503456464, 'molar_mass': 219.2396, 'molar_volume': 1850.6348292186476, 'electronic_spatial_extent': 4888.172620698107, 'E_scf': -745.5148918998913, 'zero_point_correction': 0.23428895318111811, 'E_thermal_correction': 0.2485076506908354, 'H_thermal_correction': 0.24945165069083547, 'G_thermal_correction': 0.1919017769…	{'X': -3.01655, 'Y': -1.2325, 'Z': 0.842494, 'VBur': 0.5343418582049638, 'Mulliken_charge': -0.36139759777831426, 'APT_charge': -0.06832702337796231, 'NPA_charge': -0.5670192722917892, 'NPA_core': 1.9992264153926624, 'NPA_valence': 4.555604529128079, 'NPA_Rydberg': 0.012191248621436735, 'NPA_total': 6.567019272291789, 'NMR_shift': 151.33257241047983, 'NMR_anisotropy': 17.985809979669842, 'ES_root…	{'X': -3.897102, 'Y': -0.083811, 'Z': 0.367923, 'VBur': 0.5670346281378574, 'Mulliken_charge': 0.4620475234937562, 'APT_charge': 0.824387418597999, 'NPA_charge': 0.5942947036968629, 'NPA_core': 1.99935, 'NPA_valence': 3.3689217461141583, 'NPA_Rydberg': 0.037431068491308464, 'NPA_total': 5.405705296303137, 'NMR_shift': -4.568031475978511, 'NMR_anisotropy': 156.2121870469959, 'ES_root_Mulliken_char…	{'X': -3.261165, 'Y': 0.801496, 'Z': -0.69547, 'VBur': 0.5452205403049561, 'Mulliken_charge': -0.4620619464976218, 'APT_charge': -0.2052458565383155, 'NPA_charge': -0.6413149387175677, 'NPA_core': 1.99915, 'NPA_valence': 4.630949591816215, 'NPA_Rydberg': 0.011221323141297947, 'NPA_total': 6.641314938717568, 'NMR_shift': 139.27406834276064, 'NMR_anisotropy': 29.45964142332196, 'ES_root_Mulliken_ch…	{'L': 7.527401366029778, 'B1': 1.9870672098293403, 'B5': 9.491599350881565}	{'L': 6.403987356659367, 'B1': 1.9845753837303781, 'B5': 10.409262187418204}
COc1ccc(N2CCC(=O)CC2=O)cc1	Enz6	R	0.46	2267	0.64	77466	2.843239311	signficiant side-product was included in conversion calculation									148	cyclic	[CH3:1][O:2][c:3]1[cH:4][cH:5][c:6]([N:7]2[CH2:8][CH2:9][C:10](=[O:11])[CH2:12][C:13]2=[O:14])[cH:15][cH:16]1	9	10	12	{'number_of_atoms': 29.0, 'charge': 0.0, 'multiplicity': 1.0, 'dipole': 4.041095503456464, 'molar_mass': 219.2396, 'molar_volume': 1850.6348292186476, 'electronic_spatial_extent': 4888.172620698107, 'E_scf': -745.5148918998913, 'zero_point_correction': 0.23428895318111811, 'E_thermal_correction': 0.2485076506908354, 'H_thermal_correction': 0.24945165069083547, 'G_thermal_correction': 0.1919017769…	{'X': -3.01655, 'Y': -1.2325, 'Z': 0.842494, 'VBur': 0.5343418582049638, 'Mulliken_charge': -0.36139759777831426, 'APT_charge': -0.06832702337796231, 'NPA_charge': -0.5670192722917892, 'NPA_core': 1.9992264153926624, 'NPA_valence': 4.555604529128079, 'NPA_Rydberg': 0.012191248621436735, 'NPA_total': 6.567019272291789, 'NMR_shift': 151.33257241047983, 'NMR_anisotropy': 17.985809979669842, 'ES_root…	{'X': -3.897102, 'Y': -0.083811, 'Z': 0.367923, 'VBur': 0.5670346281378574, 'Mulliken_charge': 0.4620475234937562, 'APT_charge': 0.824387418597999, 'NPA_charge': 0.5942947036968629, 'NPA_core': 1.99935, 'NPA_valence': 3.3689217461141583, 'NPA_Rydberg': 0.037431068491308464, 'NPA_total': 5.405705296303137, 'NMR_shift': -4.568031475978511, 'NMR_anisotropy': 156.2121870469959, 'ES_root_Mulliken_char…	{'X': -3.261165, 'Y': 0.801496, 'Z': -0.69547, 'VBur': 0.5452205403049561, 'Mulliken_charge': -0.4620619464976218, 'APT_charge': -0.2052458565383155, 'NPA_charge': -0.6413149387175677, 'NPA_core': 1.99915, 'NPA_valence': 4.630949591816215, 'NPA_Rydberg': 0.011221323141297947, 'NPA_total': 6.641314938717568, 'NMR_shift': 139.27406834276064, 'NMR_anisotropy': 29.45964142332196, 'ES_root_Mulliken_ch…	{'L': 7.527401366029778, 'B1': 1.9870672098293403, 'B5': 9.491599350881565}	{'L': 6.403987356659367, 'B1': 1.9845753837303781, 'B5': 10.409262187418204}
COc1ccc(N2CCC(=O)CC2=O)cc1	Enz7	R	0.46	29092	0.64	40287	41.93199671	signficiant side-product was included in conversion calculation	2.14	591310	2.24	449247	13.7	13.7		-0.168847466	149	cyclic	[CH3:1][O:2][c:3]1[cH:4][cH:5][c:6]([N:7]2[CH2:8][CH2:9][C:10](=[O:11])[CH2:12][C:13]2=[O:14])[cH:15][cH:16]1	9	10	12	{'number_of_atoms': 29.0, 'charge': 0.0, 'multiplicity': 1.0, 'dipole': 4.041095503456464, 'molar_mass': 219.2396, 'molar_volume': 1850.6348292186476, 'electronic_spatial_extent': 4888.172620698107, 'E_scf': -745.5148918998913, 'zero_point_correction': 0.23428895318111811, 'E_thermal_correction': 0.2485076506908354, 'H_thermal_correction': 0.24945165069083547, 'G_thermal_correction': 0.1919017769…	{'X': -3.01655, 'Y': -1.2325, 'Z': 0.842494, 'VBur': 0.5343418582049638, 'Mulliken_charge': -0.36139759777831426, 'APT_charge': -0.06832702337796231, 'NPA_charge': -0.5670192722917892, 'NPA_core': 1.9992264153926624, 'NPA_valence': 4.555604529128079, 'NPA_Rydberg': 0.012191248621436735, 'NPA_total': 6.567019272291789, 'NMR_shift': 151.33257241047983, 'NMR_anisotropy': 17.985809979669842, 'ES_root…	{'X': -3.897102, 'Y': -0.083811, 'Z': 0.367923, 'VBur': 0.5670346281378574, 'Mulliken_charge': 0.4620475234937562, 'APT_charge': 0.824387418597999, 'NPA_charge': 0.5942947036968629, 'NPA_core': 1.99935, 'NPA_valence': 3.3689217461141583, 'NPA_Rydberg': 0.037431068491308464, 'NPA_total': 5.405705296303137, 'NMR_shift': -4.568031475978511, 'NMR_anisotropy': 156.2121870469959, 'ES_root_Mulliken_char…	{'X': -3.261165, 'Y': 0.801496, 'Z': -0.69547, 'VBur': 0.5452205403049561, 'Mulliken_charge': -0.4620619464976218, 'APT_charge': -0.2052458565383155, 'NPA_charge': -0.6413149387175677, 'NPA_core': 1.99915, 'NPA_valence': 4.630949591816215, 'NPA_Rydberg': 0.011221323141297947, 'NPA_total': 6.641314938717568, 'NMR_shift': 139.27406834276064, 'NMR_anisotropy': 29.45964142332196, 'ES_root_Mulliken_ch…	{'L': 7.527401366029778, 'B1': 1.9870672098293403, 'B5': 9.491599350881565}	{'L': 6.403987356659367, 'B1': 1.9845753837303781, 'B5': 10.409262187418204}
COc1ccc(N2CCC(=O)CC2=O)cc1	Enz8	R	0.46	17259	0.64	54460	24.06475272	signficiant side-product was included in conversion calculation	2.14	346643	2.24	257338	14.8	14.8		-0.182598702	150	cyclic	[CH3:1][O:2][c:3]1[cH:4][cH:5][c:6]([N:7]2[CH2:8][CH2:9][C:10](=[O:11])[CH2:12][C:13]2=[O:14])[cH:15][cH:16]1	9	10	12	{'number_of_atoms': 29.0, 'charge': 0.0, 'multiplicity': 1.0, 'dipole': 4.041095503456464, 'molar_mass': 219.2396, 'molar_volume': 1850.6348292186476, 'electronic_spatial_extent': 4888.172620698107, 'E_scf': -745.5148918998913, 'zero_point_correction': 0.23428895318111811, 'E_thermal_correction': 0.2485076506908354, 'H_thermal_correction': 0.24945165069083547, 'G_thermal_correction': 0.1919017769…	{'X': -3.01655, 'Y': -1.2325, 'Z': 0.842494, 'VBur': 0.5343418582049638, 'Mulliken_charge': -0.36139759777831426, 'APT_charge': -0.06832702337796231, 'NPA_charge': -0.5670192722917892, 'NPA_core': 1.9992264153926624, 'NPA_valence': 4.555604529128079, 'NPA_Rydberg': 0.012191248621436735, 'NPA_total': 6.567019272291789, 'NMR_shift': 151.33257241047983, 'NMR_anisotropy': 17.985809979669842, 'ES_root…	{'X': -3.897102, 'Y': -0.083811, 'Z': 0.367923, 'VBur': 0.5670346281378574, 'Mulliken_charge': 0.4620475234937562, 'APT_charge': 0.824387418597999, 'NPA_charge': 0.5942947036968629, 'NPA_core': 1.99935, 'NPA_valence': 3.3689217461141583, 'NPA_Rydberg': 0.037431068491308464, 'NPA_total': 5.405705296303137, 'NMR_shift': -4.568031475978511, 'NMR_anisotropy': 156.2121870469959, 'ES_root_Mulliken_char…	{'X': -3.261165, 'Y': 0.801496, 'Z': -0.69547, 'VBur': 0.5452205403049561, 'Mulliken_charge': -0.4620619464976218, 'APT_charge': -0.2052458565383155, 'NPA_charge': -0.6413149387175677, 'NPA_core': 1.99915, 'NPA_valence': 4.630949591816215, 'NPA_Rydberg': 0.011221323141297947, 'NPA_total': 6.641314938717568, 'NMR_shift': 139.27406834276064, 'NMR_anisotropy': 29.45964142332196, 'ES_root_Mulliken_ch…	{'L': 7.527401366029778, 'B1': 1.9870672098293403, 'B5': 9.491599350881565}	{'L': 6.403987356659367, 'B1': 1.9845753837303781, 'B5': 10.409262187418204}
COc1ccc(N2CCC(=O)CC2=O)cc1	Enz9	R	0.46	4971	0.64	74324	6.268995523	signficiant side-product was included in conversion calculation									151	cyclic	[CH3:1][O:2][c:3]1[cH:4][cH:5][c:6]([N:7]2[CH2:8][CH2:9][C:10](=[O:11])[CH2:12][C:13]2=[O:14])[cH:15][cH:16]1	9	10	12	{'number_of_atoms': 29.0, 'charge': 0.0, 'multiplicity': 1.0, 'dipole': 4.041095503456464, 'molar_mass': 219.2396, 'molar_volume': 1850.6348292186476, 'electronic_spatial_extent': 4888.172620698107, 'E_scf': -745.5148918998913, 'zero_point_correction': 0.23428895318111811, 'E_thermal_correction': 0.2485076506908354, 'H_thermal_correction': 0.24945165069083547, 'G_thermal_correction': 0.1919017769…	{'X': -3.01655, 'Y': -1.2325, 'Z': 0.842494, 'VBur': 0.5343418582049638, 'Mulliken_charge': -0.36139759777831426, 'APT_charge': -0.06832702337796231, 'NPA_charge': -0.5670192722917892, 'NPA_core': 1.9992264153926624, 'NPA_valence': 4.555604529128079, 'NPA_Rydberg': 0.012191248621436735, 'NPA_total': 6.567019272291789, 'NMR_shift': 151.33257241047983, 'NMR_anisotropy': 17.985809979669842, 'ES_root…	{'X': -3.897102, 'Y': -0.083811, 'Z': 0.367923, 'VBur': 0.5670346281378574, 'Mulliken_charge': 0.4620475234937562, 'APT_charge': 0.824387418597999, 'NPA_charge': 0.5942947036968629, 'NPA_core': 1.99935, 'NPA_valence': 3.3689217461141583, 'NPA_Rydberg': 0.037431068491308464, 'NPA_total': 5.405705296303137, 'NMR_shift': -4.568031475978511, 'NMR_anisotropy': 156.2121870469959, 'ES_root_Mulliken_char…	{'X': -3.261165, 'Y': 0.801496, 'Z': -0.69547, 'VBur': 0.5452205403049561, 'Mulliken_charge': -0.4620619464976218, 'APT_charge': -0.2052458565383155, 'NPA_charge': -0.6413149387175677, 'NPA_core': 1.99915, 'NPA_valence': 4.630949591816215, 'NPA_Rydberg': 0.011221323141297947, 'NPA_total': 6.641314938717568, 'NMR_shift': 139.27406834276064, 'NMR_anisotropy': 29.45964142332196, 'ES_root_Mulliken_ch…	{'L': 7.527401366029778, 'B1': 1.9870672098293403, 'B5': 9.491599350881565}	{'L': 6.403987356659367, 'B1': 1.9845753837303781, 'B5': 10.409262187418204}
COc1cc(F)c2c(c1)C(=O)CCC2	Enz1	S	0.75	0	1.19	90957	0										152	cyclic	[CH3:1][O:2][c:3]1[cH:4][c:5]([F:6])[c:7]2[c:8]([cH:9]1)[C:10](=[O:11])[CH2:12][CH2:13][CH2:14]2	12	10	8	{'number_of_atoms': 24.999999999999996, 'charge': 0.0, 'multiplicity': 1.0, 'dipole': 1.5301505609873463, 'molar_mass': 194.20509999999996, 'molar_volume': 1571.7930303925837, 'electronic_spatial_extent': 2942.4357995609635, 'E_scf': -676.079247188903, 'zero_point_correction': 0.20013426307332516, 'E_thermal_correction': 0.2120930967767048, 'H_thermal_correction': 0.21303775361768246, 'G_thermal_…	{'X': -2.803111, 'Y': -1.310335, 'Z': -0.199355, 'VBur': 0.5360019541360659, 'Mulliken_charge': -0.35623170185998904, 'APT_charge': -0.03602122233917163, 'NPA_charge': -0.544383642905855, 'NPA_core': 1.99925, 'NPA_valence': 4.533003642905855, 'NPA_Rydberg': 0.01213656840977669, 'NPA_total': 6.544383642905855, 'NMR_shift': 150.7332605238982, 'NMR_anisotropy': 22.441065408509267, 'ES_root_Mulliken_…	{'X': -1.32717, 'Y': -1.665409, 'Z': -0.082039, 'VBur': 0.5903716351724854, 'Mulliken_charge': 0.4053566112863591, 'APT_charge': 0.923914218658435, 'NPA_charge': 0.5747010956276415, 'NPA_core': 1.9992634315902233, 'NPA_valence': 3.389341746421241, 'NPA_Rydberg': 0.03669372636089324, 'NPA_total': 5.425298904372358, 'NMR_shift': 2.7632828035911907, 'NMR_anisotropy': 160.1783694974944, 'ES_root_Mull…	{'X': -0.355719, 'Y': -0.527065, 'Z': -0.046524, 'VBur': 0.678448048318385, 'Mulliken_charge': 0.03125385184551119, 'APT_charge': -0.17072169267681736, 'NPA_charge': -0.12871383737478131, 'NPA_core': 1.99892, 'NPA_valence': 4.115173943032597, 'NPA_Rydberg': 0.014619894342184152, 'NPA_total': 6.1287138373747805, 'NMR_shift': 61.0951102824082, 'NMR_anisotropy': 158.13659781771318, 'ES_root_Mulliken…	{'L': 4.707788598551514, 'B1': 2.023601217289876, 'B5': 6.351782380084861}	{'L': 7.1267608726658285, 'B1': 2.1605097123141785, 'B5': 5.292232198605768}
COc1cc(F)c2c(c1)C(=O)CCC2	Enz2	S	0.75	0	1.19	122885	0										153	cyclic	[CH3:1][O:2][c:3]1[cH:4][c:5]([F:6])[c:7]2[c:8]([cH:9]1)[C:10](=[O:11])[CH2:12][CH2:13][CH2:14]2	12	10	8	{'number_of_atoms': 24.999999999999996, 'charge': 0.0, 'multiplicity': 1.0, 'dipole': 1.5301505609873463, 'molar_mass': 194.20509999999996, 'molar_volume': 1571.7930303925837, 'electronic_spatial_extent': 2942.4357995609635, 'E_scf': -676.079247188903, 'zero_point_correction': 0.20013426307332516, 'E_thermal_correction': 0.2120930967767048, 'H_thermal_correction': 0.21303775361768246, 'G_thermal_…	{'X': -2.803111, 'Y': -1.310335, 'Z': -0.199355, 'VBur': 0.5360019541360659, 'Mulliken_charge': -0.35623170185998904, 'APT_charge': -0.03602122233917163, 'NPA_charge': -0.544383642905855, 'NPA_core': 1.99925, 'NPA_valence': 4.533003642905855, 'NPA_Rydberg': 0.01213656840977669, 'NPA_total': 6.544383642905855, 'NMR_shift': 150.7332605238982, 'NMR_anisotropy': 22.441065408509267, 'ES_root_Mulliken_…	{'X': -1.32717, 'Y': -1.665409, 'Z': -0.082039, 'VBur': 0.5903716351724854, 'Mulliken_charge': 0.4053566112863591, 'APT_charge': 0.923914218658435, 'NPA_charge': 0.5747010956276415, 'NPA_core': 1.9992634315902233, 'NPA_valence': 3.389341746421241, 'NPA_Rydberg': 0.03669372636089324, 'NPA_total': 5.425298904372358, 'NMR_shift': 2.7632828035911907, 'NMR_anisotropy': 160.1783694974944, 'ES_root_Mull…	{'X': -0.355719, 'Y': -0.527065, 'Z': -0.046524, 'VBur': 0.678448048318385, 'Mulliken_charge': 0.03125385184551119, 'APT_charge': -0.17072169267681736, 'NPA_charge': -0.12871383737478131, 'NPA_core': 1.99892, 'NPA_valence': 4.115173943032597, 'NPA_Rydberg': 0.014619894342184152, 'NPA_total': 6.1287138373747805, 'NMR_shift': 61.0951102824082, 'NMR_anisotropy': 158.13659781771318, 'ES_root_Mulliken…	{'L': 4.707788598551514, 'B1': 2.023601217289876, 'B5': 6.351782380084861}	{'L': 7.1267608726658285, 'B1': 2.1605097123141785, 'B5': 5.292232198605768}
COc1cc(F)c2c(c1)C(=O)CCC2	Enz3	S	0.75	5316	1.19	100337	5.031565597										154	cyclic	[CH3:1][O:2][c:3]1[cH:4][c:5]([F:6])[c:7]2[c:8]([cH:9]1)[C:10](=[O:11])[CH2:12][CH2:13][CH2:14]2	12	10	8	{'number_of_atoms': 24.999999999999996, 'charge': 0.0, 'multiplicity': 1.0, 'dipole': 1.5301505609873463, 'molar_mass': 194.20509999999996, 'molar_volume': 1571.7930303925837, 'electronic_spatial_extent': 2942.4357995609635, 'E_scf': -676.079247188903, 'zero_point_correction': 0.20013426307332516, 'E_thermal_correction': 0.2120930967767048, 'H_thermal_correction': 0.21303775361768246, 'G_thermal_…	{'X': -2.803111, 'Y': -1.310335, 'Z': -0.199355, 'VBur': 0.5360019541360659, 'Mulliken_charge': -0.35623170185998904, 'APT_charge': -0.03602122233917163, 'NPA_charge': -0.544383642905855, 'NPA_core': 1.99925, 'NPA_valence': 4.533003642905855, 'NPA_Rydberg': 0.01213656840977669, 'NPA_total': 6.544383642905855, 'NMR_shift': 150.7332605238982, 'NMR_anisotropy': 22.441065408509267, 'ES_root_Mulliken_…	{'X': -1.32717, 'Y': -1.665409, 'Z': -0.082039, 'VBur': 0.5903716351724854, 'Mulliken_charge': 0.4053566112863591, 'APT_charge': 0.923914218658435, 'NPA_charge': 0.5747010956276415, 'NPA_core': 1.9992634315902233, 'NPA_valence': 3.389341746421241, 'NPA_Rydberg': 0.03669372636089324, 'NPA_total': 5.425298904372358, 'NMR_shift': 2.7632828035911907, 'NMR_anisotropy': 160.1783694974944, 'ES_root_Mull…	{'X': -0.355719, 'Y': -0.527065, 'Z': -0.046524, 'VBur': 0.678448048318385, 'Mulliken_charge': 0.03125385184551119, 'APT_charge': -0.17072169267681736, 'NPA_charge': -0.12871383737478131, 'NPA_core': 1.99892, 'NPA_valence': 4.115173943032597, 'NPA_Rydberg': 0.014619894342184152, 'NPA_total': 6.1287138373747805, 'NMR_shift': 61.0951102824082, 'NMR_anisotropy': 158.13659781771318, 'ES_root_Mulliken…	{'L': 4.707788598551514, 'B1': 2.023601217289876, 'B5': 6.351782380084861}	{'L': 7.1267608726658285, 'B1': 2.1605097123141785, 'B5': 5.292232198605768}
COc1cc(F)c2c(c1)C(=O)CCC2	Enz4	S	0.75	4301	1.19	98188	4.196547922										155	cyclic	[CH3:1][O:2][c:3]1[cH:4][c:5]([F:6])[c:7]2[c:8]([cH:9]1)[C:10](=[O:11])[CH2:12][CH2:13][CH2:14]2	12	10	8	{'number_of_atoms': 24.999999999999996, 'charge': 0.0, 'multiplicity': 1.0, 'dipole': 1.5301505609873463, 'molar_mass': 194.20509999999996, 'molar_volume': 1571.7930303925837, 'electronic_spatial_extent': 2942.4357995609635, 'E_scf': -676.079247188903, 'zero_point_correction': 0.20013426307332516, 'E_thermal_correction': 0.2120930967767048, 'H_thermal_correction': 0.21303775361768246, 'G_thermal_…	{'X': -2.803111, 'Y': -1.310335, 'Z': -0.199355, 'VBur': 0.5360019541360659, 'Mulliken_charge': -0.35623170185998904, 'APT_charge': -0.03602122233917163, 'NPA_charge': -0.544383642905855, 'NPA_core': 1.99925, 'NPA_valence': 4.533003642905855, 'NPA_Rydberg': 0.01213656840977669, 'NPA_total': 6.544383642905855, 'NMR_shift': 150.7332605238982, 'NMR_anisotropy': 22.441065408509267, 'ES_root_Mulliken_…	{'X': -1.32717, 'Y': -1.665409, 'Z': -0.082039, 'VBur': 0.5903716351724854, 'Mulliken_charge': 0.4053566112863591, 'APT_charge': 0.923914218658435, 'NPA_charge': 0.5747010956276415, 'NPA_core': 1.9992634315902233, 'NPA_valence': 3.389341746421241, 'NPA_Rydberg': 0.03669372636089324, 'NPA_total': 5.425298904372358, 'NMR_shift': 2.7632828035911907, 'NMR_anisotropy': 160.1783694974944, 'ES_root_Mull…	{'X': -0.355719, 'Y': -0.527065, 'Z': -0.046524, 'VBur': 0.678448048318385, 'Mulliken_charge': 0.03125385184551119, 'APT_charge': -0.17072169267681736, 'NPA_charge': -0.12871383737478131, 'NPA_core': 1.99892, 'NPA_valence': 4.115173943032597, 'NPA_Rydberg': 0.014619894342184152, 'NPA_total': 6.1287138373747805, 'NMR_shift': 61.0951102824082, 'NMR_anisotropy': 158.13659781771318, 'ES_root_Mulliken…	{'L': 4.707788598551514, 'B1': 2.023601217289876, 'B5': 6.351782380084861}	{'L': 7.1267608726658285, 'B1': 2.1605097123141785, 'B5': 5.292232198605768}
COc1cc(F)c2c(c1)C(=O)CCC2	Enz6	R	0.75	0	1.19	94283	0										156	cyclic	[CH3:1][O:2][c:3]1[cH:4][c:5]([F:6])[c:7]2[c:8]([cH:9]1)[C:10](=[O:11])[CH2:12][CH2:13][CH2:14]2	12	10	8	{'number_of_atoms': 24.999999999999996, 'charge': 0.0, 'multiplicity': 1.0, 'dipole': 1.5301505609873463, 'molar_mass': 194.20509999999996, 'molar_volume': 1571.7930303925837, 'electronic_spatial_extent': 2942.4357995609635, 'E_scf': -676.079247188903, 'zero_point_correction': 0.20013426307332516, 'E_thermal_correction': 0.2120930967767048, 'H_thermal_correction': 0.21303775361768246, 'G_thermal_…	{'X': -2.803111, 'Y': -1.310335, 'Z': -0.199355, 'VBur': 0.5360019541360659, 'Mulliken_charge': -0.35623170185998904, 'APT_charge': -0.03602122233917163, 'NPA_charge': -0.544383642905855, 'NPA_core': 1.99925, 'NPA_valence': 4.533003642905855, 'NPA_Rydberg': 0.01213656840977669, 'NPA_total': 6.544383642905855, 'NMR_shift': 150.7332605238982, 'NMR_anisotropy': 22.441065408509267, 'ES_root_Mulliken_…	{'X': -1.32717, 'Y': -1.665409, 'Z': -0.082039, 'VBur': 0.5903716351724854, 'Mulliken_charge': 0.4053566112863591, 'APT_charge': 0.923914218658435, 'NPA_charge': 0.5747010956276415, 'NPA_core': 1.9992634315902233, 'NPA_valence': 3.389341746421241, 'NPA_Rydberg': 0.03669372636089324, 'NPA_total': 5.425298904372358, 'NMR_shift': 2.7632828035911907, 'NMR_anisotropy': 160.1783694974944, 'ES_root_Mull…	{'X': -0.355719, 'Y': -0.527065, 'Z': -0.046524, 'VBur': 0.678448048318385, 'Mulliken_charge': 0.03125385184551119, 'APT_charge': -0.17072169267681736, 'NPA_charge': -0.12871383737478131, 'NPA_core': 1.99892, 'NPA_valence': 4.115173943032597, 'NPA_Rydberg': 0.014619894342184152, 'NPA_total': 6.1287138373747805, 'NMR_shift': 61.0951102824082, 'NMR_anisotropy': 158.13659781771318, 'ES_root_Mulliken…	{'L': 4.707788598551514, 'B1': 2.023601217289876, 'B5': 6.351782380084861}	{'L': 7.1267608726658285, 'B1': 2.1605097123141785, 'B5': 5.292232198605768}
COc1cc(F)c2c(c1)C(=O)CCC2	Enz7	R	0.75	7748	1.19	94971	7.542908323										157	cyclic	[CH3:1][O:2][c:3]1[cH:4][c:5]([F:6])[c:7]2[c:8]([cH:9]1)[C:10](=[O:11])[CH2:12][CH2:13][CH2:14]2	12	10	8	{'number_of_atoms': 24.999999999999996, 'charge': 0.0, 'multiplicity': 1.0, 'dipole': 1.5301505609873463, 'molar_mass': 194.20509999999996, 'molar_volume': 1571.7930303925837, 'electronic_spatial_extent': 2942.4357995609635, 'E_scf': -676.079247188903, 'zero_point_correction': 0.20013426307332516, 'E_thermal_correction': 0.2120930967767048, 'H_thermal_correction': 0.21303775361768246, 'G_thermal_…	{'X': -2.803111, 'Y': -1.310335, 'Z': -0.199355, 'VBur': 0.5360019541360659, 'Mulliken_charge': -0.35623170185998904, 'APT_charge': -0.03602122233917163, 'NPA_charge': -0.544383642905855, 'NPA_core': 1.99925, 'NPA_valence': 4.533003642905855, 'NPA_Rydberg': 0.01213656840977669, 'NPA_total': 6.544383642905855, 'NMR_shift': 150.7332605238982, 'NMR_anisotropy': 22.441065408509267, 'ES_root_Mulliken_…	{'X': -1.32717, 'Y': -1.665409, 'Z': -0.082039, 'VBur': 0.5903716351724854, 'Mulliken_charge': 0.4053566112863591, 'APT_charge': 0.923914218658435, 'NPA_charge': 0.5747010956276415, 'NPA_core': 1.9992634315902233, 'NPA_valence': 3.389341746421241, 'NPA_Rydberg': 0.03669372636089324, 'NPA_total': 5.425298904372358, 'NMR_shift': 2.7632828035911907, 'NMR_anisotropy': 160.1783694974944, 'ES_root_Mull…	{'X': -0.355719, 'Y': -0.527065, 'Z': -0.046524, 'VBur': 0.678448048318385, 'Mulliken_charge': 0.03125385184551119, 'APT_charge': -0.17072169267681736, 'NPA_charge': -0.12871383737478131, 'NPA_core': 1.99892, 'NPA_valence': 4.115173943032597, 'NPA_Rydberg': 0.014619894342184152, 'NPA_total': 6.1287138373747805, 'NMR_shift': 61.0951102824082, 'NMR_anisotropy': 158.13659781771318, 'ES_root_Mulliken…	{'L': 4.707788598551514, 'B1': 2.023601217289876, 'B5': 6.351782380084861}	{'L': 7.1267608726658285, 'B1': 2.1605097123141785, 'B5': 5.292232198605768}
COc1cc(F)c2c(c1)C(=O)CCC2	Enz8	R	0.75	3443	1.19	106499	3.131651234										158	cyclic	[CH3:1][O:2][c:3]1[cH:4][c:5]([F:6])[c:7]2[c:8]([cH:9]1)[C:10](=[O:11])[CH2:12][CH2:13][CH2:14]2	12	10	8	{'number_of_atoms': 24.999999999999996, 'charge': 0.0, 'multiplicity': 1.0, 'dipole': 1.5301505609873463, 'molar_mass': 194.20509999999996, 'molar_volume': 1571.7930303925837, 'electronic_spatial_extent': 2942.4357995609635, 'E_scf': -676.079247188903, 'zero_point_correction': 0.20013426307332516, 'E_thermal_correction': 0.2120930967767048, 'H_thermal_correction': 0.21303775361768246, 'G_thermal_…	{'X': -2.803111, 'Y': -1.310335, 'Z': -0.199355, 'VBur': 0.5360019541360659, 'Mulliken_charge': -0.35623170185998904, 'APT_charge': -0.03602122233917163, 'NPA_charge': -0.544383642905855, 'NPA_core': 1.99925, 'NPA_valence': 4.533003642905855, 'NPA_Rydberg': 0.01213656840977669, 'NPA_total': 6.544383642905855, 'NMR_shift': 150.7332605238982, 'NMR_anisotropy': 22.441065408509267, 'ES_root_Mulliken_…	{'X': -1.32717, 'Y': -1.665409, 'Z': -0.082039, 'VBur': 0.5903716351724854, 'Mulliken_charge': 0.4053566112863591, 'APT_charge': 0.923914218658435, 'NPA_charge': 0.5747010956276415, 'NPA_core': 1.9992634315902233, 'NPA_valence': 3.389341746421241, 'NPA_Rydberg': 0.03669372636089324, 'NPA_total': 5.425298904372358, 'NMR_shift': 2.7632828035911907, 'NMR_anisotropy': 160.1783694974944, 'ES_root_Mull…	{'X': -0.355719, 'Y': -0.527065, 'Z': -0.046524, 'VBur': 0.678448048318385, 'Mulliken_charge': 0.03125385184551119, 'APT_charge': -0.17072169267681736, 'NPA_charge': -0.12871383737478131, 'NPA_core': 1.99892, 'NPA_valence': 4.115173943032597, 'NPA_Rydberg': 0.014619894342184152, 'NPA_total': 6.1287138373747805, 'NMR_shift': 61.0951102824082, 'NMR_anisotropy': 158.13659781771318, 'ES_root_Mulliken…	{'L': 4.707788598551514, 'B1': 2.023601217289876, 'B5': 6.351782380084861}	{'L': 7.1267608726658285, 'B1': 2.1605097123141785, 'B5': 5.292232198605768}
COc1cc(F)c2c(c1)C(=O)CCC2	Enz9	R	0.75	3332	1.19	90472	3.552087331										159	cyclic	[CH3:1][O:2][c:3]1[cH:4][c:5]([F:6])[c:7]2[c:8]([cH:9]1)[C:10](=[O:11])[CH2:12][CH2:13][CH2:14]2	12	10	8	{'number_of_atoms': 24.999999999999996, 'charge': 0.0, 'multiplicity': 1.0, 'dipole': 1.5301505609873463, 'molar_mass': 194.20509999999996, 'molar_volume': 1571.7930303925837, 'electronic_spatial_extent': 2942.4357995609635, 'E_scf': -676.079247188903, 'zero_point_correction': 0.20013426307332516, 'E_thermal_correction': 0.2120930967767048, 'H_thermal_correction': 0.21303775361768246, 'G_thermal_…	{'X': -2.803111, 'Y': -1.310335, 'Z': -0.199355, 'VBur': 0.5360019541360659, 'Mulliken_charge': -0.35623170185998904, 'APT_charge': -0.03602122233917163, 'NPA_charge': -0.544383642905855, 'NPA_core': 1.99925, 'NPA_valence': 4.533003642905855, 'NPA_Rydberg': 0.01213656840977669, 'NPA_total': 6.544383642905855, 'NMR_shift': 150.7332605238982, 'NMR_anisotropy': 22.441065408509267, 'ES_root_Mulliken_…	{'X': -1.32717, 'Y': -1.665409, 'Z': -0.082039, 'VBur': 0.5903716351724854, 'Mulliken_charge': 0.4053566112863591, 'APT_charge': 0.923914218658435, 'NPA_charge': 0.5747010956276415, 'NPA_core': 1.9992634315902233, 'NPA_valence': 3.389341746421241, 'NPA_Rydberg': 0.03669372636089324, 'NPA_total': 5.425298904372358, 'NMR_shift': 2.7632828035911907, 'NMR_anisotropy': 160.1783694974944, 'ES_root_Mull…	{'X': -0.355719, 'Y': -0.527065, 'Z': -0.046524, 'VBur': 0.678448048318385, 'Mulliken_charge': 0.03125385184551119, 'APT_charge': -0.17072169267681736, 'NPA_charge': -0.12871383737478131, 'NPA_core': 1.99892, 'NPA_valence': 4.115173943032597, 'NPA_Rydberg': 0.014619894342184152, 'NPA_total': 6.1287138373747805, 'NMR_shift': 61.0951102824082, 'NMR_anisotropy': 158.13659781771318, 'ES_root_Mulliken…	{'L': 4.707788598551514, 'B1': 2.023601217289876, 'B5': 6.351782380084861}	{'L': 7.1267608726658285, 'B1': 2.1605097123141785, 'B5': 5.292232198605768}
O=C1CC(=O)C2(CCN(C(=O)OCc3ccccc3)CC2)N1	Enz1	S	0.8	0	0.84	39075	0										160	cyclic	[O:1]=[C:2]1[CH2:3][C:4](=[O:5])[C:6]2([CH2:7][CH2:8][N:9]([C:10](=[O:11])[O:12][CH2:13][c:14]3[cH:15][cH:16][cH:17][cH:18][cH:19]3)[CH2:20][CH2:21]2)[NH:22]1	3	4	6	{'number_of_atoms': 40.0, 'charge': 0.0, 'multiplicity': 1.0, 'dipole': 2.4647511128718964, 'molar_mass': 302.3292, 'molar_volume': 2287.421813341291, 'electronic_spatial_extent': 9524.14551891351, 'E_scf': -1030.970205937796, 'zero_point_correction': 0.32748054864803583, 'E_thermal_correction': 0.3467490258640725, 'H_thermal_correction': 0.3476930286922659, 'G_thermal_correction': 0.275902778554…	{'X': 5.458984, 'Y': 0.276843, 'Z': -0.352969, 'VBur': 0.5139516345954488, 'Mulliken_charge': -0.47177487999311485, 'APT_charge': -0.20854705896747208, 'NPA_charge': -0.6449428831610811, 'NPA_core': 1.999119632826446, 'NPA_valence': 4.635228532008602, 'NPA_Rydberg': 0.010594572105409126, 'NPA_total': 6.6449428831610815, 'NMR_shift': 152.30909722639024, 'NMR_anisotropy': 21.837141708713435, 'ES_ro…	{'X': 4.365774, 'Y': -0.775789, 'Z': -0.432631, 'VBur': 0.6269609414051578, 'Mulliken_charge': 0.44790242668066266, 'APT_charge': 0.7898309139758738, 'NPA_charge': 0.6109258757020803, 'NPA_core': 1.999269632826446, 'NPA_valence': 3.3493375554882765, 'NPA_Rydberg': 0.04046676311433757, 'NPA_total': 5.3890741242979185, 'NMR_shift': -13.959126106587702, 'NMR_anisotropy': 152.56172766304323, 'ES_root…	{'X': 3.009475, 'Y': -0.132291, 'Z': -0.061978, 'VBur': 0.780427999530235, 'Mulliken_charge': 0.13407458364498692, 'APT_charge': 0.15903217176682038, 'NPA_charge': 0.04227177508835327, 'NPA_core': 1.999020367173554, 'NPA_valence': 3.939132678092526, 'NPA_Rydberg': 0.01957517964556656, 'NPA_total': 5.957728224911647, 'NMR_shift': 123.40892718239417, 'NMR_anisotropy': 21.325512011287763, 'ES_root_M…	{'L': 4.958545637630768, 'B1': 2.112954922051241, 'B5': 11.101218133816102}	{'L': 12.703484020073873, 'B1': 2.991129583795907, 'B5': 6.325138530944109}
O=C1CC(=O)C2(CCN(C(=O)OCc3ccccc3)CC2)N1	Enz2	S	0.8	0	0.84	33034	0										161	cyclic	[O:1]=[C:2]1[CH2:3][C:4](=[O:5])[C:6]2([CH2:7][CH2:8][N:9]([C:10](=[O:11])[O:12][CH2:13][c:14]3[cH:15][cH:16][cH:17][cH:18][cH:19]3)[CH2:20][CH2:21]2)[NH:22]1	3	4	6	{'number_of_atoms': 40.0, 'charge': 0.0, 'multiplicity': 1.0, 'dipole': 2.4647511128718964, 'molar_mass': 302.3292, 'molar_volume': 2287.421813341291, 'electronic_spatial_extent': 9524.14551891351, 'E_scf': -1030.970205937796, 'zero_point_correction': 0.32748054864803583, 'E_thermal_correction': 0.3467490258640725, 'H_thermal_correction': 0.3476930286922659, 'G_thermal_correction': 0.275902778554…	{'X': 5.458984, 'Y': 0.276843, 'Z': -0.352969, 'VBur': 0.5139516345954488, 'Mulliken_charge': -0.47177487999311485, 'APT_charge': -0.20854705896747208, 'NPA_charge': -0.6449428831610811, 'NPA_core': 1.999119632826446, 'NPA_valence': 4.635228532008602, 'NPA_Rydberg': 0.010594572105409126, 'NPA_total': 6.6449428831610815, 'NMR_shift': 152.30909722639024, 'NMR_anisotropy': 21.837141708713435, 'ES_ro…	{'X': 4.365774, 'Y': -0.775789, 'Z': -0.432631, 'VBur': 0.6269609414051578, 'Mulliken_charge': 0.44790242668066266, 'APT_charge': 0.7898309139758738, 'NPA_charge': 0.6109258757020803, 'NPA_core': 1.999269632826446, 'NPA_valence': 3.3493375554882765, 'NPA_Rydberg': 0.04046676311433757, 'NPA_total': 5.3890741242979185, 'NMR_shift': -13.959126106587702, 'NMR_anisotropy': 152.56172766304323, 'ES_root…	{'X': 3.009475, 'Y': -0.132291, 'Z': -0.061978, 'VBur': 0.780427999530235, 'Mulliken_charge': 0.13407458364498692, 'APT_charge': 0.15903217176682038, 'NPA_charge': 0.04227177508835327, 'NPA_core': 1.999020367173554, 'NPA_valence': 3.939132678092526, 'NPA_Rydberg': 0.01957517964556656, 'NPA_total': 5.957728224911647, 'NMR_shift': 123.40892718239417, 'NMR_anisotropy': 21.325512011287763, 'ES_root_M…	{'L': 4.958545637630768, 'B1': 2.112954922051241, 'B5': 11.101218133816102}	{'L': 12.703484020073873, 'B1': 2.991129583795907, 'B5': 6.325138530944109}
O=C1CC(=O)C2(CCN(C(=O)OCc3ccccc3)CC2)N1	Enz3	S	0.8	0	0.84	34194	0										162	cyclic	[O:1]=[C:2]1[CH2:3][C:4](=[O:5])[C:6]2([CH2:7][CH2:8][N:9]([C:10](=[O:11])[O:12][CH2:13][c:14]3[cH:15][cH:16][cH:17][cH:18][cH:19]3)[CH2:20][CH2:21]2)[NH:22]1	3	4	6	{'number_of_atoms': 40.0, 'charge': 0.0, 'multiplicity': 1.0, 'dipole': 2.4647511128718964, 'molar_mass': 302.3292, 'molar_volume': 2287.421813341291, 'electronic_spatial_extent': 9524.14551891351, 'E_scf': -1030.970205937796, 'zero_point_correction': 0.32748054864803583, 'E_thermal_correction': 0.3467490258640725, 'H_thermal_correction': 0.3476930286922659, 'G_thermal_correction': 0.275902778554…	{'X': 5.458984, 'Y': 0.276843, 'Z': -0.352969, 'VBur': 0.5139516345954488, 'Mulliken_charge': -0.47177487999311485, 'APT_charge': -0.20854705896747208, 'NPA_charge': -0.6449428831610811, 'NPA_core': 1.999119632826446, 'NPA_valence': 4.635228532008602, 'NPA_Rydberg': 0.010594572105409126, 'NPA_total': 6.6449428831610815, 'NMR_shift': 152.30909722639024, 'NMR_anisotropy': 21.837141708713435, 'ES_ro…	{'X': 4.365774, 'Y': -0.775789, 'Z': -0.432631, 'VBur': 0.6269609414051578, 'Mulliken_charge': 0.44790242668066266, 'APT_charge': 0.7898309139758738, 'NPA_charge': 0.6109258757020803, 'NPA_core': 1.999269632826446, 'NPA_valence': 3.3493375554882765, 'NPA_Rydberg': 0.04046676311433757, 'NPA_total': 5.3890741242979185, 'NMR_shift': -13.959126106587702, 'NMR_anisotropy': 152.56172766304323, 'ES_root…	{'X': 3.009475, 'Y': -0.132291, 'Z': -0.061978, 'VBur': 0.780427999530235, 'Mulliken_charge': 0.13407458364498692, 'APT_charge': 0.15903217176682038, 'NPA_charge': 0.04227177508835327, 'NPA_core': 1.999020367173554, 'NPA_valence': 3.939132678092526, 'NPA_Rydberg': 0.01957517964556656, 'NPA_total': 5.957728224911647, 'NMR_shift': 123.40892718239417, 'NMR_anisotropy': 21.325512011287763, 'ES_root_M…	{'L': 4.958545637630768, 'B1': 2.112954922051241, 'B5': 11.101218133816102}	{'L': 12.703484020073873, 'B1': 2.991129583795907, 'B5': 6.325138530944109}
O=C1CC(=O)C2(CCN(C(=O)OCc3ccccc3)CC2)N1	Enz4	S	0.8	0	0.84	34104	0										163	cyclic	[O:1]=[C:2]1[CH2:3][C:4](=[O:5])[C:6]2([CH2:7][CH2:8][N:9]([C:10](=[O:11])[O:12][CH2:13][c:14]3[cH:15][cH:16][cH:17][cH:18][cH:19]3)[CH2:20][CH2:21]2)[NH:22]1	3	4	6	{'number_of_atoms': 40.0, 'charge': 0.0, 'multiplicity': 1.0, 'dipole': 2.4647511128718964, 'molar_mass': 302.3292, 'molar_volume': 2287.421813341291, 'electronic_spatial_extent': 9524.14551891351, 'E_scf': -1030.970205937796, 'zero_point_correction': 0.32748054864803583, 'E_thermal_correction': 0.3467490258640725, 'H_thermal_correction': 0.3476930286922659, 'G_thermal_correction': 0.275902778554…	{'X': 5.458984, 'Y': 0.276843, 'Z': -0.352969, 'VBur': 0.5139516345954488, 'Mulliken_charge': -0.47177487999311485, 'APT_charge': -0.20854705896747208, 'NPA_charge': -0.6449428831610811, 'NPA_core': 1.999119632826446, 'NPA_valence': 4.635228532008602, 'NPA_Rydberg': 0.010594572105409126, 'NPA_total': 6.6449428831610815, 'NMR_shift': 152.30909722639024, 'NMR_anisotropy': 21.837141708713435, 'ES_ro…	{'X': 4.365774, 'Y': -0.775789, 'Z': -0.432631, 'VBur': 0.6269609414051578, 'Mulliken_charge': 0.44790242668066266, 'APT_charge': 0.7898309139758738, 'NPA_charge': 0.6109258757020803, 'NPA_core': 1.999269632826446, 'NPA_valence': 3.3493375554882765, 'NPA_Rydberg': 0.04046676311433757, 'NPA_total': 5.3890741242979185, 'NMR_shift': -13.959126106587702, 'NMR_anisotropy': 152.56172766304323, 'ES_root…	{'X': 3.009475, 'Y': -0.132291, 'Z': -0.061978, 'VBur': 0.780427999530235, 'Mulliken_charge': 0.13407458364498692, 'APT_charge': 0.15903217176682038, 'NPA_charge': 0.04227177508835327, 'NPA_core': 1.999020367173554, 'NPA_valence': 3.939132678092526, 'NPA_Rydberg': 0.01957517964556656, 'NPA_total': 5.957728224911647, 'NMR_shift': 123.40892718239417, 'NMR_anisotropy': 21.325512011287763, 'ES_root_M…	{'L': 4.958545637630768, 'B1': 2.112954922051241, 'B5': 11.101218133816102}	{'L': 12.703484020073873, 'B1': 2.991129583795907, 'B5': 6.325138530944109}
O=C1CC(=O)C2(CCN(C(=O)OCc3ccccc3)CC2)N1	Enz6	R	0.8	0	0.84	39194	0										164	cyclic	[O:1]=[C:2]1[CH2:3][C:4](=[O:5])[C:6]2([CH2:7][CH2:8][N:9]([C:10](=[O:11])[O:12][CH2:13][c:14]3[cH:15][cH:16][cH:17][cH:18][cH:19]3)[CH2:20][CH2:21]2)[NH:22]1	3	4	6	{'number_of_atoms': 40.0, 'charge': 0.0, 'multiplicity': 1.0, 'dipole': 2.4647511128718964, 'molar_mass': 302.3292, 'molar_volume': 2287.421813341291, 'electronic_spatial_extent': 9524.14551891351, 'E_scf': -1030.970205937796, 'zero_point_correction': 0.32748054864803583, 'E_thermal_correction': 0.3467490258640725, 'H_thermal_correction': 0.3476930286922659, 'G_thermal_correction': 0.275902778554…	{'X': 5.458984, 'Y': 0.276843, 'Z': -0.352969, 'VBur': 0.5139516345954488, 'Mulliken_charge': -0.47177487999311485, 'APT_charge': -0.20854705896747208, 'NPA_charge': -0.6449428831610811, 'NPA_core': 1.999119632826446, 'NPA_valence': 4.635228532008602, 'NPA_Rydberg': 0.010594572105409126, 'NPA_total': 6.6449428831610815, 'NMR_shift': 152.30909722639024, 'NMR_anisotropy': 21.837141708713435, 'ES_ro…	{'X': 4.365774, 'Y': -0.775789, 'Z': -0.432631, 'VBur': 0.6269609414051578, 'Mulliken_charge': 0.44790242668066266, 'APT_charge': 0.7898309139758738, 'NPA_charge': 0.6109258757020803, 'NPA_core': 1.999269632826446, 'NPA_valence': 3.3493375554882765, 'NPA_Rydberg': 0.04046676311433757, 'NPA_total': 5.3890741242979185, 'NMR_shift': -13.959126106587702, 'NMR_anisotropy': 152.56172766304323, 'ES_root…	{'X': 3.009475, 'Y': -0.132291, 'Z': -0.061978, 'VBur': 0.780427999530235, 'Mulliken_charge': 0.13407458364498692, 'APT_charge': 0.15903217176682038, 'NPA_charge': 0.04227177508835327, 'NPA_core': 1.999020367173554, 'NPA_valence': 3.939132678092526, 'NPA_Rydberg': 0.01957517964556656, 'NPA_total': 5.957728224911647, 'NMR_shift': 123.40892718239417, 'NMR_anisotropy': 21.325512011287763, 'ES_root_M…	{'L': 4.958545637630768, 'B1': 2.112954922051241, 'B5': 11.101218133816102}	{'L': 12.703484020073873, 'B1': 2.991129583795907, 'B5': 6.325138530944109}
O=C1CC(=O)C2(CCN(C(=O)OCc3ccccc3)CC2)N1	Enz7	R	0.8	0	0.84	42841	0										165	cyclic	[O:1]=[C:2]1[CH2:3][C:4](=[O:5])[C:6]2([CH2:7][CH2:8][N:9]([C:10](=[O:11])[O:12][CH2:13][c:14]3[cH:15][cH:16][cH:17][cH:18][cH:19]3)[CH2:20][CH2:21]2)[NH:22]1	3	4	6	{'number_of_atoms': 40.0, 'charge': 0.0, 'multiplicity': 1.0, 'dipole': 2.4647511128718964, 'molar_mass': 302.3292, 'molar_volume': 2287.421813341291, 'electronic_spatial_extent': 9524.14551891351, 'E_scf': -1030.970205937796, 'zero_point_correction': 0.32748054864803583, 'E_thermal_correction': 0.3467490258640725, 'H_thermal_correction': 0.3476930286922659, 'G_thermal_correction': 0.275902778554…	{'X': 5.458984, 'Y': 0.276843, 'Z': -0.352969, 'VBur': 0.5139516345954488, 'Mulliken_charge': -0.47177487999311485, 'APT_charge': -0.20854705896747208, 'NPA_charge': -0.6449428831610811, 'NPA_core': 1.999119632826446, 'NPA_valence': 4.635228532008602, 'NPA_Rydberg': 0.010594572105409126, 'NPA_total': 6.6449428831610815, 'NMR_shift': 152.30909722639024, 'NMR_anisotropy': 21.837141708713435, 'ES_ro…	{'X': 4.365774, 'Y': -0.775789, 'Z': -0.432631, 'VBur': 0.6269609414051578, 'Mulliken_charge': 0.44790242668066266, 'APT_charge': 0.7898309139758738, 'NPA_charge': 0.6109258757020803, 'NPA_core': 1.999269632826446, 'NPA_valence': 3.3493375554882765, 'NPA_Rydberg': 0.04046676311433757, 'NPA_total': 5.3890741242979185, 'NMR_shift': -13.959126106587702, 'NMR_anisotropy': 152.56172766304323, 'ES_root…	{'X': 3.009475, 'Y': -0.132291, 'Z': -0.061978, 'VBur': 0.780427999530235, 'Mulliken_charge': 0.13407458364498692, 'APT_charge': 0.15903217176682038, 'NPA_charge': 0.04227177508835327, 'NPA_core': 1.999020367173554, 'NPA_valence': 3.939132678092526, 'NPA_Rydberg': 0.01957517964556656, 'NPA_total': 5.957728224911647, 'NMR_shift': 123.40892718239417, 'NMR_anisotropy': 21.325512011287763, 'ES_root_M…	{'L': 4.958545637630768, 'B1': 2.112954922051241, 'B5': 11.101218133816102}	{'L': 12.703484020073873, 'B1': 2.991129583795907, 'B5': 6.325138530944109}
O=C1CC(=O)C2(CCN(C(=O)OCc3ccccc3)CC2)N1	Enz8	R	0.8	0	0.84	36548	0										166	cyclic	[O:1]=[C:2]1[CH2:3][C:4](=[O:5])[C:6]2([CH2:7][CH2:8][N:9]([C:10](=[O:11])[O:12][CH2:13][c:14]3[cH:15][cH:16][cH:17][cH:18][cH:19]3)[CH2:20][CH2:21]2)[NH:22]1	3	4	6	{'number_of_atoms': 40.0, 'charge': 0.0, 'multiplicity': 1.0, 'dipole': 2.4647511128718964, 'molar_mass': 302.3292, 'molar_volume': 2287.421813341291, 'electronic_spatial_extent': 9524.14551891351, 'E_scf': -1030.970205937796, 'zero_point_correction': 0.32748054864803583, 'E_thermal_correction': 0.3467490258640725, 'H_thermal_correction': 0.3476930286922659, 'G_thermal_correction': 0.275902778554…	{'X': 5.458984, 'Y': 0.276843, 'Z': -0.352969, 'VBur': 0.5139516345954488, 'Mulliken_charge': -0.47177487999311485, 'APT_charge': -0.20854705896747208, 'NPA_charge': -0.6449428831610811, 'NPA_core': 1.999119632826446, 'NPA_valence': 4.635228532008602, 'NPA_Rydberg': 0.010594572105409126, 'NPA_total': 6.6449428831610815, 'NMR_shift': 152.30909722639024, 'NMR_anisotropy': 21.837141708713435, 'ES_ro…	{'X': 4.365774, 'Y': -0.775789, 'Z': -0.432631, 'VBur': 0.6269609414051578, 'Mulliken_charge': 0.44790242668066266, 'APT_charge': 0.7898309139758738, 'NPA_charge': 0.6109258757020803, 'NPA_core': 1.999269632826446, 'NPA_valence': 3.3493375554882765, 'NPA_Rydberg': 0.04046676311433757, 'NPA_total': 5.3890741242979185, 'NMR_shift': -13.959126106587702, 'NMR_anisotropy': 152.56172766304323, 'ES_root…	{'X': 3.009475, 'Y': -0.132291, 'Z': -0.061978, 'VBur': 0.780427999530235, 'Mulliken_charge': 0.13407458364498692, 'APT_charge': 0.15903217176682038, 'NPA_charge': 0.04227177508835327, 'NPA_core': 1.999020367173554, 'NPA_valence': 3.939132678092526, 'NPA_Rydberg': 0.01957517964556656, 'NPA_total': 5.957728224911647, 'NMR_shift': 123.40892718239417, 'NMR_anisotropy': 21.325512011287763, 'ES_root_M…	{'L': 4.958545637630768, 'B1': 2.112954922051241, 'B5': 11.101218133816102}	{'L': 12.703484020073873, 'B1': 2.991129583795907, 'B5': 6.325138530944109}
O=C1CC(=O)C2(CCN(C(=O)OCc3ccccc3)CC2)N1	Enz9	R	0.8	0	0.84	38837	0										167	cyclic	[O:1]=[C:2]1[CH2:3][C:4](=[O:5])[C:6]2([CH2:7][CH2:8][N:9]([C:10](=[O:11])[O:12][CH2:13][c:14]3[cH:15][cH:16][cH:17][cH:18][cH:19]3)[CH2:20][CH2:21]2)[NH:22]1	3	4	6	{'number_of_atoms': 40.0, 'charge': 0.0, 'multiplicity': 1.0, 'dipole': 2.4647511128718964, 'molar_mass': 302.3292, 'molar_volume': 2287.421813341291, 'electronic_spatial_extent': 9524.14551891351, 'E_scf': -1030.970205937796, 'zero_point_correction': 0.32748054864803583, 'E_thermal_correction': 0.3467490258640725, 'H_thermal_correction': 0.3476930286922659, 'G_thermal_correction': 0.275902778554…	{'X': 5.458984, 'Y': 0.276843, 'Z': -0.352969, 'VBur': 0.5139516345954488, 'Mulliken_charge': -0.47177487999311485, 'APT_charge': -0.20854705896747208, 'NPA_charge': -0.6449428831610811, 'NPA_core': 1.999119632826446, 'NPA_valence': 4.635228532008602, 'NPA_Rydberg': 0.010594572105409126, 'NPA_total': 6.6449428831610815, 'NMR_shift': 152.30909722639024, 'NMR_anisotropy': 21.837141708713435, 'ES_ro…	{'X': 4.365774, 'Y': -0.775789, 'Z': -0.432631, 'VBur': 0.6269609414051578, 'Mulliken_charge': 0.44790242668066266, 'APT_charge': 0.7898309139758738, 'NPA_charge': 0.6109258757020803, 'NPA_core': 1.999269632826446, 'NPA_valence': 3.3493375554882765, 'NPA_Rydberg': 0.04046676311433757, 'NPA_total': 5.3890741242979185, 'NMR_shift': -13.959126106587702, 'NMR_anisotropy': 152.56172766304323, 'ES_root…	{'X': 3.009475, 'Y': -0.132291, 'Z': -0.061978, 'VBur': 0.780427999530235, 'Mulliken_charge': 0.13407458364498692, 'APT_charge': 0.15903217176682038, 'NPA_charge': 0.04227177508835327, 'NPA_core': 1.999020367173554, 'NPA_valence': 3.939132678092526, 'NPA_Rydberg': 0.01957517964556656, 'NPA_total': 5.957728224911647, 'NMR_shift': 123.40892718239417, 'NMR_anisotropy': 21.325512011287763, 'ES_root_M…	{'L': 4.958545637630768, 'B1': 2.112954922051241, 'B5': 11.101218133816102}	{'L': 12.703484020073873, 'B1': 2.991129583795907, 'B5': 6.325138530944109}
O=C1CC2(CCCC2)Oc2cc(O)ccc21	Enz1	S	n/d	0	1	121735	0										168	cyclic	[O:1]=[C:2]1[CH2:3][C:4]2([CH2:5][CH2:6][CH2:7][CH2:8]2)[O:9][c:10]2[cH:11][c:12]([OH:13])[cH:14][cH:15][c:16]21	3	2	16	{'number_of_atoms': 29.999999999999993, 'charge': 0.0, 'multiplicity': 1.0, 'dipole': 3.8164154806481734, 'molar_mass': 218.25179999999997, 'molar_volume': 1909.2036005991445, 'electronic_spatial_extent': 3611.4349954214317, 'E_scf': -729.4853538079167, 'zero_point_correction': 0.24794631317323348, 'E_thermal_correction': 0.2612505063352636, 'H_thermal_correction': 0.26219451807611516, 'G_thermal…	{'X': 1.344904, 'Y': 1.637288, 'Z': -0.624987, 'VBur': 0.6022639152632007, 'Mulliken_charge': -0.37918456036739545, 'APT_charge': -0.10164354888290986, 'NPA_charge': -0.5619153389361945, 'NPA_core': 1.9991299999999996, 'NPA_valence': 4.549390862003901, 'NPA_Rydberg': 0.013404249003343553, 'NPA_total': 6.561915338936194, 'NMR_shift': 145.29653278205825, 'NMR_anisotropy': 24.183694745275172, 'ES_ro…	{'X': -0.009349, 'Y': 2.060063, 'Z': -0.064179, 'VBur': 0.6058414089080914, 'Mulliken_charge': 0.3948920623011098, 'APT_charge': 1.0055186281653647, 'NPA_charge': 0.5649075494116717, 'NPA_core': 1.9992399999999997, 'NPA_valence': 3.398234466187036, 'NPA_Rydberg': 0.03761798440129162, 'NPA_total': 5.435092450588328, 'NMR_shift': 10.712852059782385, 'NMR_anisotropy': 154.43547436661348, 'ES_root_Mu…	{'X': -1.008685, 'Y': 0.981519, 'Z': -0.004406, 'VBur': 0.690372172124239, 'Mulliken_charge': 0.05171551383624479, 'APT_charge': -0.5635857666021398, 'NPA_charge': -0.2559807438359334, 'NPA_core': 1.9988699999999997, 'NPA_valence': 4.243511545031295, 'NPA_Rydberg': 0.013609088284204644, 'NPA_total': 6.255980743835932, 'NMR_shift': 79.717720782577, 'NMR_anisotropy': 140.36413972599044, 'ES_root_Mu…	{'L': 6.4793011887500285, 'B1': 2.014960307904261, 'B5': 6.907667506387855}	{'L': 7.544611824263189, 'B1': 2.0265833512141547, 'B5': 6.850163581917543}
O=C1CC2(CCCC2)Oc2cc(O)ccc21	Enz2	S	n/d	0	1	111178	0										169	cyclic	[O:1]=[C:2]1[CH2:3][C:4]2([CH2:5][CH2:6][CH2:7][CH2:8]2)[O:9][c:10]2[cH:11][c:12]([OH:13])[cH:14][cH:15][c:16]21	3	2	16	{'number_of_atoms': 29.999999999999993, 'charge': 0.0, 'multiplicity': 1.0, 'dipole': 3.8164154806481734, 'molar_mass': 218.25179999999997, 'molar_volume': 1909.2036005991445, 'electronic_spatial_extent': 3611.4349954214317, 'E_scf': -729.4853538079167, 'zero_point_correction': 0.24794631317323348, 'E_thermal_correction': 0.2612505063352636, 'H_thermal_correction': 0.26219451807611516, 'G_thermal…	{'X': 1.344904, 'Y': 1.637288, 'Z': -0.624987, 'VBur': 0.6022639152632007, 'Mulliken_charge': -0.37918456036739545, 'APT_charge': -0.10164354888290986, 'NPA_charge': -0.5619153389361945, 'NPA_core': 1.9991299999999996, 'NPA_valence': 4.549390862003901, 'NPA_Rydberg': 0.013404249003343553, 'NPA_total': 6.561915338936194, 'NMR_shift': 145.29653278205825, 'NMR_anisotropy': 24.183694745275172, 'ES_ro…	{'X': -0.009349, 'Y': 2.060063, 'Z': -0.064179, 'VBur': 0.6058414089080914, 'Mulliken_charge': 0.3948920623011098, 'APT_charge': 1.0055186281653647, 'NPA_charge': 0.5649075494116717, 'NPA_core': 1.9992399999999997, 'NPA_valence': 3.398234466187036, 'NPA_Rydberg': 0.03761798440129162, 'NPA_total': 5.435092450588328, 'NMR_shift': 10.712852059782385, 'NMR_anisotropy': 154.43547436661348, 'ES_root_Mu…	{'X': -1.008685, 'Y': 0.981519, 'Z': -0.004406, 'VBur': 0.690372172124239, 'Mulliken_charge': 0.05171551383624479, 'APT_charge': -0.5635857666021398, 'NPA_charge': -0.2559807438359334, 'NPA_core': 1.9988699999999997, 'NPA_valence': 4.243511545031295, 'NPA_Rydberg': 0.013609088284204644, 'NPA_total': 6.255980743835932, 'NMR_shift': 79.717720782577, 'NMR_anisotropy': 140.36413972599044, 'ES_root_Mu…	{'L': 6.4793011887500285, 'B1': 2.014960307904261, 'B5': 6.907667506387855}	{'L': 7.544611824263189, 'B1': 2.0265833512141547, 'B5': 6.850163581917543}
O=C1CC2(CCCC2)Oc2cc(O)ccc21	Enz3	S	n/d	0	1	117117	0										170	cyclic	[O:1]=[C:2]1[CH2:3][C:4]2([CH2:5][CH2:6][CH2:7][CH2:8]2)[O:9][c:10]2[cH:11][c:12]([OH:13])[cH:14][cH:15][c:16]21	3	2	16	{'number_of_atoms': 29.999999999999993, 'charge': 0.0, 'multiplicity': 1.0, 'dipole': 3.8164154806481734, 'molar_mass': 218.25179999999997, 'molar_volume': 1909.2036005991445, 'electronic_spatial_extent': 3611.4349954214317, 'E_scf': -729.4853538079167, 'zero_point_correction': 0.24794631317323348, 'E_thermal_correction': 0.2612505063352636, 'H_thermal_correction': 0.26219451807611516, 'G_thermal…	{'X': 1.344904, 'Y': 1.637288, 'Z': -0.624987, 'VBur': 0.6022639152632007, 'Mulliken_charge': -0.37918456036739545, 'APT_charge': -0.10164354888290986, 'NPA_charge': -0.5619153389361945, 'NPA_core': 1.9991299999999996, 'NPA_valence': 4.549390862003901, 'NPA_Rydberg': 0.013404249003343553, 'NPA_total': 6.561915338936194, 'NMR_shift': 145.29653278205825, 'NMR_anisotropy': 24.183694745275172, 'ES_ro…	{'X': -0.009349, 'Y': 2.060063, 'Z': -0.064179, 'VBur': 0.6058414089080914, 'Mulliken_charge': 0.3948920623011098, 'APT_charge': 1.0055186281653647, 'NPA_charge': 0.5649075494116717, 'NPA_core': 1.9992399999999997, 'NPA_valence': 3.398234466187036, 'NPA_Rydberg': 0.03761798440129162, 'NPA_total': 5.435092450588328, 'NMR_shift': 10.712852059782385, 'NMR_anisotropy': 154.43547436661348, 'ES_root_Mu…	{'X': -1.008685, 'Y': 0.981519, 'Z': -0.004406, 'VBur': 0.690372172124239, 'Mulliken_charge': 0.05171551383624479, 'APT_charge': -0.5635857666021398, 'NPA_charge': -0.2559807438359334, 'NPA_core': 1.9988699999999997, 'NPA_valence': 4.243511545031295, 'NPA_Rydberg': 0.013609088284204644, 'NPA_total': 6.255980743835932, 'NMR_shift': 79.717720782577, 'NMR_anisotropy': 140.36413972599044, 'ES_root_Mu…	{'L': 6.4793011887500285, 'B1': 2.014960307904261, 'B5': 6.907667506387855}	{'L': 7.544611824263189, 'B1': 2.0265833512141547, 'B5': 6.850163581917543}
O=C1CC2(CCCC2)Oc2cc(O)ccc21	Enz4	S	n/d	0	1	119845	0										171	cyclic	[O:1]=[C:2]1[CH2:3][C:4]2([CH2:5][CH2:6][CH2:7][CH2:8]2)[O:9][c:10]2[cH:11][c:12]([OH:13])[cH:14][cH:15][c:16]21	3	2	16	{'number_of_atoms': 29.999999999999993, 'charge': 0.0, 'multiplicity': 1.0, 'dipole': 3.8164154806481734, 'molar_mass': 218.25179999999997, 'molar_volume': 1909.2036005991445, 'electronic_spatial_extent': 3611.4349954214317, 'E_scf': -729.4853538079167, 'zero_point_correction': 0.24794631317323348, 'E_thermal_correction': 0.2612505063352636, 'H_thermal_correction': 0.26219451807611516, 'G_thermal…	{'X': 1.344904, 'Y': 1.637288, 'Z': -0.624987, 'VBur': 0.6022639152632007, 'Mulliken_charge': -0.37918456036739545, 'APT_charge': -0.10164354888290986, 'NPA_charge': -0.5619153389361945, 'NPA_core': 1.9991299999999996, 'NPA_valence': 4.549390862003901, 'NPA_Rydberg': 0.013404249003343553, 'NPA_total': 6.561915338936194, 'NMR_shift': 145.29653278205825, 'NMR_anisotropy': 24.183694745275172, 'ES_ro…	{'X': -0.009349, 'Y': 2.060063, 'Z': -0.064179, 'VBur': 0.6058414089080914, 'Mulliken_charge': 0.3948920623011098, 'APT_charge': 1.0055186281653647, 'NPA_charge': 0.5649075494116717, 'NPA_core': 1.9992399999999997, 'NPA_valence': 3.398234466187036, 'NPA_Rydberg': 0.03761798440129162, 'NPA_total': 5.435092450588328, 'NMR_shift': 10.712852059782385, 'NMR_anisotropy': 154.43547436661348, 'ES_root_Mu…	{'X': -1.008685, 'Y': 0.981519, 'Z': -0.004406, 'VBur': 0.690372172124239, 'Mulliken_charge': 0.05171551383624479, 'APT_charge': -0.5635857666021398, 'NPA_charge': -0.2559807438359334, 'NPA_core': 1.9988699999999997, 'NPA_valence': 4.243511545031295, 'NPA_Rydberg': 0.013609088284204644, 'NPA_total': 6.255980743835932, 'NMR_shift': 79.717720782577, 'NMR_anisotropy': 140.36413972599044, 'ES_root_Mu…	{'L': 6.4793011887500285, 'B1': 2.014960307904261, 'B5': 6.907667506387855}	{'L': 7.544611824263189, 'B1': 2.0265833512141547, 'B5': 6.850163581917543}
O=C1CC2(CCCC2)Oc2cc(O)ccc21	Enz6	R	n/d	0	1	118449	0										172	cyclic	[O:1]=[C:2]1[CH2:3][C:4]2([CH2:5][CH2:6][CH2:7][CH2:8]2)[O:9][c:10]2[cH:11][c:12]([OH:13])[cH:14][cH:15][c:16]21	3	2	16	{'number_of_atoms': 29.999999999999993, 'charge': 0.0, 'multiplicity': 1.0, 'dipole': 3.8164154806481734, 'molar_mass': 218.25179999999997, 'molar_volume': 1909.2036005991445, 'electronic_spatial_extent': 3611.4349954214317, 'E_scf': -729.4853538079167, 'zero_point_correction': 0.24794631317323348, 'E_thermal_correction': 0.2612505063352636, 'H_thermal_correction': 0.26219451807611516, 'G_thermal…	{'X': 1.344904, 'Y': 1.637288, 'Z': -0.624987, 'VBur': 0.6022639152632007, 'Mulliken_charge': -0.37918456036739545, 'APT_charge': -0.10164354888290986, 'NPA_charge': -0.5619153389361945, 'NPA_core': 1.9991299999999996, 'NPA_valence': 4.549390862003901, 'NPA_Rydberg': 0.013404249003343553, 'NPA_total': 6.561915338936194, 'NMR_shift': 145.29653278205825, 'NMR_anisotropy': 24.183694745275172, 'ES_ro…	{'X': -0.009349, 'Y': 2.060063, 'Z': -0.064179, 'VBur': 0.6058414089080914, 'Mulliken_charge': 0.3948920623011098, 'APT_charge': 1.0055186281653647, 'NPA_charge': 0.5649075494116717, 'NPA_core': 1.9992399999999997, 'NPA_valence': 3.398234466187036, 'NPA_Rydberg': 0.03761798440129162, 'NPA_total': 5.435092450588328, 'NMR_shift': 10.712852059782385, 'NMR_anisotropy': 154.43547436661348, 'ES_root_Mu…	{'X': -1.008685, 'Y': 0.981519, 'Z': -0.004406, 'VBur': 0.690372172124239, 'Mulliken_charge': 0.05171551383624479, 'APT_charge': -0.5635857666021398, 'NPA_charge': -0.2559807438359334, 'NPA_core': 1.9988699999999997, 'NPA_valence': 4.243511545031295, 'NPA_Rydberg': 0.013609088284204644, 'NPA_total': 6.255980743835932, 'NMR_shift': 79.717720782577, 'NMR_anisotropy': 140.36413972599044, 'ES_root_Mu…	{'L': 6.4793011887500285, 'B1': 2.014960307904261, 'B5': 6.907667506387855}	{'L': 7.544611824263189, 'B1': 2.0265833512141547, 'B5': 6.850163581917543}
O=C1CC2(CCCC2)Oc2cc(O)ccc21	Enz7	R	n/d	0	1	128990	0										173	cyclic	[O:1]=[C:2]1[CH2:3][C:4]2([CH2:5][CH2:6][CH2:7][CH2:8]2)[O:9][c:10]2[cH:11][c:12]([OH:13])[cH:14][cH:15][c:16]21	3	2	16	{'number_of_atoms': 29.999999999999993, 'charge': 0.0, 'multiplicity': 1.0, 'dipole': 3.8164154806481734, 'molar_mass': 218.25179999999997, 'molar_volume': 1909.2036005991445, 'electronic_spatial_extent': 3611.4349954214317, 'E_scf': -729.4853538079167, 'zero_point_correction': 0.24794631317323348, 'E_thermal_correction': 0.2612505063352636, 'H_thermal_correction': 0.26219451807611516, 'G_thermal…	{'X': 1.344904, 'Y': 1.637288, 'Z': -0.624987, 'VBur': 0.6022639152632007, 'Mulliken_charge': -0.37918456036739545, 'APT_charge': -0.10164354888290986, 'NPA_charge': -0.5619153389361945, 'NPA_core': 1.9991299999999996, 'NPA_valence': 4.549390862003901, 'NPA_Rydberg': 0.013404249003343553, 'NPA_total': 6.561915338936194, 'NMR_shift': 145.29653278205825, 'NMR_anisotropy': 24.183694745275172, 'ES_ro…	{'X': -0.009349, 'Y': 2.060063, 'Z': -0.064179, 'VBur': 0.6058414089080914, 'Mulliken_charge': 0.3948920623011098, 'APT_charge': 1.0055186281653647, 'NPA_charge': 0.5649075494116717, 'NPA_core': 1.9992399999999997, 'NPA_valence': 3.398234466187036, 'NPA_Rydberg': 0.03761798440129162, 'NPA_total': 5.435092450588328, 'NMR_shift': 10.712852059782385, 'NMR_anisotropy': 154.43547436661348, 'ES_root_Mu…	{'X': -1.008685, 'Y': 0.981519, 'Z': -0.004406, 'VBur': 0.690372172124239, 'Mulliken_charge': 0.05171551383624479, 'APT_charge': -0.5635857666021398, 'NPA_charge': -0.2559807438359334, 'NPA_core': 1.9988699999999997, 'NPA_valence': 4.243511545031295, 'NPA_Rydberg': 0.013609088284204644, 'NPA_total': 6.255980743835932, 'NMR_shift': 79.717720782577, 'NMR_anisotropy': 140.36413972599044, 'ES_root_Mu…	{'L': 6.4793011887500285, 'B1': 2.014960307904261, 'B5': 6.907667506387855}	{'L': 7.544611824263189, 'B1': 2.0265833512141547, 'B5': 6.850163581917543}
O=C1CC2(CCCC2)Oc2cc(O)ccc21	Enz8	R	n/d	0	1	113091	0										174	cyclic	[O:1]=[C:2]1[CH2:3][C:4]2([CH2:5][CH2:6][CH2:7][CH2:8]2)[O:9][c:10]2[cH:11][c:12]([OH:13])[cH:14][cH:15][c:16]21	3	2	16	{'number_of_atoms': 29.999999999999993, 'charge': 0.0, 'multiplicity': 1.0, 'dipole': 3.8164154806481734, 'molar_mass': 218.25179999999997, 'molar_volume': 1909.2036005991445, 'electronic_spatial_extent': 3611.4349954214317, 'E_scf': -729.4853538079167, 'zero_point_correction': 0.24794631317323348, 'E_thermal_correction': 0.2612505063352636, 'H_thermal_correction': 0.26219451807611516, 'G_thermal…	{'X': 1.344904, 'Y': 1.637288, 'Z': -0.624987, 'VBur': 0.6022639152632007, 'Mulliken_charge': -0.37918456036739545, 'APT_charge': -0.10164354888290986, 'NPA_charge': -0.5619153389361945, 'NPA_core': 1.9991299999999996, 'NPA_valence': 4.549390862003901, 'NPA_Rydberg': 0.013404249003343553, 'NPA_total': 6.561915338936194, 'NMR_shift': 145.29653278205825, 'NMR_anisotropy': 24.183694745275172, 'ES_ro…	{'X': -0.009349, 'Y': 2.060063, 'Z': -0.064179, 'VBur': 0.6058414089080914, 'Mulliken_charge': 0.3948920623011098, 'APT_charge': 1.0055186281653647, 'NPA_charge': 0.5649075494116717, 'NPA_core': 1.9992399999999997, 'NPA_valence': 3.398234466187036, 'NPA_Rydberg': 0.03761798440129162, 'NPA_total': 5.435092450588328, 'NMR_shift': 10.712852059782385, 'NMR_anisotropy': 154.43547436661348, 'ES_root_Mu…	{'X': -1.008685, 'Y': 0.981519, 'Z': -0.004406, 'VBur': 0.690372172124239, 'Mulliken_charge': 0.05171551383624479, 'APT_charge': -0.5635857666021398, 'NPA_charge': -0.2559807438359334, 'NPA_core': 1.9988699999999997, 'NPA_valence': 4.243511545031295, 'NPA_Rydberg': 0.013609088284204644, 'NPA_total': 6.255980743835932, 'NMR_shift': 79.717720782577, 'NMR_anisotropy': 140.36413972599044, 'ES_root_Mu…	{'L': 6.4793011887500285, 'B1': 2.014960307904261, 'B5': 6.907667506387855}	{'L': 7.544611824263189, 'B1': 2.0265833512141547, 'B5': 6.850163581917543}
O=C1CC2(CCCC2)Oc2cc(O)ccc21	Enz9	R	n/d	0	1	122218	0										175	cyclic	[O:1]=[C:2]1[CH2:3][C:4]2([CH2:5][CH2:6][CH2:7][CH2:8]2)[O:9][c:10]2[cH:11][c:12]([OH:13])[cH:14][cH:15][c:16]21	3	2	16	{'number_of_atoms': 29.999999999999993, 'charge': 0.0, 'multiplicity': 1.0, 'dipole': 3.8164154806481734, 'molar_mass': 218.25179999999997, 'molar_volume': 1909.2036005991445, 'electronic_spatial_extent': 3611.4349954214317, 'E_scf': -729.4853538079167, 'zero_point_correction': 0.24794631317323348, 'E_thermal_correction': 0.2612505063352636, 'H_thermal_correction': 0.26219451807611516, 'G_thermal…	{'X': 1.344904, 'Y': 1.637288, 'Z': -0.624987, 'VBur': 0.6022639152632007, 'Mulliken_charge': -0.37918456036739545, 'APT_charge': -0.10164354888290986, 'NPA_charge': -0.5619153389361945, 'NPA_core': 1.9991299999999996, 'NPA_valence': 4.549390862003901, 'NPA_Rydberg': 0.013404249003343553, 'NPA_total': 6.561915338936194, 'NMR_shift': 145.29653278205825, 'NMR_anisotropy': 24.183694745275172, 'ES_ro…	{'X': -0.009349, 'Y': 2.060063, 'Z': -0.064179, 'VBur': 0.6058414089080914, 'Mulliken_charge': 0.3948920623011098, 'APT_charge': 1.0055186281653647, 'NPA_charge': 0.5649075494116717, 'NPA_core': 1.9992399999999997, 'NPA_valence': 3.398234466187036, 'NPA_Rydberg': 0.03761798440129162, 'NPA_total': 5.435092450588328, 'NMR_shift': 10.712852059782385, 'NMR_anisotropy': 154.43547436661348, 'ES_root_Mu…	{'X': -1.008685, 'Y': 0.981519, 'Z': -0.004406, 'VBur': 0.690372172124239, 'Mulliken_charge': 0.05171551383624479, 'APT_charge': -0.5635857666021398, 'NPA_charge': -0.2559807438359334, 'NPA_core': 1.9988699999999997, 'NPA_valence': 4.243511545031295, 'NPA_Rydberg': 0.013609088284204644, 'NPA_total': 6.255980743835932, 'NMR_shift': 79.717720782577, 'NMR_anisotropy': 140.36413972599044, 'ES_root_Mu…	{'L': 6.4793011887500285, 'B1': 2.014960307904261, 'B5': 6.907667506387855}	{'L': 7.544611824263189, 'B1': 2.0265833512141547, 'B5': 6.850163581917543}
CN1CCC(=O)C(C)(C)C1	Enz1	S	0.25	3785498	0.57	0	100				Amine was too volatile to measure ee in this workflow						176	cyclic	[CH3:1][N:2]1[CH2:3][CH2:4][C:5](=[O:6])[C:7]([CH3:8])([CH3:9])[CH2:10]1	4	5	7	{'number_of_atoms': 25.0, 'charge': 0.0, 'multiplicity': 1.0, 'dipole': 2.7915604828875837, 'molar_mass': 141.2126, 'molar_volume': 1336.798463519975, 'electronic_spatial_extent': 1492.693162609398, 'E_scf': -443.8519944980537, 'zero_point_correction': 0.224250054495864, 'E_thermal_correction': 0.2348240762561784, 'H_thermal_correction': 0.2357680762561784, 'G_thermal_correction': 0.1892010494908…	{'X': -0.100265, 'Y': 1.760488, 'Z': 0.397065, 'VBur': 0.5560251239186299, 'Mulliken_charge': -0.34642699894469386, 'APT_charge': -0.06645275153204877, 'NPA_charge': -0.5535985013763043, 'NPA_core': 1.9992200000000002, 'NPA_valence': 4.541589370860666, 'NPA_Rydberg': 0.012779130926664056, 'NPA_total': 6.553598501376305, 'NMR_shift': 151.24472703687434, 'NMR_anisotropy': 25.09472877321999, 'ES_roo…	{'X': 1.075964, 'Y': 0.905886, 'Z': -0.057616, 'VBur': 0.6591447869565488, 'Mulliken_charge': 0.4438245998319947, 'APT_charge': 0.6901276705625748, 'NPA_charge': 0.6058840039930925, 'NPA_core': 1.9992400004110256, 'NPA_valence': 3.3537756419208375, 'NPA_Rydberg': 0.04110035367504419, 'NPA_total': 5.394115996006908, 'NMR_shift': -13.349153127606767, 'NMR_anisotropy': 186.55173700442637, 'ES_root_M…	{'X': 0.877914, 'Y': -0.616462, 'Z': 0.042207, 'VBur': 0.7692814993824539, 'Mulliken_charge': 0.006289124984946151, 'APT_charge': -0.05332513699240451, 'NPA_charge': -0.15071853707677396, 'NPA_core': 1.9990500000000002, 'NPA_valence': 4.137859464479413, 'NPA_Rydberg': 0.013809079939902753, 'NPA_total': 6.150718537076775, 'NMR_shift': 142.7049566952228, 'NMR_anisotropy': 22.503508359529917, 'ES_ro…	{'L': 4.728967607439526, 'B1': 2.1266825743395956, 'B5': 5.64584892927757}	{'L': 4.662690964675971, 'B1': 2.8468012776996416, 'B5': 5.69184672124}
CN1CCC(=O)C(C)(C)C1	Enz2	S	0.25	1927349	0.57	332424	85.28949589				Amine was too volatile to measure ee in this workflow						177	cyclic	[CH3:1][N:2]1[CH2:3][CH2:4][C:5](=[O:6])[C:7]([CH3:8])([CH3:9])[CH2:10]1	4	5	7	{'number_of_atoms': 25.0, 'charge': 0.0, 'multiplicity': 1.0, 'dipole': 2.7915604828875837, 'molar_mass': 141.2126, 'molar_volume': 1336.798463519975, 'electronic_spatial_extent': 1492.693162609398, 'E_scf': -443.8519944980537, 'zero_point_correction': 0.224250054495864, 'E_thermal_correction': 0.2348240762561784, 'H_thermal_correction': 0.2357680762561784, 'G_thermal_correction': 0.1892010494908…	{'X': -0.100265, 'Y': 1.760488, 'Z': 0.397065, 'VBur': 0.5560251239186299, 'Mulliken_charge': -0.34642699894469386, 'APT_charge': -0.06645275153204877, 'NPA_charge': -0.5535985013763043, 'NPA_core': 1.9992200000000002, 'NPA_valence': 4.541589370860666, 'NPA_Rydberg': 0.012779130926664056, 'NPA_total': 6.553598501376305, 'NMR_shift': 151.24472703687434, 'NMR_anisotropy': 25.09472877321999, 'ES_roo…	{'X': 1.075964, 'Y': 0.905886, 'Z': -0.057616, 'VBur': 0.6591447869565488, 'Mulliken_charge': 0.4438245998319947, 'APT_charge': 0.6901276705625748, 'NPA_charge': 0.6058840039930925, 'NPA_core': 1.9992400004110256, 'NPA_valence': 3.3537756419208375, 'NPA_Rydberg': 0.04110035367504419, 'NPA_total': 5.394115996006908, 'NMR_shift': -13.349153127606767, 'NMR_anisotropy': 186.55173700442637, 'ES_root_M…	{'X': 0.877914, 'Y': -0.616462, 'Z': 0.042207, 'VBur': 0.7692814993824539, 'Mulliken_charge': 0.006289124984946151, 'APT_charge': -0.05332513699240451, 'NPA_charge': -0.15071853707677396, 'NPA_core': 1.9990500000000002, 'NPA_valence': 4.137859464479413, 'NPA_Rydberg': 0.013809079939902753, 'NPA_total': 6.150718537076775, 'NMR_shift': 142.7049566952228, 'NMR_anisotropy': 22.503508359529917, 'ES_ro…	{'L': 4.728967607439526, 'B1': 2.1266825743395956, 'B5': 5.64584892927757}	{'L': 4.662690964675971, 'B1': 2.8468012776996416, 'B5': 5.69184672124}
CN1CCC(=O)C(C)(C)C1	Enz3	S	0.25	3981335	0.57	19886	99.50300171				Amine was too volatile to measure ee in this workflow						178	cyclic	[CH3:1][N:2]1[CH2:3][CH2:4][C:5](=[O:6])[C:7]([CH3:8])([CH3:9])[CH2:10]1	4	5	7	{'number_of_atoms': 25.0, 'charge': 0.0, 'multiplicity': 1.0, 'dipole': 2.7915604828875837, 'molar_mass': 141.2126, 'molar_volume': 1336.798463519975, 'electronic_spatial_extent': 1492.693162609398, 'E_scf': -443.8519944980537, 'zero_point_correction': 0.224250054495864, 'E_thermal_correction': 0.2348240762561784, 'H_thermal_correction': 0.2357680762561784, 'G_thermal_correction': 0.1892010494908…	{'X': -0.100265, 'Y': 1.760488, 'Z': 0.397065, 'VBur': 0.5560251239186299, 'Mulliken_charge': -0.34642699894469386, 'APT_charge': -0.06645275153204877, 'NPA_charge': -0.5535985013763043, 'NPA_core': 1.9992200000000002, 'NPA_valence': 4.541589370860666, 'NPA_Rydberg': 0.012779130926664056, 'NPA_total': 6.553598501376305, 'NMR_shift': 151.24472703687434, 'NMR_anisotropy': 25.09472877321999, 'ES_roo…	{'X': 1.075964, 'Y': 0.905886, 'Z': -0.057616, 'VBur': 0.6591447869565488, 'Mulliken_charge': 0.4438245998319947, 'APT_charge': 0.6901276705625748, 'NPA_charge': 0.6058840039930925, 'NPA_core': 1.9992400004110256, 'NPA_valence': 3.3537756419208375, 'NPA_Rydberg': 0.04110035367504419, 'NPA_total': 5.394115996006908, 'NMR_shift': -13.349153127606767, 'NMR_anisotropy': 186.55173700442637, 'ES_root_M…	{'X': 0.877914, 'Y': -0.616462, 'Z': 0.042207, 'VBur': 0.7692814993824539, 'Mulliken_charge': 0.006289124984946151, 'APT_charge': -0.05332513699240451, 'NPA_charge': -0.15071853707677396, 'NPA_core': 1.9990500000000002, 'NPA_valence': 4.137859464479413, 'NPA_Rydberg': 0.013809079939902753, 'NPA_total': 6.150718537076775, 'NMR_shift': 142.7049566952228, 'NMR_anisotropy': 22.503508359529917, 'ES_ro…	{'L': 4.728967607439526, 'B1': 2.1266825743395956, 'B5': 5.64584892927757}	{'L': 4.662690964675971, 'B1': 2.8468012776996416, 'B5': 5.69184672124}
CN1CCC(=O)C(C)(C)C1	Enz4	S	0.25	3196063	0.57	0	100				Amine was too volatile to measure ee in this workflow						179	cyclic	[CH3:1][N:2]1[CH2:3][CH2:4][C:5](=[O:6])[C:7]([CH3:8])([CH3:9])[CH2:10]1	4	5	7	{'number_of_atoms': 25.0, 'charge': 0.0, 'multiplicity': 1.0, 'dipole': 2.7915604828875837, 'molar_mass': 141.2126, 'molar_volume': 1336.798463519975, 'electronic_spatial_extent': 1492.693162609398, 'E_scf': -443.8519944980537, 'zero_point_correction': 0.224250054495864, 'E_thermal_correction': 0.2348240762561784, 'H_thermal_correction': 0.2357680762561784, 'G_thermal_correction': 0.1892010494908…	{'X': -0.100265, 'Y': 1.760488, 'Z': 0.397065, 'VBur': 0.5560251239186299, 'Mulliken_charge': -0.34642699894469386, 'APT_charge': -0.06645275153204877, 'NPA_charge': -0.5535985013763043, 'NPA_core': 1.9992200000000002, 'NPA_valence': 4.541589370860666, 'NPA_Rydberg': 0.012779130926664056, 'NPA_total': 6.553598501376305, 'NMR_shift': 151.24472703687434, 'NMR_anisotropy': 25.09472877321999, 'ES_roo…	{'X': 1.075964, 'Y': 0.905886, 'Z': -0.057616, 'VBur': 0.6591447869565488, 'Mulliken_charge': 0.4438245998319947, 'APT_charge': 0.6901276705625748, 'NPA_charge': 0.6058840039930925, 'NPA_core': 1.9992400004110256, 'NPA_valence': 3.3537756419208375, 'NPA_Rydberg': 0.04110035367504419, 'NPA_total': 5.394115996006908, 'NMR_shift': -13.349153127606767, 'NMR_anisotropy': 186.55173700442637, 'ES_root_M…	{'X': 0.877914, 'Y': -0.616462, 'Z': 0.042207, 'VBur': 0.7692814993824539, 'Mulliken_charge': 0.006289124984946151, 'APT_charge': -0.05332513699240451, 'NPA_charge': -0.15071853707677396, 'NPA_core': 1.9990500000000002, 'NPA_valence': 4.137859464479413, 'NPA_Rydberg': 0.013809079939902753, 'NPA_total': 6.150718537076775, 'NMR_shift': 142.7049566952228, 'NMR_anisotropy': 22.503508359529917, 'ES_ro…	{'L': 4.728967607439526, 'B1': 2.1266825743395956, 'B5': 5.64584892927757}	{'L': 4.662690964675971, 'B1': 2.8468012776996416, 'B5': 5.69184672124}
CN1CCC(=O)C(C)(C)C1	Enz6	R	0.25	39956	0.57	1189638	3.249527893				Amine was too volatile to measure ee in this workflow						180	cyclic	[CH3:1][N:2]1[CH2:3][CH2:4][C:5](=[O:6])[C:7]([CH3:8])([CH3:9])[CH2:10]1	4	5	7	{'number_of_atoms': 25.0, 'charge': 0.0, 'multiplicity': 1.0, 'dipole': 2.7915604828875837, 'molar_mass': 141.2126, 'molar_volume': 1336.798463519975, 'electronic_spatial_extent': 1492.693162609398, 'E_scf': -443.8519944980537, 'zero_point_correction': 0.224250054495864, 'E_thermal_correction': 0.2348240762561784, 'H_thermal_correction': 0.2357680762561784, 'G_thermal_correction': 0.1892010494908…	{'X': -0.100265, 'Y': 1.760488, 'Z': 0.397065, 'VBur': 0.5560251239186299, 'Mulliken_charge': -0.34642699894469386, 'APT_charge': -0.06645275153204877, 'NPA_charge': -0.5535985013763043, 'NPA_core': 1.9992200000000002, 'NPA_valence': 4.541589370860666, 'NPA_Rydberg': 0.012779130926664056, 'NPA_total': 6.553598501376305, 'NMR_shift': 151.24472703687434, 'NMR_anisotropy': 25.09472877321999, 'ES_roo…	{'X': 1.075964, 'Y': 0.905886, 'Z': -0.057616, 'VBur': 0.6591447869565488, 'Mulliken_charge': 0.4438245998319947, 'APT_charge': 0.6901276705625748, 'NPA_charge': 0.6058840039930925, 'NPA_core': 1.9992400004110256, 'NPA_valence': 3.3537756419208375, 'NPA_Rydberg': 0.04110035367504419, 'NPA_total': 5.394115996006908, 'NMR_shift': -13.349153127606767, 'NMR_anisotropy': 186.55173700442637, 'ES_root_M…	{'X': 0.877914, 'Y': -0.616462, 'Z': 0.042207, 'VBur': 0.7692814993824539, 'Mulliken_charge': 0.006289124984946151, 'APT_charge': -0.05332513699240451, 'NPA_charge': -0.15071853707677396, 'NPA_core': 1.9990500000000002, 'NPA_valence': 4.137859464479413, 'NPA_Rydberg': 0.013809079939902753, 'NPA_total': 6.150718537076775, 'NMR_shift': 142.7049566952228, 'NMR_anisotropy': 22.503508359529917, 'ES_ro…	{'L': 4.728967607439526, 'B1': 2.1266825743395956, 'B5': 5.64584892927757}	{'L': 4.662690964675971, 'B1': 2.8468012776996416, 'B5': 5.69184672124}
CN1CCC(=O)C(C)(C)C1	Enz7	R	0.25	3246102	0.57	0	100				Amine was too volatile to measure ee in this workflow						181	cyclic	[CH3:1][N:2]1[CH2:3][CH2:4][C:5](=[O:6])[C:7]([CH3:8])([CH3:9])[CH2:10]1	4	5	7	{'number_of_atoms': 25.0, 'charge': 0.0, 'multiplicity': 1.0, 'dipole': 2.7915604828875837, 'molar_mass': 141.2126, 'molar_volume': 1336.798463519975, 'electronic_spatial_extent': 1492.693162609398, 'E_scf': -443.8519944980537, 'zero_point_correction': 0.224250054495864, 'E_thermal_correction': 0.2348240762561784, 'H_thermal_correction': 0.2357680762561784, 'G_thermal_correction': 0.1892010494908…	{'X': -0.100265, 'Y': 1.760488, 'Z': 0.397065, 'VBur': 0.5560251239186299, 'Mulliken_charge': -0.34642699894469386, 'APT_charge': -0.06645275153204877, 'NPA_charge': -0.5535985013763043, 'NPA_core': 1.9992200000000002, 'NPA_valence': 4.541589370860666, 'NPA_Rydberg': 0.012779130926664056, 'NPA_total': 6.553598501376305, 'NMR_shift': 151.24472703687434, 'NMR_anisotropy': 25.09472877321999, 'ES_roo…	{'X': 1.075964, 'Y': 0.905886, 'Z': -0.057616, 'VBur': 0.6591447869565488, 'Mulliken_charge': 0.4438245998319947, 'APT_charge': 0.6901276705625748, 'NPA_charge': 0.6058840039930925, 'NPA_core': 1.9992400004110256, 'NPA_valence': 3.3537756419208375, 'NPA_Rydberg': 0.04110035367504419, 'NPA_total': 5.394115996006908, 'NMR_shift': -13.349153127606767, 'NMR_anisotropy': 186.55173700442637, 'ES_root_M…	{'X': 0.877914, 'Y': -0.616462, 'Z': 0.042207, 'VBur': 0.7692814993824539, 'Mulliken_charge': 0.006289124984946151, 'APT_charge': -0.05332513699240451, 'NPA_charge': -0.15071853707677396, 'NPA_core': 1.9990500000000002, 'NPA_valence': 4.137859464479413, 'NPA_Rydberg': 0.013809079939902753, 'NPA_total': 6.150718537076775, 'NMR_shift': 142.7049566952228, 'NMR_anisotropy': 22.503508359529917, 'ES_ro…	{'L': 4.728967607439526, 'B1': 2.1266825743395956, 'B5': 5.64584892927757}	{'L': 4.662690964675971, 'B1': 2.8468012776996416, 'B5': 5.69184672124}
CN1CCC(=O)C(C)(C)C1	Enz8	R	0.25	986562	0.57	844950	53.86598614				Amine was too volatile to measure ee in this workflow						182	cyclic	[CH3:1][N:2]1[CH2:3][CH2:4][C:5](=[O:6])[C:7]([CH3:8])([CH3:9])[CH2:10]1	4	5	7	{'number_of_atoms': 25.0, 'charge': 0.0, 'multiplicity': 1.0, 'dipole': 2.7915604828875837, 'molar_mass': 141.2126, 'molar_volume': 1336.798463519975, 'electronic_spatial_extent': 1492.693162609398, 'E_scf': -443.8519944980537, 'zero_point_correction': 0.224250054495864, 'E_thermal_correction': 0.2348240762561784, 'H_thermal_correction': 0.2357680762561784, 'G_thermal_correction': 0.1892010494908…	{'X': -0.100265, 'Y': 1.760488, 'Z': 0.397065, 'VBur': 0.5560251239186299, 'Mulliken_charge': -0.34642699894469386, 'APT_charge': -0.06645275153204877, 'NPA_charge': -0.5535985013763043, 'NPA_core': 1.9992200000000002, 'NPA_valence': 4.541589370860666, 'NPA_Rydberg': 0.012779130926664056, 'NPA_total': 6.553598501376305, 'NMR_shift': 151.24472703687434, 'NMR_anisotropy': 25.09472877321999, 'ES_roo…	{'X': 1.075964, 'Y': 0.905886, 'Z': -0.057616, 'VBur': 0.6591447869565488, 'Mulliken_charge': 0.4438245998319947, 'APT_charge': 0.6901276705625748, 'NPA_charge': 0.6058840039930925, 'NPA_core': 1.9992400004110256, 'NPA_valence': 3.3537756419208375, 'NPA_Rydberg': 0.04110035367504419, 'NPA_total': 5.394115996006908, 'NMR_shift': -13.349153127606767, 'NMR_anisotropy': 186.55173700442637, 'ES_root_M…	{'X': 0.877914, 'Y': -0.616462, 'Z': 0.042207, 'VBur': 0.7692814993824539, 'Mulliken_charge': 0.006289124984946151, 'APT_charge': -0.05332513699240451, 'NPA_charge': -0.15071853707677396, 'NPA_core': 1.9990500000000002, 'NPA_valence': 4.137859464479413, 'NPA_Rydberg': 0.013809079939902753, 'NPA_total': 6.150718537076775, 'NMR_shift': 142.7049566952228, 'NMR_anisotropy': 22.503508359529917, 'ES_ro…	{'L': 4.728967607439526, 'B1': 2.1266825743395956, 'B5': 5.64584892927757}	{'L': 4.662690964675971, 'B1': 2.8468012776996416, 'B5': 5.69184672124}
CN1CCC(=O)C(C)(C)C1	Enz9	R	0.25	1345163	0.57	636392	67.88421215				Amine was too volatile to measure ee in this workflow						183	cyclic	[CH3:1][N:2]1[CH2:3][CH2:4][C:5](=[O:6])[C:7]([CH3:8])([CH3:9])[CH2:10]1	4	5	7	{'number_of_atoms': 25.0, 'charge': 0.0, 'multiplicity': 1.0, 'dipole': 2.7915604828875837, 'molar_mass': 141.2126, 'molar_volume': 1336.798463519975, 'electronic_spatial_extent': 1492.693162609398, 'E_scf': -443.8519944980537, 'zero_point_correction': 0.224250054495864, 'E_thermal_correction': 0.2348240762561784, 'H_thermal_correction': 0.2357680762561784, 'G_thermal_correction': 0.1892010494908…	{'X': -0.100265, 'Y': 1.760488, 'Z': 0.397065, 'VBur': 0.5560251239186299, 'Mulliken_charge': -0.34642699894469386, 'APT_charge': -0.06645275153204877, 'NPA_charge': -0.5535985013763043, 'NPA_core': 1.9992200000000002, 'NPA_valence': 4.541589370860666, 'NPA_Rydberg': 0.012779130926664056, 'NPA_total': 6.553598501376305, 'NMR_shift': 151.24472703687434, 'NMR_anisotropy': 25.09472877321999, 'ES_roo…	{'X': 1.075964, 'Y': 0.905886, 'Z': -0.057616, 'VBur': 0.6591447869565488, 'Mulliken_charge': 0.4438245998319947, 'APT_charge': 0.6901276705625748, 'NPA_charge': 0.6058840039930925, 'NPA_core': 1.9992400004110256, 'NPA_valence': 3.3537756419208375, 'NPA_Rydberg': 0.04110035367504419, 'NPA_total': 5.394115996006908, 'NMR_shift': -13.349153127606767, 'NMR_anisotropy': 186.55173700442637, 'ES_root_M…	{'X': 0.877914, 'Y': -0.616462, 'Z': 0.042207, 'VBur': 0.7692814993824539, 'Mulliken_charge': 0.006289124984946151, 'APT_charge': -0.05332513699240451, 'NPA_charge': -0.15071853707677396, 'NPA_core': 1.9990500000000002, 'NPA_valence': 4.137859464479413, 'NPA_Rydberg': 0.013809079939902753, 'NPA_total': 6.150718537076775, 'NMR_shift': 142.7049566952228, 'NMR_anisotropy': 22.503508359529917, 'ES_ro…	{'L': 4.728967607439526, 'B1': 2.1266825743395956, 'B5': 5.64584892927757}	{'L': 4.662690964675971, 'B1': 2.8468012776996416, 'B5': 5.69184672124}
CC(C)(C)OC(=O)N1CC2(CC(=O)CN2Cc2ccccc2)C1	Enz1	S	1.09	1603	1.43	5122	23.83643123				Product peaks could not be separated from impurities during ee determination						184	cyclic	[CH3:1][C:2]([CH3:3])([CH3:4])[O:5][C:6](=[O:7])[N:8]1[CH2:9][C:10]2([CH2:11][C:12](=[O:13])[CH2:14][N:15]2[CH2:16][c:17]2[cH:18][cH:19][cH:20][cH:21][cH:22]2)[CH2:23]1	11	12	14	{'number_of_atoms': 47.0, 'charge': 0.0, 'multiplicity': 1.0, 'dipole': 2.3379194431312897, 'molar_mass': 316.39920000000006, 'molar_volume': 2634.2395182594223, 'electronic_spatial_extent': 9794.710613187974, 'E_scf': -1035.521269825002, 'zero_point_correction': 0.39839924471616595, 'E_thermal_correction': 0.4207376095706083, 'H_thermal_correction': 0.4216818538091046, 'G_thermal_correction': 0.…	{'X': -0.439228, 'Y': 2.712009, 'Z': 0.594065, 'VBur': 0.5723285263467958, 'Mulliken_charge': -0.3808553235218585, 'APT_charge': -0.12712708838998465, 'NPA_charge': -0.5586033021299505, 'NPA_core': 1.99912, 'NPA_valence': 4.546164050914543, 'NPA_Rydberg': 0.01331925140965062, 'NPA_total': 6.558603302129951, 'NMR_shift': 139.898056757499, 'NMR_anisotropy': 30.236517503094614, 'ES_root_Mulliken_cha…	{'X': -1.590753, 'Y': 3.097654, 'Z': -0.330767, 'VBur': 0.554440769902651, 'Mulliken_charge': 0.42854710833819104, 'APT_charge': 0.8555557188766196, 'NPA_charge': 0.5998041839559939, 'NPA_core': 1.9993800330139289, 'NPA_valence': 3.362200608332323, 'NPA_Rydberg': 0.03862005742241539, 'NPA_total': 5.400195816044007, 'NMR_shift': -10.8661566996399, 'NMR_anisotropy': 138.88238242876034, 'ES_root_Mul…	{'X': -2.279608, 'Y': 1.801888, 'Z': -0.750522, 'VBur': 0.5845834897143238, 'Mulliken_charge': -0.18884300760020822, 'APT_charge': 0.15239081053137896, 'NPA_charge': -0.35215568600710945, 'NPA_core': 1.9992599998057572, 'NPA_valence': 4.33737642573786, 'NPA_Rydberg': 0.015519268239432124, 'NPA_total': 6.3521556860071104, 'NMR_shift': 131.76710222129867, 'NMR_anisotropy': 31.70733749948201, 'ES_ro…	{'L': 9.75636167394428, 'B1': 2.0638093037454737, 'B5': 8.435568167183005}	{'L': 8.823028097333475, 'B1': 2.1553754741293605, 'B5': 10.596306324266788}
CC(C)(C)OC(=O)N1CC2(CC(=O)CN2Cc2ccccc2)C1	Enz2	S	1.09	1041	1.43	5381	16.20990346				Product peaks could not be separated from impurities during ee determination						185	cyclic	[CH3:1][C:2]([CH3:3])([CH3:4])[O:5][C:6](=[O:7])[N:8]1[CH2:9][C:10]2([CH2:11][C:12](=[O:13])[CH2:14][N:15]2[CH2:16][c:17]2[cH:18][cH:19][cH:20][cH:21][cH:22]2)[CH2:23]1	11	12	14	{'number_of_atoms': 47.0, 'charge': 0.0, 'multiplicity': 1.0, 'dipole': 2.3379194431312897, 'molar_mass': 316.39920000000006, 'molar_volume': 2634.2395182594223, 'electronic_spatial_extent': 9794.710613187974, 'E_scf': -1035.521269825002, 'zero_point_correction': 0.39839924471616595, 'E_thermal_correction': 0.4207376095706083, 'H_thermal_correction': 0.4216818538091046, 'G_thermal_correction': 0.…	{'X': -0.439228, 'Y': 2.712009, 'Z': 0.594065, 'VBur': 0.5723285263467958, 'Mulliken_charge': -0.3808553235218585, 'APT_charge': -0.12712708838998465, 'NPA_charge': -0.5586033021299505, 'NPA_core': 1.99912, 'NPA_valence': 4.546164050914543, 'NPA_Rydberg': 0.01331925140965062, 'NPA_total': 6.558603302129951, 'NMR_shift': 139.898056757499, 'NMR_anisotropy': 30.236517503094614, 'ES_root_Mulliken_cha…	{'X': -1.590753, 'Y': 3.097654, 'Z': -0.330767, 'VBur': 0.554440769902651, 'Mulliken_charge': 0.42854710833819104, 'APT_charge': 0.8555557188766196, 'NPA_charge': 0.5998041839559939, 'NPA_core': 1.9993800330139289, 'NPA_valence': 3.362200608332323, 'NPA_Rydberg': 0.03862005742241539, 'NPA_total': 5.400195816044007, 'NMR_shift': -10.8661566996399, 'NMR_anisotropy': 138.88238242876034, 'ES_root_Mul…	{'X': -2.279608, 'Y': 1.801888, 'Z': -0.750522, 'VBur': 0.5845834897143238, 'Mulliken_charge': -0.18884300760020822, 'APT_charge': 0.15239081053137896, 'NPA_charge': -0.35215568600710945, 'NPA_core': 1.9992599998057572, 'NPA_valence': 4.33737642573786, 'NPA_Rydberg': 0.015519268239432124, 'NPA_total': 6.3521556860071104, 'NMR_shift': 131.76710222129867, 'NMR_anisotropy': 31.70733749948201, 'ES_ro…	{'L': 9.75636167394428, 'B1': 2.0638093037454737, 'B5': 8.435568167183005}	{'L': 8.823028097333475, 'B1': 2.1553754741293605, 'B5': 10.596306324266788}
CC(C)(C)OC(=O)N1CC2(CC(=O)CN2Cc2ccccc2)C1	Enz3	S	1.09	8601	1.43	2360	78.46911778				Product peaks could not be separated from impurities during ee determination						186	cyclic	[CH3:1][C:2]([CH3:3])([CH3:4])[O:5][C:6](=[O:7])[N:8]1[CH2:9][C:10]2([CH2:11][C:12](=[O:13])[CH2:14][N:15]2[CH2:16][c:17]2[cH:18][cH:19][cH:20][cH:21][cH:22]2)[CH2:23]1	11	12	14	{'number_of_atoms': 47.0, 'charge': 0.0, 'multiplicity': 1.0, 'dipole': 2.3379194431312897, 'molar_mass': 316.39920000000006, 'molar_volume': 2634.2395182594223, 'electronic_spatial_extent': 9794.710613187974, 'E_scf': -1035.521269825002, 'zero_point_correction': 0.39839924471616595, 'E_thermal_correction': 0.4207376095706083, 'H_thermal_correction': 0.4216818538091046, 'G_thermal_correction': 0.…	{'X': -0.439228, 'Y': 2.712009, 'Z': 0.594065, 'VBur': 0.5723285263467958, 'Mulliken_charge': -0.3808553235218585, 'APT_charge': -0.12712708838998465, 'NPA_charge': -0.5586033021299505, 'NPA_core': 1.99912, 'NPA_valence': 4.546164050914543, 'NPA_Rydberg': 0.01331925140965062, 'NPA_total': 6.558603302129951, 'NMR_shift': 139.898056757499, 'NMR_anisotropy': 30.236517503094614, 'ES_root_Mulliken_cha…	{'X': -1.590753, 'Y': 3.097654, 'Z': -0.330767, 'VBur': 0.554440769902651, 'Mulliken_charge': 0.42854710833819104, 'APT_charge': 0.8555557188766196, 'NPA_charge': 0.5998041839559939, 'NPA_core': 1.9993800330139289, 'NPA_valence': 3.362200608332323, 'NPA_Rydberg': 0.03862005742241539, 'NPA_total': 5.400195816044007, 'NMR_shift': -10.8661566996399, 'NMR_anisotropy': 138.88238242876034, 'ES_root_Mul…	{'X': -2.279608, 'Y': 1.801888, 'Z': -0.750522, 'VBur': 0.5845834897143238, 'Mulliken_charge': -0.18884300760020822, 'APT_charge': 0.15239081053137896, 'NPA_charge': -0.35215568600710945, 'NPA_core': 1.9992599998057572, 'NPA_valence': 4.33737642573786, 'NPA_Rydberg': 0.015519268239432124, 'NPA_total': 6.3521556860071104, 'NMR_shift': 131.76710222129867, 'NMR_anisotropy': 31.70733749948201, 'ES_ro…	{'L': 9.75636167394428, 'B1': 2.0638093037454737, 'B5': 8.435568167183005}	{'L': 8.823028097333475, 'B1': 2.1553754741293605, 'B5': 10.596306324266788}
CC(C)(C)OC(=O)N1CC2(CC(=O)CN2Cc2ccccc2)C1	Enz4	S	1.09	6702	1.43	7410	47.4914966				Product peaks could not be separated from impurities during ee determination						187	cyclic	[CH3:1][C:2]([CH3:3])([CH3:4])[O:5][C:6](=[O:7])[N:8]1[CH2:9][C:10]2([CH2:11][C:12](=[O:13])[CH2:14][N:15]2[CH2:16][c:17]2[cH:18][cH:19][cH:20][cH:21][cH:22]2)[CH2:23]1	11	12	14	{'number_of_atoms': 47.0, 'charge': 0.0, 'multiplicity': 1.0, 'dipole': 2.3379194431312897, 'molar_mass': 316.39920000000006, 'molar_volume': 2634.2395182594223, 'electronic_spatial_extent': 9794.710613187974, 'E_scf': -1035.521269825002, 'zero_point_correction': 0.39839924471616595, 'E_thermal_correction': 0.4207376095706083, 'H_thermal_correction': 0.4216818538091046, 'G_thermal_correction': 0.…	{'X': -0.439228, 'Y': 2.712009, 'Z': 0.594065, 'VBur': 0.5723285263467958, 'Mulliken_charge': -0.3808553235218585, 'APT_charge': -0.12712708838998465, 'NPA_charge': -0.5586033021299505, 'NPA_core': 1.99912, 'NPA_valence': 4.546164050914543, 'NPA_Rydberg': 0.01331925140965062, 'NPA_total': 6.558603302129951, 'NMR_shift': 139.898056757499, 'NMR_anisotropy': 30.236517503094614, 'ES_root_Mulliken_cha…	{'X': -1.590753, 'Y': 3.097654, 'Z': -0.330767, 'VBur': 0.554440769902651, 'Mulliken_charge': 0.42854710833819104, 'APT_charge': 0.8555557188766196, 'NPA_charge': 0.5998041839559939, 'NPA_core': 1.9993800330139289, 'NPA_valence': 3.362200608332323, 'NPA_Rydberg': 0.03862005742241539, 'NPA_total': 5.400195816044007, 'NMR_shift': -10.8661566996399, 'NMR_anisotropy': 138.88238242876034, 'ES_root_Mul…	{'X': -2.279608, 'Y': 1.801888, 'Z': -0.750522, 'VBur': 0.5845834897143238, 'Mulliken_charge': -0.18884300760020822, 'APT_charge': 0.15239081053137896, 'NPA_charge': -0.35215568600710945, 'NPA_core': 1.9992599998057572, 'NPA_valence': 4.33737642573786, 'NPA_Rydberg': 0.015519268239432124, 'NPA_total': 6.3521556860071104, 'NMR_shift': 131.76710222129867, 'NMR_anisotropy': 31.70733749948201, 'ES_ro…	{'L': 9.75636167394428, 'B1': 2.0638093037454737, 'B5': 8.435568167183005}	{'L': 8.823028097333475, 'B1': 2.1553754741293605, 'B5': 10.596306324266788}
CC(C)(C)OC(=O)N1CC2(CC(=O)CN2Cc2ccccc2)C1	Enz6	R	1.09	0	1.43	8731	0				Product peaks could not be separated from impurities during ee determination						188	cyclic	[CH3:1][C:2]([CH3:3])([CH3:4])[O:5][C:6](=[O:7])[N:8]1[CH2:9][C:10]2([CH2:11][C:12](=[O:13])[CH2:14][N:15]2[CH2:16][c:17]2[cH:18][cH:19][cH:20][cH:21][cH:22]2)[CH2:23]1	11	12	14	{'number_of_atoms': 47.0, 'charge': 0.0, 'multiplicity': 1.0, 'dipole': 2.3379194431312897, 'molar_mass': 316.39920000000006, 'molar_volume': 2634.2395182594223, 'electronic_spatial_extent': 9794.710613187974, 'E_scf': -1035.521269825002, 'zero_point_correction': 0.39839924471616595, 'E_thermal_correction': 0.4207376095706083, 'H_thermal_correction': 0.4216818538091046, 'G_thermal_correction': 0.…	{'X': -0.439228, 'Y': 2.712009, 'Z': 0.594065, 'VBur': 0.5723285263467958, 'Mulliken_charge': -0.3808553235218585, 'APT_charge': -0.12712708838998465, 'NPA_charge': -0.5586033021299505, 'NPA_core': 1.99912, 'NPA_valence': 4.546164050914543, 'NPA_Rydberg': 0.01331925140965062, 'NPA_total': 6.558603302129951, 'NMR_shift': 139.898056757499, 'NMR_anisotropy': 30.236517503094614, 'ES_root_Mulliken_cha…	{'X': -1.590753, 'Y': 3.097654, 'Z': -0.330767, 'VBur': 0.554440769902651, 'Mulliken_charge': 0.42854710833819104, 'APT_charge': 0.8555557188766196, 'NPA_charge': 0.5998041839559939, 'NPA_core': 1.9993800330139289, 'NPA_valence': 3.362200608332323, 'NPA_Rydberg': 0.03862005742241539, 'NPA_total': 5.400195816044007, 'NMR_shift': -10.8661566996399, 'NMR_anisotropy': 138.88238242876034, 'ES_root_Mul…	{'X': -2.279608, 'Y': 1.801888, 'Z': -0.750522, 'VBur': 0.5845834897143238, 'Mulliken_charge': -0.18884300760020822, 'APT_charge': 0.15239081053137896, 'NPA_charge': -0.35215568600710945, 'NPA_core': 1.9992599998057572, 'NPA_valence': 4.33737642573786, 'NPA_Rydberg': 0.015519268239432124, 'NPA_total': 6.3521556860071104, 'NMR_shift': 131.76710222129867, 'NMR_anisotropy': 31.70733749948201, 'ES_ro…	{'L': 9.75636167394428, 'B1': 2.0638093037454737, 'B5': 8.435568167183005}	{'L': 8.823028097333475, 'B1': 2.1553754741293605, 'B5': 10.596306324266788}
CC(C)(C)OC(=O)N1CC2(CC(=O)CN2Cc2ccccc2)C1	Enz7	R	1.09	4122	1.43	4480	47.91908858				Product peaks could not be separated from impurities during ee determination						189	cyclic	[CH3:1][C:2]([CH3:3])([CH3:4])[O:5][C:6](=[O:7])[N:8]1[CH2:9][C:10]2([CH2:11][C:12](=[O:13])[CH2:14][N:15]2[CH2:16][c:17]2[cH:18][cH:19][cH:20][cH:21][cH:22]2)[CH2:23]1	11	12	14	{'number_of_atoms': 47.0, 'charge': 0.0, 'multiplicity': 1.0, 'dipole': 2.3379194431312897, 'molar_mass': 316.39920000000006, 'molar_volume': 2634.2395182594223, 'electronic_spatial_extent': 9794.710613187974, 'E_scf': -1035.521269825002, 'zero_point_correction': 0.39839924471616595, 'E_thermal_correction': 0.4207376095706083, 'H_thermal_correction': 0.4216818538091046, 'G_thermal_correction': 0.…	{'X': -0.439228, 'Y': 2.712009, 'Z': 0.594065, 'VBur': 0.5723285263467958, 'Mulliken_charge': -0.3808553235218585, 'APT_charge': -0.12712708838998465, 'NPA_charge': -0.5586033021299505, 'NPA_core': 1.99912, 'NPA_valence': 4.546164050914543, 'NPA_Rydberg': 0.01331925140965062, 'NPA_total': 6.558603302129951, 'NMR_shift': 139.898056757499, 'NMR_anisotropy': 30.236517503094614, 'ES_root_Mulliken_cha…	{'X': -1.590753, 'Y': 3.097654, 'Z': -0.330767, 'VBur': 0.554440769902651, 'Mulliken_charge': 0.42854710833819104, 'APT_charge': 0.8555557188766196, 'NPA_charge': 0.5998041839559939, 'NPA_core': 1.9993800330139289, 'NPA_valence': 3.362200608332323, 'NPA_Rydberg': 0.03862005742241539, 'NPA_total': 5.400195816044007, 'NMR_shift': -10.8661566996399, 'NMR_anisotropy': 138.88238242876034, 'ES_root_Mul…	{'X': -2.279608, 'Y': 1.801888, 'Z': -0.750522, 'VBur': 0.5845834897143238, 'Mulliken_charge': -0.18884300760020822, 'APT_charge': 0.15239081053137896, 'NPA_charge': -0.35215568600710945, 'NPA_core': 1.9992599998057572, 'NPA_valence': 4.33737642573786, 'NPA_Rydberg': 0.015519268239432124, 'NPA_total': 6.3521556860071104, 'NMR_shift': 131.76710222129867, 'NMR_anisotropy': 31.70733749948201, 'ES_ro…	{'L': 9.75636167394428, 'B1': 2.0638093037454737, 'B5': 8.435568167183005}	{'L': 8.823028097333475, 'B1': 2.1553754741293605, 'B5': 10.596306324266788}
CC(C)(C)OC(=O)N1CC2(CC(=O)CN2Cc2ccccc2)C1	Enz8	R	1.09	3106	1.43	10750	22.41628176				Product peaks could not be separated from impurities during ee determination						190	cyclic	[CH3:1][C:2]([CH3:3])([CH3:4])[O:5][C:6](=[O:7])[N:8]1[CH2:9][C:10]2([CH2:11][C:12](=[O:13])[CH2:14][N:15]2[CH2:16][c:17]2[cH:18][cH:19][cH:20][cH:21][cH:22]2)[CH2:23]1	11	12	14	{'number_of_atoms': 47.0, 'charge': 0.0, 'multiplicity': 1.0, 'dipole': 2.3379194431312897, 'molar_mass': 316.39920000000006, 'molar_volume': 2634.2395182594223, 'electronic_spatial_extent': 9794.710613187974, 'E_scf': -1035.521269825002, 'zero_point_correction': 0.39839924471616595, 'E_thermal_correction': 0.4207376095706083, 'H_thermal_correction': 0.4216818538091046, 'G_thermal_correction': 0.…	{'X': -0.439228, 'Y': 2.712009, 'Z': 0.594065, 'VBur': 0.5723285263467958, 'Mulliken_charge': -0.3808553235218585, 'APT_charge': -0.12712708838998465, 'NPA_charge': -0.5586033021299505, 'NPA_core': 1.99912, 'NPA_valence': 4.546164050914543, 'NPA_Rydberg': 0.01331925140965062, 'NPA_total': 6.558603302129951, 'NMR_shift': 139.898056757499, 'NMR_anisotropy': 30.236517503094614, 'ES_root_Mulliken_cha…	{'X': -1.590753, 'Y': 3.097654, 'Z': -0.330767, 'VBur': 0.554440769902651, 'Mulliken_charge': 0.42854710833819104, 'APT_charge': 0.8555557188766196, 'NPA_charge': 0.5998041839559939, 'NPA_core': 1.9993800330139289, 'NPA_valence': 3.362200608332323, 'NPA_Rydberg': 0.03862005742241539, 'NPA_total': 5.400195816044007, 'NMR_shift': -10.8661566996399, 'NMR_anisotropy': 138.88238242876034, 'ES_root_Mul…	{'X': -2.279608, 'Y': 1.801888, 'Z': -0.750522, 'VBur': 0.5845834897143238, 'Mulliken_charge': -0.18884300760020822, 'APT_charge': 0.15239081053137896, 'NPA_charge': -0.35215568600710945, 'NPA_core': 1.9992599998057572, 'NPA_valence': 4.33737642573786, 'NPA_Rydberg': 0.015519268239432124, 'NPA_total': 6.3521556860071104, 'NMR_shift': 131.76710222129867, 'NMR_anisotropy': 31.70733749948201, 'ES_ro…	{'L': 9.75636167394428, 'B1': 2.0638093037454737, 'B5': 8.435568167183005}	{'L': 8.823028097333475, 'B1': 2.1553754741293605, 'B5': 10.596306324266788}
CC(C)(C)OC(=O)N1CC2(CC(=O)CN2Cc2ccccc2)C1	Enz9	R	1.09	1765	1.43	19757	8.200910696				Product peaks could not be separated from impurities during ee determination						191	cyclic	[CH3:1][C:2]([CH3:3])([CH3:4])[O:5][C:6](=[O:7])[N:8]1[CH2:9][C:10]2([CH2:11][C:12](=[O:13])[CH2:14][N:15]2[CH2:16][c:17]2[cH:18][cH:19][cH:20][cH:21][cH:22]2)[CH2:23]1	11	12	14	{'number_of_atoms': 47.0, 'charge': 0.0, 'multiplicity': 1.0, 'dipole': 2.3379194431312897, 'molar_mass': 316.39920000000006, 'molar_volume': 2634.2395182594223, 'electronic_spatial_extent': 9794.710613187974, 'E_scf': -1035.521269825002, 'zero_point_correction': 0.39839924471616595, 'E_thermal_correction': 0.4207376095706083, 'H_thermal_correction': 0.4216818538091046, 'G_thermal_correction': 0.…	{'X': -0.439228, 'Y': 2.712009, 'Z': 0.594065, 'VBur': 0.5723285263467958, 'Mulliken_charge': -0.3808553235218585, 'APT_charge': -0.12712708838998465, 'NPA_charge': -0.5586033021299505, 'NPA_core': 1.99912, 'NPA_valence': 4.546164050914543, 'NPA_Rydberg': 0.01331925140965062, 'NPA_total': 6.558603302129951, 'NMR_shift': 139.898056757499, 'NMR_anisotropy': 30.236517503094614, 'ES_root_Mulliken_cha…	{'X': -1.590753, 'Y': 3.097654, 'Z': -0.330767, 'VBur': 0.554440769902651, 'Mulliken_charge': 0.42854710833819104, 'APT_charge': 0.8555557188766196, 'NPA_charge': 0.5998041839559939, 'NPA_core': 1.9993800330139289, 'NPA_valence': 3.362200608332323, 'NPA_Rydberg': 0.03862005742241539, 'NPA_total': 5.400195816044007, 'NMR_shift': -10.8661566996399, 'NMR_anisotropy': 138.88238242876034, 'ES_root_Mul…	{'X': -2.279608, 'Y': 1.801888, 'Z': -0.750522, 'VBur': 0.5845834897143238, 'Mulliken_charge': -0.18884300760020822, 'APT_charge': 0.15239081053137896, 'NPA_charge': -0.35215568600710945, 'NPA_core': 1.9992599998057572, 'NPA_valence': 4.33737642573786, 'NPA_Rydberg': 0.015519268239432124, 'NPA_total': 6.3521556860071104, 'NMR_shift': 131.76710222129867, 'NMR_anisotropy': 31.70733749948201, 'ES_ro…	{'L': 9.75636167394428, 'B1': 2.0638093037454737, 'B5': 8.435568167183005}	{'L': 8.823028097333475, 'B1': 2.1553754741293605, 'B5': 10.596306324266788}
