# Supplementary material for: A machine learning-based workflow for transaminase selection
Source: Chem Sci. 2026 May 20;17(25):12334–45. doi: 10.1039/d6sc00852f (PMC13187754; doi:10.1039/d6sc00852f)
Supplement: SC-017-D6SC00852F-s002 [file SC-017-D6SC00852F-s002.zip › dataset_files_Revision_1/exp_transaminase_unique_molecules.csv]

Molecule_ID	SMILES
exp_ketone_molecule_0	CC(=O)COc1ccccc1
exp_ketone_molecule_1	COC(C)(C)CC(C)=O
exp_ketone_molecule_2	CC(=O)CC(C)(C)c1ccccc1
exp_ketone_molecule_3	CC(=O)Cc1cnccn1
exp_ketone_molecule_6	CC(=O)CN1CCOCC1
exp_ketone_molecule_8	CC(=O)c1ccc(C#N)cc1
exp_ketone_molecule_9	CC(=O)c1ccc(O)cc1
exp_ketone_molecule_10	CC(=O)c1ccc(-n2ccnc2)cc1
exp_ketone_molecule_11	CC(=O)c1cccc(OC(F)(F)F)c1
exp_ketone_molecule_12	CC(=O)c1cccc(NC(=O)OC(C)(C)C)c1
exp_ketone_molecule_13	CC(=O)c1cccc([N+](=O)[O-])c1
exp_ketone_molecule_14	CC(=O)c1ccccc1OC(F)F
exp_ketone_molecule_15	COC(=O)c1csc(C(C)=O)n1
exp_ketone_molecule_16	CC(=O)c1nc2ccccc2s1
exp_ketone_molecule_17	CCn1nc(C)c(C(C)=O)c1C
exp_ketone_molecule_18	CC(=O)c1ccncc1Cl
exp_ketone_molecule_19	CC(=O)c1ncc(Br)cn1
exp_ketone_molecule_20	O=C(CO)c1ccc(Cl)cc1
exp_ketone_molecule_21	CS(=O)(=O)c1ccc(C(=O)CO)cc1
exp_ketone_molecule_22	O=C(CO)c1cccc(Br)c1
exp_ketone_molecule_23	O=C(CO)c1ccc(Cl)c(Cl)c1
exp_ketone_molecule_24	CCC(=O)c1cccc(F)c1
exp_ketone_molecule_25	CCC(=O)c1cccc([N+](=O)[O-])c1
exp_ketone_molecule_26	CCC(=O)c1cccc(O)c1
exp_ketone_molecule_27	CC(C)C(=O)c1ccc(Br)cc1
exp_ketone_molecule_28	CC(C)C(=O)c1ccc(F)cc1
exp_ketone_molecule_29	CC(C)C(=O)c1cccs1
exp_ketone_molecule_30	O=C(c1ccncc1)C1CC1
exp_ketone_molecule_31	Cc1cc(C(=O)C2CC2)ccc1F
exp_ketone_molecule_32	O=C(Cc1ccccn1)C(F)(F)F
exp_ketone_molecule_33	Cn1cc(C(=O)C(F)(F)F)cn1
exp_ketone_molecule_34	COc1ccc2c(c1)CCC2=O
exp_ketone_molecule_35	O=C1CCc2ccc(Br)cc21
exp_ketone_molecule_36	O=C1COc2cc(F)ccc21
exp_ketone_molecule_37	O=C1CCCc2ccccc21
exp_ketone_molecule_38	O=C1CCCc2cc(F)ccc21
exp_ketone_molecule_39	O=C1CCOc2cccnc21
exp_ketone_molecule_40	Cn1c2c(ccc1=O)C(=O)CCC2
exp_ketone_molecule_41	O=C1CCN(C(=O)OCc2ccccc2)C1
exp_ketone_molecule_42	O=C1CCCN(C(=O)OCc2ccccc2)C1
exp_ketone_molecule_43	O=C1CCCN(Cc2ccccc2)C1
exp_ketone_molecule_44	O=C1CCN(Cc2ccccc2)C2(CCC2)C1
exp_ketone_molecule_45	Cc1cc(Cl)cc2c1OCC2=O
exp_ketone_molecule_46	O=C1COc2cc(OCc3ccccc3)ccc21
exp_ketone_molecule_47	COc1cc2c(c(OC)c1)C(=O)CC2
exp_ketone_molecule_48	COc1cc2c(cc1C)CCC2=O
exp_ketone_molecule_49	O=C1Cc2ccc(Cl)cc2C1
exp_ketone_molecule_50	N#CC1(c2ccccn2)CCC(=O)CC1
exp_ketone_molecule_51	CC1(NC(=O)OCc2ccccc2)CCC(=O)CC1
exp_ketone_molecule_52	CC1(C)CN(C(=O)OCc2ccccc2)CCC1=O
exp_ketone_molecule_53	COC1(OC)CCN(C(=O)OCc2ccccc2)CC1=O
exp_ketone_molecule_54	Cc1cc(Cl)cc2c1OCCC2=O
exp_ketone_molecule_55	O=C1CCCN(C(=O)Oc2ccccc2)CC1
exp_ketone_molecule_56	O=C1CCC(=O)N(Cc2ccccc2)CC1
exp_ketone_molecule_57	O=C1CCCCN(C(=O)OCc2ccccc2)C1
exp_ketone_molecule_58	O=C1CCN(C(=O)OCc2ccccc2)C2(CCC2)C1
exp_ketone_molecule_59	O=C1CCC2(CC1)CN(Cc1ccccc1)CCO2
exp_ketone_molecule_60	O=C1CCN(Cc2ccccc2)C2(CC2)C1
exp_ketone_molecule_61	O=C1CCN(Cc2ccccc2)c2ccccc21
exp_ketone_molecule_62	O=C1CCC(O)(c2cccc(F)c2)CC1
exp_ketone_molecule_63	COc1ccc(N2CCC(=O)CC2=O)cc1
exp_ketone_molecule_64	COc1cc(F)c2c(c1)C(=O)CCC2
exp_ketone_molecule_65	O=C1CC(=O)C2(CCN(C(=O)OCc3ccccc3)CC2)N1
exp_ketone_molecule_66	O=C1CC2(CCCC2)Oc2cc(O)ccc21
exp_ketone_molecule_67	CN1CCC(=O)C(C)(C)C1
exp_ketone_molecule_68	CC(C)(C)OC(=O)N1CC2(CC(=O)CN2Cc2ccccc2)C1
val_ketone_molecule_1	CC(=O)c1cc([N+](=O)[O-])cc(C(F)(F)F)c1
val_ketone_molecule_2	COc1cccc2c1CCC(=O)C2
val_ketone_molecule_3	CC(=O)c1cc(C(F)(F)F)cc(C(F)(F)F)c1
val_ketone_molecule_4	CC(=O)c1cccc2ccccc12
