# Supplementary material for: A machine learning-based workflow for transaminase selection
Source: Chem Sci. 2026 May 20;17(25):12334–45. doi: 10.1039/d6sc00852f (PMC13187754; doi:10.1039/d6sc00852f)
Supplement: SC-017-D6SC00852F-s002 [file SC-017-D6SC00852F-s002.zip › dataset_files_Revision_1/scaleup_ketones_dataset_dft_descriptors_boltzmann_final.csv]

Ketone_Smiles	Enzyme	Enzyme_Type	dummy	Mapped_Ketone	Carbon1_Idx	Carbonyl_Idx	Carbon2_Idx	MoleculeFeatures	Carbon1_AtomFeatures	Carbonyl_AtomFeatures	Carbon2_AtomFeatures	CC1_Sterimol	CC2_Sterimol
CC(=O)c1cc([N+](=O)[O-])cc(C(F)(F)F)c1	Enz1	S	8	[CH3:1][C:2](=[O:3])[c:4]1[cH:5][c:6]([N+:7](=[O:8])[O-:9])[cH:10][c:11]([C:12]([F:13])([F:14])[F:15])[cH:16]1	1	2	4	{'number_of_atoms': 22.000000000000004, 'charge': 0.0, 'multiplicity': 1.0, 'dipole': 2.867823293857299, 'molar_mass': 233.1465, 'molar_volume': 1515.4041793258802, 'electronic_spatial_extent': 4011.3344617326165, 'E_scf': -926.4260832747167, 'zero_point_correction': 0.14542977635619198, 'E_thermal_correction': 0.1594860849209228, 'H_thermal_correction': 0.1604300849209228, 'G_thermal_correction'…	{'X': -3.51466, 'Y': -2.072566, 'Z': 0.020113, 'VBur': 0.4174008810572688, 'Mulliken_charge': -0.547977023690059, 'APT_charge': -0.12537822291742234, 'NPA_charge': -0.7723569143526916, 'NPA_core': 1.9993700000000003, 'NPA_valence': 4.765893616403076, 'NPA_Rydberg': 0.007096702050384495, 'NPA_total': 6.772356914352692, 'NMR_shift': 163.93416197543337, 'NMR_anisotropy': 40.0601010945203, 'ES_root_M…	{'X': -2.010537, 'Y': -2.259727, 'Z': -0.003158, 'VBur': 0.5625903850541027, 'Mulliken_charge': 0.42439443332124305, 'APT_charge': 0.9324651429655728, 'NPA_charge': 0.5729690373757612, 'NPA_core': 1.9993100000000001, 'NPA_valence': 3.392437664674624, 'NPA_Rydberg': 0.03528659589923101, 'NPA_total': 5.427030962624239, 'NMR_shift': 4.711908676999245, 'NMR_anisotropy': 150.01001288835724, 'ES_root_M…	{'X': -1.126074, 'Y': -1.038243, 'Z': -0.00651, 'VBur': 0.6500960690867446, 'Mulliken_charge': 0.05489884339814183, 'APT_charge': -0.26948711592425595, 'NPA_charge': -0.13824297949615508, 'NPA_core': 1.9989600000000003, 'NPA_valence': 4.123553085647309, 'NPA_Rydberg': 0.015733191798462026, 'NPA_total': 6.138242979496155, 'NMR_shift': 58.90441788885623, 'NMR_anisotropy': 155.34049895499288, 'ES_ro…	{'L': 3.6161014151649242, 'B1': 1.80792816427731, 'B5': 7.558301766533596}	{'L': 7.5789649897726274, 'B1': 1.9471033506309101, 'B5': 5.11004451376035}
CC(=O)c1cc([N+](=O)[O-])cc(C(F)(F)F)c1	Enz2	S	9	[CH3:1][C:2](=[O:3])[c:4]1[cH:5][c:6]([N+:7](=[O:8])[O-:9])[cH:10][c:11]([C:12]([F:13])([F:14])[F:15])[cH:16]1	1	2	4	{'number_of_atoms': 22.000000000000004, 'charge': 0.0, 'multiplicity': 1.0, 'dipole': 2.867823293857299, 'molar_mass': 233.1465, 'molar_volume': 1515.4041793258802, 'electronic_spatial_extent': 4011.3344617326165, 'E_scf': -926.4260832747167, 'zero_point_correction': 0.14542977635619198, 'E_thermal_correction': 0.1594860849209228, 'H_thermal_correction': 0.1604300849209228, 'G_thermal_correction'…	{'X': -3.51466, 'Y': -2.072566, 'Z': 0.020113, 'VBur': 0.4174008810572688, 'Mulliken_charge': -0.547977023690059, 'APT_charge': -0.12537822291742234, 'NPA_charge': -0.7723569143526916, 'NPA_core': 1.9993700000000003, 'NPA_valence': 4.765893616403076, 'NPA_Rydberg': 0.007096702050384495, 'NPA_total': 6.772356914352692, 'NMR_shift': 163.93416197543337, 'NMR_anisotropy': 40.0601010945203, 'ES_root_M…	{'X': -2.010537, 'Y': -2.259727, 'Z': -0.003158, 'VBur': 0.5625903850541027, 'Mulliken_charge': 0.42439443332124305, 'APT_charge': 0.9324651429655728, 'NPA_charge': 0.5729690373757612, 'NPA_core': 1.9993100000000001, 'NPA_valence': 3.392437664674624, 'NPA_Rydberg': 0.03528659589923101, 'NPA_total': 5.427030962624239, 'NMR_shift': 4.711908676999245, 'NMR_anisotropy': 150.01001288835724, 'ES_root_M…	{'X': -1.126074, 'Y': -1.038243, 'Z': -0.00651, 'VBur': 0.6500960690867446, 'Mulliken_charge': 0.05489884339814183, 'APT_charge': -0.26948711592425595, 'NPA_charge': -0.13824297949615508, 'NPA_core': 1.9989600000000003, 'NPA_valence': 4.123553085647309, 'NPA_Rydberg': 0.015733191798462026, 'NPA_total': 6.138242979496155, 'NMR_shift': 58.90441788885623, 'NMR_anisotropy': 155.34049895499288, 'ES_ro…	{'L': 3.6161014151649242, 'B1': 1.80792816427731, 'B5': 7.558301766533596}	{'L': 7.5789649897726274, 'B1': 1.9471033506309101, 'B5': 5.11004451376035}
CC(=O)c1cc([N+](=O)[O-])cc(C(F)(F)F)c1	Enz3	S	10	[CH3:1][C:2](=[O:3])[c:4]1[cH:5][c:6]([N+:7](=[O:8])[O-:9])[cH:10][c:11]([C:12]([F:13])([F:14])[F:15])[cH:16]1	1	2	4	{'number_of_atoms': 22.000000000000004, 'charge': 0.0, 'multiplicity': 1.0, 'dipole': 2.867823293857299, 'molar_mass': 233.1465, 'molar_volume': 1515.4041793258802, 'electronic_spatial_extent': 4011.3344617326165, 'E_scf': -926.4260832747167, 'zero_point_correction': 0.14542977635619198, 'E_thermal_correction': 0.1594860849209228, 'H_thermal_correction': 0.1604300849209228, 'G_thermal_correction'…	{'X': -3.51466, 'Y': -2.072566, 'Z': 0.020113, 'VBur': 0.4174008810572688, 'Mulliken_charge': -0.547977023690059, 'APT_charge': -0.12537822291742234, 'NPA_charge': -0.7723569143526916, 'NPA_core': 1.9993700000000003, 'NPA_valence': 4.765893616403076, 'NPA_Rydberg': 0.007096702050384495, 'NPA_total': 6.772356914352692, 'NMR_shift': 163.93416197543337, 'NMR_anisotropy': 40.0601010945203, 'ES_root_M…	{'X': -2.010537, 'Y': -2.259727, 'Z': -0.003158, 'VBur': 0.5625903850541027, 'Mulliken_charge': 0.42439443332124305, 'APT_charge': 0.9324651429655728, 'NPA_charge': 0.5729690373757612, 'NPA_core': 1.9993100000000001, 'NPA_valence': 3.392437664674624, 'NPA_Rydberg': 0.03528659589923101, 'NPA_total': 5.427030962624239, 'NMR_shift': 4.711908676999245, 'NMR_anisotropy': 150.01001288835724, 'ES_root_M…	{'X': -1.126074, 'Y': -1.038243, 'Z': -0.00651, 'VBur': 0.6500960690867446, 'Mulliken_charge': 0.05489884339814183, 'APT_charge': -0.26948711592425595, 'NPA_charge': -0.13824297949615508, 'NPA_core': 1.9989600000000003, 'NPA_valence': 4.123553085647309, 'NPA_Rydberg': 0.015733191798462026, 'NPA_total': 6.138242979496155, 'NMR_shift': 58.90441788885623, 'NMR_anisotropy': 155.34049895499288, 'ES_ro…	{'L': 3.6161014151649242, 'B1': 1.80792816427731, 'B5': 7.558301766533596}	{'L': 7.5789649897726274, 'B1': 1.9471033506309101, 'B5': 5.11004451376035}
CC(=O)c1cc([N+](=O)[O-])cc(C(F)(F)F)c1	Enz4	S	11	[CH3:1][C:2](=[O:3])[c:4]1[cH:5][c:6]([N+:7](=[O:8])[O-:9])[cH:10][c:11]([C:12]([F:13])([F:14])[F:15])[cH:16]1	1	2	4	{'number_of_atoms': 22.000000000000004, 'charge': 0.0, 'multiplicity': 1.0, 'dipole': 2.867823293857299, 'molar_mass': 233.1465, 'molar_volume': 1515.4041793258802, 'electronic_spatial_extent': 4011.3344617326165, 'E_scf': -926.4260832747167, 'zero_point_correction': 0.14542977635619198, 'E_thermal_correction': 0.1594860849209228, 'H_thermal_correction': 0.1604300849209228, 'G_thermal_correction'…	{'X': -3.51466, 'Y': -2.072566, 'Z': 0.020113, 'VBur': 0.4174008810572688, 'Mulliken_charge': -0.547977023690059, 'APT_charge': -0.12537822291742234, 'NPA_charge': -0.7723569143526916, 'NPA_core': 1.9993700000000003, 'NPA_valence': 4.765893616403076, 'NPA_Rydberg': 0.007096702050384495, 'NPA_total': 6.772356914352692, 'NMR_shift': 163.93416197543337, 'NMR_anisotropy': 40.0601010945203, 'ES_root_M…	{'X': -2.010537, 'Y': -2.259727, 'Z': -0.003158, 'VBur': 0.5625903850541027, 'Mulliken_charge': 0.42439443332124305, 'APT_charge': 0.9324651429655728, 'NPA_charge': 0.5729690373757612, 'NPA_core': 1.9993100000000001, 'NPA_valence': 3.392437664674624, 'NPA_Rydberg': 0.03528659589923101, 'NPA_total': 5.427030962624239, 'NMR_shift': 4.711908676999245, 'NMR_anisotropy': 150.01001288835724, 'ES_root_M…	{'X': -1.126074, 'Y': -1.038243, 'Z': -0.00651, 'VBur': 0.6500960690867446, 'Mulliken_charge': 0.05489884339814183, 'APT_charge': -0.26948711592425595, 'NPA_charge': -0.13824297949615508, 'NPA_core': 1.9989600000000003, 'NPA_valence': 4.123553085647309, 'NPA_Rydberg': 0.015733191798462026, 'NPA_total': 6.138242979496155, 'NMR_shift': 58.90441788885623, 'NMR_anisotropy': 155.34049895499288, 'ES_ro…	{'L': 3.6161014151649242, 'B1': 1.80792816427731, 'B5': 7.558301766533596}	{'L': 7.5789649897726274, 'B1': 1.9471033506309101, 'B5': 5.11004451376035}
CC(=O)c1cc([N+](=O)[O-])cc(C(F)(F)F)c1	Enz6	R	12	[CH3:1][C:2](=[O:3])[c:4]1[cH:5][c:6]([N+:7](=[O:8])[O-:9])[cH:10][c:11]([C:12]([F:13])([F:14])[F:15])[cH:16]1	1	2	4	{'number_of_atoms': 22.000000000000004, 'charge': 0.0, 'multiplicity': 1.0, 'dipole': 2.867823293857299, 'molar_mass': 233.1465, 'molar_volume': 1515.4041793258802, 'electronic_spatial_extent': 4011.3344617326165, 'E_scf': -926.4260832747167, 'zero_point_correction': 0.14542977635619198, 'E_thermal_correction': 0.1594860849209228, 'H_thermal_correction': 0.1604300849209228, 'G_thermal_correction'…	{'X': -3.51466, 'Y': -2.072566, 'Z': 0.020113, 'VBur': 0.4174008810572688, 'Mulliken_charge': -0.547977023690059, 'APT_charge': -0.12537822291742234, 'NPA_charge': -0.7723569143526916, 'NPA_core': 1.9993700000000003, 'NPA_valence': 4.765893616403076, 'NPA_Rydberg': 0.007096702050384495, 'NPA_total': 6.772356914352692, 'NMR_shift': 163.93416197543337, 'NMR_anisotropy': 40.0601010945203, 'ES_root_M…	{'X': -2.010537, 'Y': -2.259727, 'Z': -0.003158, 'VBur': 0.5625903850541027, 'Mulliken_charge': 0.42439443332124305, 'APT_charge': 0.9324651429655728, 'NPA_charge': 0.5729690373757612, 'NPA_core': 1.9993100000000001, 'NPA_valence': 3.392437664674624, 'NPA_Rydberg': 0.03528659589923101, 'NPA_total': 5.427030962624239, 'NMR_shift': 4.711908676999245, 'NMR_anisotropy': 150.01001288835724, 'ES_root_M…	{'X': -1.126074, 'Y': -1.038243, 'Z': -0.00651, 'VBur': 0.6500960690867446, 'Mulliken_charge': 0.05489884339814183, 'APT_charge': -0.26948711592425595, 'NPA_charge': -0.13824297949615508, 'NPA_core': 1.9989600000000003, 'NPA_valence': 4.123553085647309, 'NPA_Rydberg': 0.015733191798462026, 'NPA_total': 6.138242979496155, 'NMR_shift': 58.90441788885623, 'NMR_anisotropy': 155.34049895499288, 'ES_ro…	{'L': 3.6161014151649242, 'B1': 1.80792816427731, 'B5': 7.558301766533596}	{'L': 7.5789649897726274, 'B1': 1.9471033506309101, 'B5': 5.11004451376035}
CC(=O)c1cc([N+](=O)[O-])cc(C(F)(F)F)c1	Enz7	R	13	[CH3:1][C:2](=[O:3])[c:4]1[cH:5][c:6]([N+:7](=[O:8])[O-:9])[cH:10][c:11]([C:12]([F:13])([F:14])[F:15])[cH:16]1	1	2	4	{'number_of_atoms': 22.000000000000004, 'charge': 0.0, 'multiplicity': 1.0, 'dipole': 2.867823293857299, 'molar_mass': 233.1465, 'molar_volume': 1515.4041793258802, 'electronic_spatial_extent': 4011.3344617326165, 'E_scf': -926.4260832747167, 'zero_point_correction': 0.14542977635619198, 'E_thermal_correction': 0.1594860849209228, 'H_thermal_correction': 0.1604300849209228, 'G_thermal_correction'…	{'X': -3.51466, 'Y': -2.072566, 'Z': 0.020113, 'VBur': 0.4174008810572688, 'Mulliken_charge': -0.547977023690059, 'APT_charge': -0.12537822291742234, 'NPA_charge': -0.7723569143526916, 'NPA_core': 1.9993700000000003, 'NPA_valence': 4.765893616403076, 'NPA_Rydberg': 0.007096702050384495, 'NPA_total': 6.772356914352692, 'NMR_shift': 163.93416197543337, 'NMR_anisotropy': 40.0601010945203, 'ES_root_M…	{'X': -2.010537, 'Y': -2.259727, 'Z': -0.003158, 'VBur': 0.5625903850541027, 'Mulliken_charge': 0.42439443332124305, 'APT_charge': 0.9324651429655728, 'NPA_charge': 0.5729690373757612, 'NPA_core': 1.9993100000000001, 'NPA_valence': 3.392437664674624, 'NPA_Rydberg': 0.03528659589923101, 'NPA_total': 5.427030962624239, 'NMR_shift': 4.711908676999245, 'NMR_anisotropy': 150.01001288835724, 'ES_root_M…	{'X': -1.126074, 'Y': -1.038243, 'Z': -0.00651, 'VBur': 0.6500960690867446, 'Mulliken_charge': 0.05489884339814183, 'APT_charge': -0.26948711592425595, 'NPA_charge': -0.13824297949615508, 'NPA_core': 1.9989600000000003, 'NPA_valence': 4.123553085647309, 'NPA_Rydberg': 0.015733191798462026, 'NPA_total': 6.138242979496155, 'NMR_shift': 58.90441788885623, 'NMR_anisotropy': 155.34049895499288, 'ES_ro…	{'L': 3.6161014151649242, 'B1': 1.80792816427731, 'B5': 7.558301766533596}	{'L': 7.5789649897726274, 'B1': 1.9471033506309101, 'B5': 5.11004451376035}
CC(=O)c1cc([N+](=O)[O-])cc(C(F)(F)F)c1	Enz8	R	14	[CH3:1][C:2](=[O:3])[c:4]1[cH:5][c:6]([N+:7](=[O:8])[O-:9])[cH:10][c:11]([C:12]([F:13])([F:14])[F:15])[cH:16]1	1	2	4	{'number_of_atoms': 22.000000000000004, 'charge': 0.0, 'multiplicity': 1.0, 'dipole': 2.867823293857299, 'molar_mass': 233.1465, 'molar_volume': 1515.4041793258802, 'electronic_spatial_extent': 4011.3344617326165, 'E_scf': -926.4260832747167, 'zero_point_correction': 0.14542977635619198, 'E_thermal_correction': 0.1594860849209228, 'H_thermal_correction': 0.1604300849209228, 'G_thermal_correction'…	{'X': -3.51466, 'Y': -2.072566, 'Z': 0.020113, 'VBur': 0.4174008810572688, 'Mulliken_charge': -0.547977023690059, 'APT_charge': -0.12537822291742234, 'NPA_charge': -0.7723569143526916, 'NPA_core': 1.9993700000000003, 'NPA_valence': 4.765893616403076, 'NPA_Rydberg': 0.007096702050384495, 'NPA_total': 6.772356914352692, 'NMR_shift': 163.93416197543337, 'NMR_anisotropy': 40.0601010945203, 'ES_root_M…	{'X': -2.010537, 'Y': -2.259727, 'Z': -0.003158, 'VBur': 0.5625903850541027, 'Mulliken_charge': 0.42439443332124305, 'APT_charge': 0.9324651429655728, 'NPA_charge': 0.5729690373757612, 'NPA_core': 1.9993100000000001, 'NPA_valence': 3.392437664674624, 'NPA_Rydberg': 0.03528659589923101, 'NPA_total': 5.427030962624239, 'NMR_shift': 4.711908676999245, 'NMR_anisotropy': 150.01001288835724, 'ES_root_M…	{'X': -1.126074, 'Y': -1.038243, 'Z': -0.00651, 'VBur': 0.6500960690867446, 'Mulliken_charge': 0.05489884339814183, 'APT_charge': -0.26948711592425595, 'NPA_charge': -0.13824297949615508, 'NPA_core': 1.9989600000000003, 'NPA_valence': 4.123553085647309, 'NPA_Rydberg': 0.015733191798462026, 'NPA_total': 6.138242979496155, 'NMR_shift': 58.90441788885623, 'NMR_anisotropy': 155.34049895499288, 'ES_ro…	{'L': 3.6161014151649242, 'B1': 1.80792816427731, 'B5': 7.558301766533596}	{'L': 7.5789649897726274, 'B1': 1.9471033506309101, 'B5': 5.11004451376035}
CC(=O)c1cc([N+](=O)[O-])cc(C(F)(F)F)c1	Enz9	R	15	[CH3:1][C:2](=[O:3])[c:4]1[cH:5][c:6]([N+:7](=[O:8])[O-:9])[cH:10][c:11]([C:12]([F:13])([F:14])[F:15])[cH:16]1	1	2	4	{'number_of_atoms': 22.000000000000004, 'charge': 0.0, 'multiplicity': 1.0, 'dipole': 2.867823293857299, 'molar_mass': 233.1465, 'molar_volume': 1515.4041793258802, 'electronic_spatial_extent': 4011.3344617326165, 'E_scf': -926.4260832747167, 'zero_point_correction': 0.14542977635619198, 'E_thermal_correction': 0.1594860849209228, 'H_thermal_correction': 0.1604300849209228, 'G_thermal_correction'…	{'X': -3.51466, 'Y': -2.072566, 'Z': 0.020113, 'VBur': 0.4174008810572688, 'Mulliken_charge': -0.547977023690059, 'APT_charge': -0.12537822291742234, 'NPA_charge': -0.7723569143526916, 'NPA_core': 1.9993700000000003, 'NPA_valence': 4.765893616403076, 'NPA_Rydberg': 0.007096702050384495, 'NPA_total': 6.772356914352692, 'NMR_shift': 163.93416197543337, 'NMR_anisotropy': 40.0601010945203, 'ES_root_M…	{'X': -2.010537, 'Y': -2.259727, 'Z': -0.003158, 'VBur': 0.5625903850541027, 'Mulliken_charge': 0.42439443332124305, 'APT_charge': 0.9324651429655728, 'NPA_charge': 0.5729690373757612, 'NPA_core': 1.9993100000000001, 'NPA_valence': 3.392437664674624, 'NPA_Rydberg': 0.03528659589923101, 'NPA_total': 5.427030962624239, 'NMR_shift': 4.711908676999245, 'NMR_anisotropy': 150.01001288835724, 'ES_root_M…	{'X': -1.126074, 'Y': -1.038243, 'Z': -0.00651, 'VBur': 0.6500960690867446, 'Mulliken_charge': 0.05489884339814183, 'APT_charge': -0.26948711592425595, 'NPA_charge': -0.13824297949615508, 'NPA_core': 1.9989600000000003, 'NPA_valence': 4.123553085647309, 'NPA_Rydberg': 0.015733191798462026, 'NPA_total': 6.138242979496155, 'NMR_shift': 58.90441788885623, 'NMR_anisotropy': 155.34049895499288, 'ES_ro…	{'L': 3.6161014151649242, 'B1': 1.80792816427731, 'B5': 7.558301766533596}	{'L': 7.5789649897726274, 'B1': 1.9471033506309101, 'B5': 5.11004451376035}
COc1cccc2c1CCC(=O)C2	Enz1	S	16	[CH3:1][O:2][c:3]1[cH:4][cH:5][cH:6][c:7]2[c:8]1[CH2:9][CH2:10][C:11](=[O:12])[CH2:13]2	10	11	13	{'number_of_atoms': 25.0, 'charge': 0.0, 'multiplicity': 1.0, 'dipole': 4.2311, 'molar_mass': 176.2146, 'molar_volume': 1561.028, 'electronic_spatial_extent': 2585.35135, 'E_scf': -576.8360522, 'zero_point_correction': 0.207467, 'E_thermal_correction': 0.218716, 'H_thermal_correction': 0.21966, 'G_thermal_correction': 0.169858, 'E_zpe': -576.632746, 'E': -576.621497, 'H': -576.620553, 'G': -576.6…	{'X': -1.861945, 'Y': -1.544615, 'Z': 0.36657, 'VBur': 0.5339836375078666, 'Mulliken_charge': -0.353613, 'APT_charge': -0.03431, 'NPA_charge': -0.55063, 'NPA_core': 1.99923, 'NPA_valence': 4.53957, 'NPA_Rydberg': 0.01184, 'NPA_total': 6.55063, 'NMR_shift': 152.8303, 'NMR_anisotropy': 22.315, 'ES_root_Mulliken_charge': -0.308686, 'ES_root_NPA_charge': -0.47686, 'ES_root_NPA_core': 1.99923, 'ES_roo…	{'X': -2.754378, 'Y': -0.332097, 'Z': 0.134069, 'VBur': 0.5697765890497168, 'Mulliken_charge': 0.462963, 'APT_charge': 0.790841, 'NPA_charge': 0.60645, 'NPA_core': 1.99936, 'NPA_valence': 3.35721, 'NPA_Rydberg': 0.03698, 'NPA_total': 5.39355, 'NMR_shift': -10.2444, 'NMR_anisotropy': 161.6118, 'ES_root_Mulliken_charge': 0.295871, 'ES_root_NPA_charge': 0.26906, 'ES_root_NPA_core': 1.99937, 'ES_root…	{'X': -2.077775, 'Y': 0.903395, 'Z': -0.464884, 'VBur': 0.5575047199496539, 'Mulliken_charge': -0.451867, 'APT_charge': -0.042215, 'NPA_charge': -0.56607, 'NPA_core': 1.99918, 'NPA_valence': 4.55488, 'NPA_Rydberg': 0.01202, 'NPA_total': 6.56607, 'NMR_shift': 144.28924999999998, 'NMR_anisotropy': 30.58615, 'ES_root_Mulliken_charge': -0.406184, 'ES_root_NPA_charge': -0.49437, 'ES_root_NPA_core': 1.…	{'L': 7.021219367779462, 'B1': 1.97701343424119, 'B5': 6.966619685202975}	{'L': 6.3314512814738375, 'B1': 2.0626132207361367, 'B5': 7.9612874619044165}
COc1cccc2c1CCC(=O)C2	Enz2	S	17	[CH3:1][O:2][c:3]1[cH:4][cH:5][cH:6][c:7]2[c:8]1[CH2:9][CH2:10][C:11](=[O:12])[CH2:13]2	10	11	13	{'number_of_atoms': 25.0, 'charge': 0.0, 'multiplicity': 1.0, 'dipole': 4.2311, 'molar_mass': 176.2146, 'molar_volume': 1561.028, 'electronic_spatial_extent': 2585.35135, 'E_scf': -576.8360522, 'zero_point_correction': 0.207467, 'E_thermal_correction': 0.218716, 'H_thermal_correction': 0.21966, 'G_thermal_correction': 0.169858, 'E_zpe': -576.632746, 'E': -576.621497, 'H': -576.620553, 'G': -576.6…	{'X': -1.861945, 'Y': -1.544615, 'Z': 0.36657, 'VBur': 0.5339836375078666, 'Mulliken_charge': -0.353613, 'APT_charge': -0.03431, 'NPA_charge': -0.55063, 'NPA_core': 1.99923, 'NPA_valence': 4.53957, 'NPA_Rydberg': 0.01184, 'NPA_total': 6.55063, 'NMR_shift': 152.8303, 'NMR_anisotropy': 22.315, 'ES_root_Mulliken_charge': -0.308686, 'ES_root_NPA_charge': -0.47686, 'ES_root_NPA_core': 1.99923, 'ES_roo…	{'X': -2.754378, 'Y': -0.332097, 'Z': 0.134069, 'VBur': 0.5697765890497168, 'Mulliken_charge': 0.462963, 'APT_charge': 0.790841, 'NPA_charge': 0.60645, 'NPA_core': 1.99936, 'NPA_valence': 3.35721, 'NPA_Rydberg': 0.03698, 'NPA_total': 5.39355, 'NMR_shift': -10.2444, 'NMR_anisotropy': 161.6118, 'ES_root_Mulliken_charge': 0.295871, 'ES_root_NPA_charge': 0.26906, 'ES_root_NPA_core': 1.99937, 'ES_root…	{'X': -2.077775, 'Y': 0.903395, 'Z': -0.464884, 'VBur': 0.5575047199496539, 'Mulliken_charge': -0.451867, 'APT_charge': -0.042215, 'NPA_charge': -0.56607, 'NPA_core': 1.99918, 'NPA_valence': 4.55488, 'NPA_Rydberg': 0.01202, 'NPA_total': 6.56607, 'NMR_shift': 144.28924999999998, 'NMR_anisotropy': 30.58615, 'ES_root_Mulliken_charge': -0.406184, 'ES_root_NPA_charge': -0.49437, 'ES_root_NPA_core': 1.…	{'L': 7.021219367779462, 'B1': 1.97701343424119, 'B5': 6.966619685202975}	{'L': 6.3314512814738375, 'B1': 2.0626132207361367, 'B5': 7.9612874619044165}
COc1cccc2c1CCC(=O)C2	Enz3	S	18	[CH3:1][O:2][c:3]1[cH:4][cH:5][cH:6][c:7]2[c:8]1[CH2:9][CH2:10][C:11](=[O:12])[CH2:13]2	10	11	13	{'number_of_atoms': 25.0, 'charge': 0.0, 'multiplicity': 1.0, 'dipole': 4.2311, 'molar_mass': 176.2146, 'molar_volume': 1561.028, 'electronic_spatial_extent': 2585.35135, 'E_scf': -576.8360522, 'zero_point_correction': 0.207467, 'E_thermal_correction': 0.218716, 'H_thermal_correction': 0.21966, 'G_thermal_correction': 0.169858, 'E_zpe': -576.632746, 'E': -576.621497, 'H': -576.620553, 'G': -576.6…	{'X': -1.861945, 'Y': -1.544615, 'Z': 0.36657, 'VBur': 0.5339836375078666, 'Mulliken_charge': -0.353613, 'APT_charge': -0.03431, 'NPA_charge': -0.55063, 'NPA_core': 1.99923, 'NPA_valence': 4.53957, 'NPA_Rydberg': 0.01184, 'NPA_total': 6.55063, 'NMR_shift': 152.8303, 'NMR_anisotropy': 22.315, 'ES_root_Mulliken_charge': -0.308686, 'ES_root_NPA_charge': -0.47686, 'ES_root_NPA_core': 1.99923, 'ES_roo…	{'X': -2.754378, 'Y': -0.332097, 'Z': 0.134069, 'VBur': 0.5697765890497168, 'Mulliken_charge': 0.462963, 'APT_charge': 0.790841, 'NPA_charge': 0.60645, 'NPA_core': 1.99936, 'NPA_valence': 3.35721, 'NPA_Rydberg': 0.03698, 'NPA_total': 5.39355, 'NMR_shift': -10.2444, 'NMR_anisotropy': 161.6118, 'ES_root_Mulliken_charge': 0.295871, 'ES_root_NPA_charge': 0.26906, 'ES_root_NPA_core': 1.99937, 'ES_root…	{'X': -2.077775, 'Y': 0.903395, 'Z': -0.464884, 'VBur': 0.5575047199496539, 'Mulliken_charge': -0.451867, 'APT_charge': -0.042215, 'NPA_charge': -0.56607, 'NPA_core': 1.99918, 'NPA_valence': 4.55488, 'NPA_Rydberg': 0.01202, 'NPA_total': 6.56607, 'NMR_shift': 144.28924999999998, 'NMR_anisotropy': 30.58615, 'ES_root_Mulliken_charge': -0.406184, 'ES_root_NPA_charge': -0.49437, 'ES_root_NPA_core': 1.…	{'L': 7.021219367779462, 'B1': 1.97701343424119, 'B5': 6.966619685202975}	{'L': 6.3314512814738375, 'B1': 2.0626132207361367, 'B5': 7.9612874619044165}
COc1cccc2c1CCC(=O)C2	Enz4	S	19	[CH3:1][O:2][c:3]1[cH:4][cH:5][cH:6][c:7]2[c:8]1[CH2:9][CH2:10][C:11](=[O:12])[CH2:13]2	10	11	13	{'number_of_atoms': 25.0, 'charge': 0.0, 'multiplicity': 1.0, 'dipole': 4.2311, 'molar_mass': 176.2146, 'molar_volume': 1561.028, 'electronic_spatial_extent': 2585.35135, 'E_scf': -576.8360522, 'zero_point_correction': 0.207467, 'E_thermal_correction': 0.218716, 'H_thermal_correction': 0.21966, 'G_thermal_correction': 0.169858, 'E_zpe': -576.632746, 'E': -576.621497, 'H': -576.620553, 'G': -576.6…	{'X': -1.861945, 'Y': -1.544615, 'Z': 0.36657, 'VBur': 0.5339836375078666, 'Mulliken_charge': -0.353613, 'APT_charge': -0.03431, 'NPA_charge': -0.55063, 'NPA_core': 1.99923, 'NPA_valence': 4.53957, 'NPA_Rydberg': 0.01184, 'NPA_total': 6.55063, 'NMR_shift': 152.8303, 'NMR_anisotropy': 22.315, 'ES_root_Mulliken_charge': -0.308686, 'ES_root_NPA_charge': -0.47686, 'ES_root_NPA_core': 1.99923, 'ES_roo…	{'X': -2.754378, 'Y': -0.332097, 'Z': 0.134069, 'VBur': 0.5697765890497168, 'Mulliken_charge': 0.462963, 'APT_charge': 0.790841, 'NPA_charge': 0.60645, 'NPA_core': 1.99936, 'NPA_valence': 3.35721, 'NPA_Rydberg': 0.03698, 'NPA_total': 5.39355, 'NMR_shift': -10.2444, 'NMR_anisotropy': 161.6118, 'ES_root_Mulliken_charge': 0.295871, 'ES_root_NPA_charge': 0.26906, 'ES_root_NPA_core': 1.99937, 'ES_root…	{'X': -2.077775, 'Y': 0.903395, 'Z': -0.464884, 'VBur': 0.5575047199496539, 'Mulliken_charge': -0.451867, 'APT_charge': -0.042215, 'NPA_charge': -0.56607, 'NPA_core': 1.99918, 'NPA_valence': 4.55488, 'NPA_Rydberg': 0.01202, 'NPA_total': 6.56607, 'NMR_shift': 144.28924999999998, 'NMR_anisotropy': 30.58615, 'ES_root_Mulliken_charge': -0.406184, 'ES_root_NPA_charge': -0.49437, 'ES_root_NPA_core': 1.…	{'L': 7.021219367779462, 'B1': 1.97701343424119, 'B5': 6.966619685202975}	{'L': 6.3314512814738375, 'B1': 2.0626132207361367, 'B5': 7.9612874619044165}
COc1cccc2c1CCC(=O)C2	Enz6	R	20	[CH3:1][O:2][c:3]1[cH:4][cH:5][cH:6][c:7]2[c:8]1[CH2:9][CH2:10][C:11](=[O:12])[CH2:13]2	10	11	13	{'number_of_atoms': 25.0, 'charge': 0.0, 'multiplicity': 1.0, 'dipole': 4.2311, 'molar_mass': 176.2146, 'molar_volume': 1561.028, 'electronic_spatial_extent': 2585.35135, 'E_scf': -576.8360522, 'zero_point_correction': 0.207467, 'E_thermal_correction': 0.218716, 'H_thermal_correction': 0.21966, 'G_thermal_correction': 0.169858, 'E_zpe': -576.632746, 'E': -576.621497, 'H': -576.620553, 'G': -576.6…	{'X': -1.861945, 'Y': -1.544615, 'Z': 0.36657, 'VBur': 0.5339836375078666, 'Mulliken_charge': -0.353613, 'APT_charge': -0.03431, 'NPA_charge': -0.55063, 'NPA_core': 1.99923, 'NPA_valence': 4.53957, 'NPA_Rydberg': 0.01184, 'NPA_total': 6.55063, 'NMR_shift': 152.8303, 'NMR_anisotropy': 22.315, 'ES_root_Mulliken_charge': -0.308686, 'ES_root_NPA_charge': -0.47686, 'ES_root_NPA_core': 1.99923, 'ES_roo…	{'X': -2.754378, 'Y': -0.332097, 'Z': 0.134069, 'VBur': 0.5697765890497168, 'Mulliken_charge': 0.462963, 'APT_charge': 0.790841, 'NPA_charge': 0.60645, 'NPA_core': 1.99936, 'NPA_valence': 3.35721, 'NPA_Rydberg': 0.03698, 'NPA_total': 5.39355, 'NMR_shift': -10.2444, 'NMR_anisotropy': 161.6118, 'ES_root_Mulliken_charge': 0.295871, 'ES_root_NPA_charge': 0.26906, 'ES_root_NPA_core': 1.99937, 'ES_root…	{'X': -2.077775, 'Y': 0.903395, 'Z': -0.464884, 'VBur': 0.5575047199496539, 'Mulliken_charge': -0.451867, 'APT_charge': -0.042215, 'NPA_charge': -0.56607, 'NPA_core': 1.99918, 'NPA_valence': 4.55488, 'NPA_Rydberg': 0.01202, 'NPA_total': 6.56607, 'NMR_shift': 144.28924999999998, 'NMR_anisotropy': 30.58615, 'ES_root_Mulliken_charge': -0.406184, 'ES_root_NPA_charge': -0.49437, 'ES_root_NPA_core': 1.…	{'L': 7.021219367779462, 'B1': 1.97701343424119, 'B5': 6.966619685202975}	{'L': 6.3314512814738375, 'B1': 2.0626132207361367, 'B5': 7.9612874619044165}
COc1cccc2c1CCC(=O)C2	Enz7	R	21	[CH3:1][O:2][c:3]1[cH:4][cH:5][cH:6][c:7]2[c:8]1[CH2:9][CH2:10][C:11](=[O:12])[CH2:13]2	10	11	13	{'number_of_atoms': 25.0, 'charge': 0.0, 'multiplicity': 1.0, 'dipole': 4.2311, 'molar_mass': 176.2146, 'molar_volume': 1561.028, 'electronic_spatial_extent': 2585.35135, 'E_scf': -576.8360522, 'zero_point_correction': 0.207467, 'E_thermal_correction': 0.218716, 'H_thermal_correction': 0.21966, 'G_thermal_correction': 0.169858, 'E_zpe': -576.632746, 'E': -576.621497, 'H': -576.620553, 'G': -576.6…	{'X': -1.861945, 'Y': -1.544615, 'Z': 0.36657, 'VBur': 0.5339836375078666, 'Mulliken_charge': -0.353613, 'APT_charge': -0.03431, 'NPA_charge': -0.55063, 'NPA_core': 1.99923, 'NPA_valence': 4.53957, 'NPA_Rydberg': 0.01184, 'NPA_total': 6.55063, 'NMR_shift': 152.8303, 'NMR_anisotropy': 22.315, 'ES_root_Mulliken_charge': -0.308686, 'ES_root_NPA_charge': -0.47686, 'ES_root_NPA_core': 1.99923, 'ES_roo…	{'X': -2.754378, 'Y': -0.332097, 'Z': 0.134069, 'VBur': 0.5697765890497168, 'Mulliken_charge': 0.462963, 'APT_charge': 0.790841, 'NPA_charge': 0.60645, 'NPA_core': 1.99936, 'NPA_valence': 3.35721, 'NPA_Rydberg': 0.03698, 'NPA_total': 5.39355, 'NMR_shift': -10.2444, 'NMR_anisotropy': 161.6118, 'ES_root_Mulliken_charge': 0.295871, 'ES_root_NPA_charge': 0.26906, 'ES_root_NPA_core': 1.99937, 'ES_root…	{'X': -2.077775, 'Y': 0.903395, 'Z': -0.464884, 'VBur': 0.5575047199496539, 'Mulliken_charge': -0.451867, 'APT_charge': -0.042215, 'NPA_charge': -0.56607, 'NPA_core': 1.99918, 'NPA_valence': 4.55488, 'NPA_Rydberg': 0.01202, 'NPA_total': 6.56607, 'NMR_shift': 144.28924999999998, 'NMR_anisotropy': 30.58615, 'ES_root_Mulliken_charge': -0.406184, 'ES_root_NPA_charge': -0.49437, 'ES_root_NPA_core': 1.…	{'L': 7.021219367779462, 'B1': 1.97701343424119, 'B5': 6.966619685202975}	{'L': 6.3314512814738375, 'B1': 2.0626132207361367, 'B5': 7.9612874619044165}
COc1cccc2c1CCC(=O)C2	Enz8	R	22	[CH3:1][O:2][c:3]1[cH:4][cH:5][cH:6][c:7]2[c:8]1[CH2:9][CH2:10][C:11](=[O:12])[CH2:13]2	10	11	13	{'number_of_atoms': 25.0, 'charge': 0.0, 'multiplicity': 1.0, 'dipole': 4.2311, 'molar_mass': 176.2146, 'molar_volume': 1561.028, 'electronic_spatial_extent': 2585.35135, 'E_scf': -576.8360522, 'zero_point_correction': 0.207467, 'E_thermal_correction': 0.218716, 'H_thermal_correction': 0.21966, 'G_thermal_correction': 0.169858, 'E_zpe': -576.632746, 'E': -576.621497, 'H': -576.620553, 'G': -576.6…	{'X': -1.861945, 'Y': -1.544615, 'Z': 0.36657, 'VBur': 0.5339836375078666, 'Mulliken_charge': -0.353613, 'APT_charge': -0.03431, 'NPA_charge': -0.55063, 'NPA_core': 1.99923, 'NPA_valence': 4.53957, 'NPA_Rydberg': 0.01184, 'NPA_total': 6.55063, 'NMR_shift': 152.8303, 'NMR_anisotropy': 22.315, 'ES_root_Mulliken_charge': -0.308686, 'ES_root_NPA_charge': -0.47686, 'ES_root_NPA_core': 1.99923, 'ES_roo…	{'X': -2.754378, 'Y': -0.332097, 'Z': 0.134069, 'VBur': 0.5697765890497168, 'Mulliken_charge': 0.462963, 'APT_charge': 0.790841, 'NPA_charge': 0.60645, 'NPA_core': 1.99936, 'NPA_valence': 3.35721, 'NPA_Rydberg': 0.03698, 'NPA_total': 5.39355, 'NMR_shift': -10.2444, 'NMR_anisotropy': 161.6118, 'ES_root_Mulliken_charge': 0.295871, 'ES_root_NPA_charge': 0.26906, 'ES_root_NPA_core': 1.99937, 'ES_root…	{'X': -2.077775, 'Y': 0.903395, 'Z': -0.464884, 'VBur': 0.5575047199496539, 'Mulliken_charge': -0.451867, 'APT_charge': -0.042215, 'NPA_charge': -0.56607, 'NPA_core': 1.99918, 'NPA_valence': 4.55488, 'NPA_Rydberg': 0.01202, 'NPA_total': 6.56607, 'NMR_shift': 144.28924999999998, 'NMR_anisotropy': 30.58615, 'ES_root_Mulliken_charge': -0.406184, 'ES_root_NPA_charge': -0.49437, 'ES_root_NPA_core': 1.…	{'L': 7.021219367779462, 'B1': 1.97701343424119, 'B5': 6.966619685202975}	{'L': 6.3314512814738375, 'B1': 2.0626132207361367, 'B5': 7.9612874619044165}
COc1cccc2c1CCC(=O)C2	Enz9	R	23	[CH3:1][O:2][c:3]1[cH:4][cH:5][cH:6][c:7]2[c:8]1[CH2:9][CH2:10][C:11](=[O:12])[CH2:13]2	10	11	13	{'number_of_atoms': 25.0, 'charge': 0.0, 'multiplicity': 1.0, 'dipole': 4.2311, 'molar_mass': 176.2146, 'molar_volume': 1561.028, 'electronic_spatial_extent': 2585.35135, 'E_scf': -576.8360522, 'zero_point_correction': 0.207467, 'E_thermal_correction': 0.218716, 'H_thermal_correction': 0.21966, 'G_thermal_correction': 0.169858, 'E_zpe': -576.632746, 'E': -576.621497, 'H': -576.620553, 'G': -576.6…	{'X': -1.861945, 'Y': -1.544615, 'Z': 0.36657, 'VBur': 0.5339836375078666, 'Mulliken_charge': -0.353613, 'APT_charge': -0.03431, 'NPA_charge': -0.55063, 'NPA_core': 1.99923, 'NPA_valence': 4.53957, 'NPA_Rydberg': 0.01184, 'NPA_total': 6.55063, 'NMR_shift': 152.8303, 'NMR_anisotropy': 22.315, 'ES_root_Mulliken_charge': -0.308686, 'ES_root_NPA_charge': -0.47686, 'ES_root_NPA_core': 1.99923, 'ES_roo…	{'X': -2.754378, 'Y': -0.332097, 'Z': 0.134069, 'VBur': 0.5697765890497168, 'Mulliken_charge': 0.462963, 'APT_charge': 0.790841, 'NPA_charge': 0.60645, 'NPA_core': 1.99936, 'NPA_valence': 3.35721, 'NPA_Rydberg': 0.03698, 'NPA_total': 5.39355, 'NMR_shift': -10.2444, 'NMR_anisotropy': 161.6118, 'ES_root_Mulliken_charge': 0.295871, 'ES_root_NPA_charge': 0.26906, 'ES_root_NPA_core': 1.99937, 'ES_root…	{'X': -2.077775, 'Y': 0.903395, 'Z': -0.464884, 'VBur': 0.5575047199496539, 'Mulliken_charge': -0.451867, 'APT_charge': -0.042215, 'NPA_charge': -0.56607, 'NPA_core': 1.99918, 'NPA_valence': 4.55488, 'NPA_Rydberg': 0.01202, 'NPA_total': 6.56607, 'NMR_shift': 144.28924999999998, 'NMR_anisotropy': 30.58615, 'ES_root_Mulliken_charge': -0.406184, 'ES_root_NPA_charge': -0.49437, 'ES_root_NPA_core': 1.…	{'L': 7.021219367779462, 'B1': 1.97701343424119, 'B5': 6.966619685202975}	{'L': 6.3314512814738375, 'B1': 2.0626132207361367, 'B5': 7.9612874619044165}
CC(=O)c1cc(C(F)(F)F)cc(C(F)(F)F)c1	Enz1	S	24	[CH3:1][C:2](=[O:3])[c:4]1[cH:5][c:6]([C:7]([F:8])([F:9])[F:10])[cH:11][c:12]([C:13]([F:14])([F:15])[F:16])[cH:17]1	1	2	4	{'number_of_atoms': 23.0, 'charge': 0.0, 'multiplicity': 1.0, 'dipole': 2.5018747433892767, 'molar_mass': 256.1472, 'molar_volume': 1626.0642754760252, 'electronic_spatial_extent': 4553.303294640657, 'E_scf': -1058.96388269317, 'zero_point_correction': 0.14771640317804197, 'E_thermal_correction': 0.162864935452028, 'H_thermal_correction': 0.163808935452028, 'G_thermal_correction': 0.1020880963283…	{'X': -1.712987, 'Y': 3.742368, 'Z': 0.007269, 'VBur': 0.41798664333097174, 'Mulliken_charge': -0.5476105537899767, 'APT_charge': -0.12249048924200467, 'NPA_charge': -0.7714051075799534, 'NPA_core': 1.9993700000000003, 'NPA_valence': 4.76497, 'NPA_Rydberg': 0.00706, 'NPA_total': 6.7714051075799535, 'NMR_shift': 163.96825968219582, 'NMR_anisotropy': 39.670133863006996, 'ES_root_Mulliken_charge': -…	{'X': -0.325257, 'Y': 3.128905, 'Z': 0.00182, 'VBur': 0.5637662698204876, 'Mulliken_charge': 0.42109427408209793, 'APT_charge': 0.9388605696801866, 'NPA_charge': 0.57258, 'NPA_core': 1.99931, 'NPA_valence': 3.3928400000000005, 'NPA_Rydberg': 0.03527, 'NPA_total': 5.427420000000001, 'NMR_shift': 4.332950513221448, 'NMR_anisotropy': 150.26113657718415, 'ES_root_Mulliken_charge': 0.33995806454797206…	{'X': -0.192989, 'Y': 1.628725, 'Z': -0.009879, 'VBur': 0.6493864065449969, 'Mulliken_charge': 0.06344556504153842, 'APT_charge': -0.254588129095944, 'NPA_charge': -0.13909489242004663, 'NPA_core': 1.99895, 'NPA_valence': 4.124444892420048, 'NPA_Rydberg': 0.01569, 'NPA_total': 6.139094892420047, 'NMR_shift': 59.77219149231701, 'NMR_anisotropy': 159.08706855503036, 'ES_root_Mulliken_charge': 0.085…	{'L': 3.6172862920959354, 'B1': 1.8088777481195675, 'B5': 7.542837681756435}	{'L': 7.542900633831385, 'B1': 2.2503517996038127, 'B5': 5.1123363060318745}
CC(=O)c1cc(C(F)(F)F)cc(C(F)(F)F)c1	Enz2	S	25	[CH3:1][C:2](=[O:3])[c:4]1[cH:5][c:6]([C:7]([F:8])([F:9])[F:10])[cH:11][c:12]([C:13]([F:14])([F:15])[F:16])[cH:17]1	1	2	4	{'number_of_atoms': 23.0, 'charge': 0.0, 'multiplicity': 1.0, 'dipole': 2.5018747433892767, 'molar_mass': 256.1472, 'molar_volume': 1626.0642754760252, 'electronic_spatial_extent': 4553.303294640657, 'E_scf': -1058.96388269317, 'zero_point_correction': 0.14771640317804197, 'E_thermal_correction': 0.162864935452028, 'H_thermal_correction': 0.163808935452028, 'G_thermal_correction': 0.1020880963283…	{'X': -1.712987, 'Y': 3.742368, 'Z': 0.007269, 'VBur': 0.41798664333097174, 'Mulliken_charge': -0.5476105537899767, 'APT_charge': -0.12249048924200467, 'NPA_charge': -0.7714051075799534, 'NPA_core': 1.9993700000000003, 'NPA_valence': 4.76497, 'NPA_Rydberg': 0.00706, 'NPA_total': 6.7714051075799535, 'NMR_shift': 163.96825968219582, 'NMR_anisotropy': 39.670133863006996, 'ES_root_Mulliken_charge': -…	{'X': -0.325257, 'Y': 3.128905, 'Z': 0.00182, 'VBur': 0.5637662698204876, 'Mulliken_charge': 0.42109427408209793, 'APT_charge': 0.9388605696801866, 'NPA_charge': 0.57258, 'NPA_core': 1.99931, 'NPA_valence': 3.3928400000000005, 'NPA_Rydberg': 0.03527, 'NPA_total': 5.427420000000001, 'NMR_shift': 4.332950513221448, 'NMR_anisotropy': 150.26113657718415, 'ES_root_Mulliken_charge': 0.33995806454797206…	{'X': -0.192989, 'Y': 1.628725, 'Z': -0.009879, 'VBur': 0.6493864065449969, 'Mulliken_charge': 0.06344556504153842, 'APT_charge': -0.254588129095944, 'NPA_charge': -0.13909489242004663, 'NPA_core': 1.99895, 'NPA_valence': 4.124444892420048, 'NPA_Rydberg': 0.01569, 'NPA_total': 6.139094892420047, 'NMR_shift': 59.77219149231701, 'NMR_anisotropy': 159.08706855503036, 'ES_root_Mulliken_charge': 0.085…	{'L': 3.6172862920959354, 'B1': 1.8088777481195675, 'B5': 7.542837681756435}	{'L': 7.542900633831385, 'B1': 2.2503517996038127, 'B5': 5.1123363060318745}
CC(=O)c1cc(C(F)(F)F)cc(C(F)(F)F)c1	Enz3	S	26	[CH3:1][C:2](=[O:3])[c:4]1[cH:5][c:6]([C:7]([F:8])([F:9])[F:10])[cH:11][c:12]([C:13]([F:14])([F:15])[F:16])[cH:17]1	1	2	4	{'number_of_atoms': 23.0, 'charge': 0.0, 'multiplicity': 1.0, 'dipole': 2.5018747433892767, 'molar_mass': 256.1472, 'molar_volume': 1626.0642754760252, 'electronic_spatial_extent': 4553.303294640657, 'E_scf': -1058.96388269317, 'zero_point_correction': 0.14771640317804197, 'E_thermal_correction': 0.162864935452028, 'H_thermal_correction': 0.163808935452028, 'G_thermal_correction': 0.1020880963283…	{'X': -1.712987, 'Y': 3.742368, 'Z': 0.007269, 'VBur': 0.41798664333097174, 'Mulliken_charge': -0.5476105537899767, 'APT_charge': -0.12249048924200467, 'NPA_charge': -0.7714051075799534, 'NPA_core': 1.9993700000000003, 'NPA_valence': 4.76497, 'NPA_Rydberg': 0.00706, 'NPA_total': 6.7714051075799535, 'NMR_shift': 163.96825968219582, 'NMR_anisotropy': 39.670133863006996, 'ES_root_Mulliken_charge': -…	{'X': -0.325257, 'Y': 3.128905, 'Z': 0.00182, 'VBur': 0.5637662698204876, 'Mulliken_charge': 0.42109427408209793, 'APT_charge': 0.9388605696801866, 'NPA_charge': 0.57258, 'NPA_core': 1.99931, 'NPA_valence': 3.3928400000000005, 'NPA_Rydberg': 0.03527, 'NPA_total': 5.427420000000001, 'NMR_shift': 4.332950513221448, 'NMR_anisotropy': 150.26113657718415, 'ES_root_Mulliken_charge': 0.33995806454797206…	{'X': -0.192989, 'Y': 1.628725, 'Z': -0.009879, 'VBur': 0.6493864065449969, 'Mulliken_charge': 0.06344556504153842, 'APT_charge': -0.254588129095944, 'NPA_charge': -0.13909489242004663, 'NPA_core': 1.99895, 'NPA_valence': 4.124444892420048, 'NPA_Rydberg': 0.01569, 'NPA_total': 6.139094892420047, 'NMR_shift': 59.77219149231701, 'NMR_anisotropy': 159.08706855503036, 'ES_root_Mulliken_charge': 0.085…	{'L': 3.6172862920959354, 'B1': 1.8088777481195675, 'B5': 7.542837681756435}	{'L': 7.542900633831385, 'B1': 2.2503517996038127, 'B5': 5.1123363060318745}
CC(=O)c1cc(C(F)(F)F)cc(C(F)(F)F)c1	Enz4	S	27	[CH3:1][C:2](=[O:3])[c:4]1[cH:5][c:6]([C:7]([F:8])([F:9])[F:10])[cH:11][c:12]([C:13]([F:14])([F:15])[F:16])[cH:17]1	1	2	4	{'number_of_atoms': 23.0, 'charge': 0.0, 'multiplicity': 1.0, 'dipole': 2.5018747433892767, 'molar_mass': 256.1472, 'molar_volume': 1626.0642754760252, 'electronic_spatial_extent': 4553.303294640657, 'E_scf': -1058.96388269317, 'zero_point_correction': 0.14771640317804197, 'E_thermal_correction': 0.162864935452028, 'H_thermal_correction': 0.163808935452028, 'G_thermal_correction': 0.1020880963283…	{'X': -1.712987, 'Y': 3.742368, 'Z': 0.007269, 'VBur': 0.41798664333097174, 'Mulliken_charge': -0.5476105537899767, 'APT_charge': -0.12249048924200467, 'NPA_charge': -0.7714051075799534, 'NPA_core': 1.9993700000000003, 'NPA_valence': 4.76497, 'NPA_Rydberg': 0.00706, 'NPA_total': 6.7714051075799535, 'NMR_shift': 163.96825968219582, 'NMR_anisotropy': 39.670133863006996, 'ES_root_Mulliken_charge': -…	{'X': -0.325257, 'Y': 3.128905, 'Z': 0.00182, 'VBur': 0.5637662698204876, 'Mulliken_charge': 0.42109427408209793, 'APT_charge': 0.9388605696801866, 'NPA_charge': 0.57258, 'NPA_core': 1.99931, 'NPA_valence': 3.3928400000000005, 'NPA_Rydberg': 0.03527, 'NPA_total': 5.427420000000001, 'NMR_shift': 4.332950513221448, 'NMR_anisotropy': 150.26113657718415, 'ES_root_Mulliken_charge': 0.33995806454797206…	{'X': -0.192989, 'Y': 1.628725, 'Z': -0.009879, 'VBur': 0.6493864065449969, 'Mulliken_charge': 0.06344556504153842, 'APT_charge': -0.254588129095944, 'NPA_charge': -0.13909489242004663, 'NPA_core': 1.99895, 'NPA_valence': 4.124444892420048, 'NPA_Rydberg': 0.01569, 'NPA_total': 6.139094892420047, 'NMR_shift': 59.77219149231701, 'NMR_anisotropy': 159.08706855503036, 'ES_root_Mulliken_charge': 0.085…	{'L': 3.6172862920959354, 'B1': 1.8088777481195675, 'B5': 7.542837681756435}	{'L': 7.542900633831385, 'B1': 2.2503517996038127, 'B5': 5.1123363060318745}
CC(=O)c1cc(C(F)(F)F)cc(C(F)(F)F)c1	Enz6	R	28	[CH3:1][C:2](=[O:3])[c:4]1[cH:5][c:6]([C:7]([F:8])([F:9])[F:10])[cH:11][c:12]([C:13]([F:14])([F:15])[F:16])[cH:17]1	1	2	4	{'number_of_atoms': 23.0, 'charge': 0.0, 'multiplicity': 1.0, 'dipole': 2.5018747433892767, 'molar_mass': 256.1472, 'molar_volume': 1626.0642754760252, 'electronic_spatial_extent': 4553.303294640657, 'E_scf': -1058.96388269317, 'zero_point_correction': 0.14771640317804197, 'E_thermal_correction': 0.162864935452028, 'H_thermal_correction': 0.163808935452028, 'G_thermal_correction': 0.1020880963283…	{'X': -1.712987, 'Y': 3.742368, 'Z': 0.007269, 'VBur': 0.41798664333097174, 'Mulliken_charge': -0.5476105537899767, 'APT_charge': -0.12249048924200467, 'NPA_charge': -0.7714051075799534, 'NPA_core': 1.9993700000000003, 'NPA_valence': 4.76497, 'NPA_Rydberg': 0.00706, 'NPA_total': 6.7714051075799535, 'NMR_shift': 163.96825968219582, 'NMR_anisotropy': 39.670133863006996, 'ES_root_Mulliken_charge': -…	{'X': -0.325257, 'Y': 3.128905, 'Z': 0.00182, 'VBur': 0.5637662698204876, 'Mulliken_charge': 0.42109427408209793, 'APT_charge': 0.9388605696801866, 'NPA_charge': 0.57258, 'NPA_core': 1.99931, 'NPA_valence': 3.3928400000000005, 'NPA_Rydberg': 0.03527, 'NPA_total': 5.427420000000001, 'NMR_shift': 4.332950513221448, 'NMR_anisotropy': 150.26113657718415, 'ES_root_Mulliken_charge': 0.33995806454797206…	{'X': -0.192989, 'Y': 1.628725, 'Z': -0.009879, 'VBur': 0.6493864065449969, 'Mulliken_charge': 0.06344556504153842, 'APT_charge': -0.254588129095944, 'NPA_charge': -0.13909489242004663, 'NPA_core': 1.99895, 'NPA_valence': 4.124444892420048, 'NPA_Rydberg': 0.01569, 'NPA_total': 6.139094892420047, 'NMR_shift': 59.77219149231701, 'NMR_anisotropy': 159.08706855503036, 'ES_root_Mulliken_charge': 0.085…	{'L': 3.6172862920959354, 'B1': 1.8088777481195675, 'B5': 7.542837681756435}	{'L': 7.542900633831385, 'B1': 2.2503517996038127, 'B5': 5.1123363060318745}
CC(=O)c1cc(C(F)(F)F)cc(C(F)(F)F)c1	Enz7	R	29	[CH3:1][C:2](=[O:3])[c:4]1[cH:5][c:6]([C:7]([F:8])([F:9])[F:10])[cH:11][c:12]([C:13]([F:14])([F:15])[F:16])[cH:17]1	1	2	4	{'number_of_atoms': 23.0, 'charge': 0.0, 'multiplicity': 1.0, 'dipole': 2.5018747433892767, 'molar_mass': 256.1472, 'molar_volume': 1626.0642754760252, 'electronic_spatial_extent': 4553.303294640657, 'E_scf': -1058.96388269317, 'zero_point_correction': 0.14771640317804197, 'E_thermal_correction': 0.162864935452028, 'H_thermal_correction': 0.163808935452028, 'G_thermal_correction': 0.1020880963283…	{'X': -1.712987, 'Y': 3.742368, 'Z': 0.007269, 'VBur': 0.41798664333097174, 'Mulliken_charge': -0.5476105537899767, 'APT_charge': -0.12249048924200467, 'NPA_charge': -0.7714051075799534, 'NPA_core': 1.9993700000000003, 'NPA_valence': 4.76497, 'NPA_Rydberg': 0.00706, 'NPA_total': 6.7714051075799535, 'NMR_shift': 163.96825968219582, 'NMR_anisotropy': 39.670133863006996, 'ES_root_Mulliken_charge': -…	{'X': -0.325257, 'Y': 3.128905, 'Z': 0.00182, 'VBur': 0.5637662698204876, 'Mulliken_charge': 0.42109427408209793, 'APT_charge': 0.9388605696801866, 'NPA_charge': 0.57258, 'NPA_core': 1.99931, 'NPA_valence': 3.3928400000000005, 'NPA_Rydberg': 0.03527, 'NPA_total': 5.427420000000001, 'NMR_shift': 4.332950513221448, 'NMR_anisotropy': 150.26113657718415, 'ES_root_Mulliken_charge': 0.33995806454797206…	{'X': -0.192989, 'Y': 1.628725, 'Z': -0.009879, 'VBur': 0.6493864065449969, 'Mulliken_charge': 0.06344556504153842, 'APT_charge': -0.254588129095944, 'NPA_charge': -0.13909489242004663, 'NPA_core': 1.99895, 'NPA_valence': 4.124444892420048, 'NPA_Rydberg': 0.01569, 'NPA_total': 6.139094892420047, 'NMR_shift': 59.77219149231701, 'NMR_anisotropy': 159.08706855503036, 'ES_root_Mulliken_charge': 0.085…	{'L': 3.6172862920959354, 'B1': 1.8088777481195675, 'B5': 7.542837681756435}	{'L': 7.542900633831385, 'B1': 2.2503517996038127, 'B5': 5.1123363060318745}
CC(=O)c1cc(C(F)(F)F)cc(C(F)(F)F)c1	Enz8	R	30	[CH3:1][C:2](=[O:3])[c:4]1[cH:5][c:6]([C:7]([F:8])([F:9])[F:10])[cH:11][c:12]([C:13]([F:14])([F:15])[F:16])[cH:17]1	1	2	4	{'number_of_atoms': 23.0, 'charge': 0.0, 'multiplicity': 1.0, 'dipole': 2.5018747433892767, 'molar_mass': 256.1472, 'molar_volume': 1626.0642754760252, 'electronic_spatial_extent': 4553.303294640657, 'E_scf': -1058.96388269317, 'zero_point_correction': 0.14771640317804197, 'E_thermal_correction': 0.162864935452028, 'H_thermal_correction': 0.163808935452028, 'G_thermal_correction': 0.1020880963283…	{'X': -1.712987, 'Y': 3.742368, 'Z': 0.007269, 'VBur': 0.41798664333097174, 'Mulliken_charge': -0.5476105537899767, 'APT_charge': -0.12249048924200467, 'NPA_charge': -0.7714051075799534, 'NPA_core': 1.9993700000000003, 'NPA_valence': 4.76497, 'NPA_Rydberg': 0.00706, 'NPA_total': 6.7714051075799535, 'NMR_shift': 163.96825968219582, 'NMR_anisotropy': 39.670133863006996, 'ES_root_Mulliken_charge': -…	{'X': -0.325257, 'Y': 3.128905, 'Z': 0.00182, 'VBur': 0.5637662698204876, 'Mulliken_charge': 0.42109427408209793, 'APT_charge': 0.9388605696801866, 'NPA_charge': 0.57258, 'NPA_core': 1.99931, 'NPA_valence': 3.3928400000000005, 'NPA_Rydberg': 0.03527, 'NPA_total': 5.427420000000001, 'NMR_shift': 4.332950513221448, 'NMR_anisotropy': 150.26113657718415, 'ES_root_Mulliken_charge': 0.33995806454797206…	{'X': -0.192989, 'Y': 1.628725, 'Z': -0.009879, 'VBur': 0.6493864065449969, 'Mulliken_charge': 0.06344556504153842, 'APT_charge': -0.254588129095944, 'NPA_charge': -0.13909489242004663, 'NPA_core': 1.99895, 'NPA_valence': 4.124444892420048, 'NPA_Rydberg': 0.01569, 'NPA_total': 6.139094892420047, 'NMR_shift': 59.77219149231701, 'NMR_anisotropy': 159.08706855503036, 'ES_root_Mulliken_charge': 0.085…	{'L': 3.6172862920959354, 'B1': 1.8088777481195675, 'B5': 7.542837681756435}	{'L': 7.542900633831385, 'B1': 2.2503517996038127, 'B5': 5.1123363060318745}
CC(=O)c1cc(C(F)(F)F)cc(C(F)(F)F)c1	Enz9	R	31	[CH3:1][C:2](=[O:3])[c:4]1[cH:5][c:6]([C:7]([F:8])([F:9])[F:10])[cH:11][c:12]([C:13]([F:14])([F:15])[F:16])[cH:17]1	1	2	4	{'number_of_atoms': 23.0, 'charge': 0.0, 'multiplicity': 1.0, 'dipole': 2.5018747433892767, 'molar_mass': 256.1472, 'molar_volume': 1626.0642754760252, 'electronic_spatial_extent': 4553.303294640657, 'E_scf': -1058.96388269317, 'zero_point_correction': 0.14771640317804197, 'E_thermal_correction': 0.162864935452028, 'H_thermal_correction': 0.163808935452028, 'G_thermal_correction': 0.1020880963283…	{'X': -1.712987, 'Y': 3.742368, 'Z': 0.007269, 'VBur': 0.41798664333097174, 'Mulliken_charge': -0.5476105537899767, 'APT_charge': -0.12249048924200467, 'NPA_charge': -0.7714051075799534, 'NPA_core': 1.9993700000000003, 'NPA_valence': 4.76497, 'NPA_Rydberg': 0.00706, 'NPA_total': 6.7714051075799535, 'NMR_shift': 163.96825968219582, 'NMR_anisotropy': 39.670133863006996, 'ES_root_Mulliken_charge': -…	{'X': -0.325257, 'Y': 3.128905, 'Z': 0.00182, 'VBur': 0.5637662698204876, 'Mulliken_charge': 0.42109427408209793, 'APT_charge': 0.9388605696801866, 'NPA_charge': 0.57258, 'NPA_core': 1.99931, 'NPA_valence': 3.3928400000000005, 'NPA_Rydberg': 0.03527, 'NPA_total': 5.427420000000001, 'NMR_shift': 4.332950513221448, 'NMR_anisotropy': 150.26113657718415, 'ES_root_Mulliken_charge': 0.33995806454797206…	{'X': -0.192989, 'Y': 1.628725, 'Z': -0.009879, 'VBur': 0.6493864065449969, 'Mulliken_charge': 0.06344556504153842, 'APT_charge': -0.254588129095944, 'NPA_charge': -0.13909489242004663, 'NPA_core': 1.99895, 'NPA_valence': 4.124444892420048, 'NPA_Rydberg': 0.01569, 'NPA_total': 6.139094892420047, 'NMR_shift': 59.77219149231701, 'NMR_anisotropy': 159.08706855503036, 'ES_root_Mulliken_charge': 0.085…	{'L': 3.6172862920959354, 'B1': 1.8088777481195675, 'B5': 7.542837681756435}	{'L': 7.542900633831385, 'B1': 2.2503517996038127, 'B5': 5.1123363060318745}
CC(=O)c1cccc2ccccc12	Enz1	S	32	[CH3:1][C:2](=[O:3])[c:4]1[cH:5][cH:6][cH:7][c:8]2[cH:9][cH:10][cH:11][cH:12][c:13]12	1	2	4	{'number_of_atoms': 23.000000000000004, 'charge': 0.0, 'multiplicity': 1.0, 'dipole': 2.731166725994816, 'molar_mass': 170.21040000000002, 'molar_volume': 1324.0763759316585, 'electronic_spatial_extent': 2279.417379434334, 'E_scf': -538.5257368894717, 'zero_point_correction': 0.18569075933337806, 'E_thermal_correction': 0.1959868329848922, 'H_thermal_correction': 0.19693181825458939, 'G_thermal_c…	{'X': -3.594693, 'Y': -0.237861, 'Z': -1.9e-05, 'VBur': 0.4253476803083335, 'Mulliken_charge': -0.5455642876890343, 'APT_charge': -0.10790893855808728, 'NPA_charge': -0.76818193154529, 'NPA_core': 1.999379852696972, 'NPA_valence': 4.761506334030217, 'NPA_Rydberg': 0.007305744818102529, 'NPA_total': 6.768181931545291, 'NMR_shift': 161.09630961716204, 'NMR_anisotropy': 40.20985366712891, 'ES_root_M…	{'X': -2.165018, 'Y': -0.777496, 'Z': -4e-06, 'VBur': 0.584990380599145, 'Mulliken_charge': 0.41700389336434024, 'APT_charge': 0.9646935605881396, 'NPA_charge': 0.567103601696368, 'NPA_core': 1.9993198526969718, 'NPA_valence': 3.3988791804552467, 'NPA_Rydberg': 0.03470721784838524, 'NPA_total': 5.432896398303633, 'NMR_shift': -0.6709792604848899, 'NMR_anisotropy': 144.38177836295966, 'ES_root_Mul…	{'X': -1.022615, 'Y': 0.196364, 'Z': -1e-06, 'VBur': 0.6732545978979828, 'Mulliken_charge': 0.04163257674052998, 'APT_charge': -0.30187988537218147, 'NPA_charge': -0.1294293111523528, 'NPA_core': 1.9989198526969718, 'NPA_valence': 4.1158220933039695, 'NPA_Rydberg': 0.014687365151413499, 'NPA_total': 6.129429311152353, 'NMR_shift': 66.0295462578915, 'NMR_anisotropy': 156.2492428315411, 'ES_root_Mu…	{'L': 3.6280743756715883, 'B1': 1.8178680729324097, 'B5': 5.988030200134589}	{'L': 7.116588500875722, 'B1': 1.8874292237553145, 'B5': 5.727111048545457}
CC(=O)c1cccc2ccccc12	Enz2	S	33	[CH3:1][C:2](=[O:3])[c:4]1[cH:5][cH:6][cH:7][c:8]2[cH:9][cH:10][cH:11][cH:12][c:13]12	1	2	4	{'number_of_atoms': 23.000000000000004, 'charge': 0.0, 'multiplicity': 1.0, 'dipole': 2.731166725994816, 'molar_mass': 170.21040000000002, 'molar_volume': 1324.0763759316585, 'electronic_spatial_extent': 2279.417379434334, 'E_scf': -538.5257368894717, 'zero_point_correction': 0.18569075933337806, 'E_thermal_correction': 0.1959868329848922, 'H_thermal_correction': 0.19693181825458939, 'G_thermal_c…	{'X': -3.594693, 'Y': -0.237861, 'Z': -1.9e-05, 'VBur': 0.4253476803083335, 'Mulliken_charge': -0.5455642876890343, 'APT_charge': -0.10790893855808728, 'NPA_charge': -0.76818193154529, 'NPA_core': 1.999379852696972, 'NPA_valence': 4.761506334030217, 'NPA_Rydberg': 0.007305744818102529, 'NPA_total': 6.768181931545291, 'NMR_shift': 161.09630961716204, 'NMR_anisotropy': 40.20985366712891, 'ES_root_M…	{'X': -2.165018, 'Y': -0.777496, 'Z': -4e-06, 'VBur': 0.584990380599145, 'Mulliken_charge': 0.41700389336434024, 'APT_charge': 0.9646935605881396, 'NPA_charge': 0.567103601696368, 'NPA_core': 1.9993198526969718, 'NPA_valence': 3.3988791804552467, 'NPA_Rydberg': 0.03470721784838524, 'NPA_total': 5.432896398303633, 'NMR_shift': -0.6709792604848899, 'NMR_anisotropy': 144.38177836295966, 'ES_root_Mul…	{'X': -1.022615, 'Y': 0.196364, 'Z': -1e-06, 'VBur': 0.6732545978979828, 'Mulliken_charge': 0.04163257674052998, 'APT_charge': -0.30187988537218147, 'NPA_charge': -0.1294293111523528, 'NPA_core': 1.9989198526969718, 'NPA_valence': 4.1158220933039695, 'NPA_Rydberg': 0.014687365151413499, 'NPA_total': 6.129429311152353, 'NMR_shift': 66.0295462578915, 'NMR_anisotropy': 156.2492428315411, 'ES_root_Mu…	{'L': 3.6280743756715883, 'B1': 1.8178680729324097, 'B5': 5.988030200134589}	{'L': 7.116588500875722, 'B1': 1.8874292237553145, 'B5': 5.727111048545457}
CC(=O)c1cccc2ccccc12	Enz3	S	34	[CH3:1][C:2](=[O:3])[c:4]1[cH:5][cH:6][cH:7][c:8]2[cH:9][cH:10][cH:11][cH:12][c:13]12	1	2	4	{'number_of_atoms': 23.000000000000004, 'charge': 0.0, 'multiplicity': 1.0, 'dipole': 2.731166725994816, 'molar_mass': 170.21040000000002, 'molar_volume': 1324.0763759316585, 'electronic_spatial_extent': 2279.417379434334, 'E_scf': -538.5257368894717, 'zero_point_correction': 0.18569075933337806, 'E_thermal_correction': 0.1959868329848922, 'H_thermal_correction': 0.19693181825458939, 'G_thermal_c…	{'X': -3.594693, 'Y': -0.237861, 'Z': -1.9e-05, 'VBur': 0.4253476803083335, 'Mulliken_charge': -0.5455642876890343, 'APT_charge': -0.10790893855808728, 'NPA_charge': -0.76818193154529, 'NPA_core': 1.999379852696972, 'NPA_valence': 4.761506334030217, 'NPA_Rydberg': 0.007305744818102529, 'NPA_total': 6.768181931545291, 'NMR_shift': 161.09630961716204, 'NMR_anisotropy': 40.20985366712891, 'ES_root_M…	{'X': -2.165018, 'Y': -0.777496, 'Z': -4e-06, 'VBur': 0.584990380599145, 'Mulliken_charge': 0.41700389336434024, 'APT_charge': 0.9646935605881396, 'NPA_charge': 0.567103601696368, 'NPA_core': 1.9993198526969718, 'NPA_valence': 3.3988791804552467, 'NPA_Rydberg': 0.03470721784838524, 'NPA_total': 5.432896398303633, 'NMR_shift': -0.6709792604848899, 'NMR_anisotropy': 144.38177836295966, 'ES_root_Mul…	{'X': -1.022615, 'Y': 0.196364, 'Z': -1e-06, 'VBur': 0.6732545978979828, 'Mulliken_charge': 0.04163257674052998, 'APT_charge': -0.30187988537218147, 'NPA_charge': -0.1294293111523528, 'NPA_core': 1.9989198526969718, 'NPA_valence': 4.1158220933039695, 'NPA_Rydberg': 0.014687365151413499, 'NPA_total': 6.129429311152353, 'NMR_shift': 66.0295462578915, 'NMR_anisotropy': 156.2492428315411, 'ES_root_Mu…	{'L': 3.6280743756715883, 'B1': 1.8178680729324097, 'B5': 5.988030200134589}	{'L': 7.116588500875722, 'B1': 1.8874292237553145, 'B5': 5.727111048545457}
CC(=O)c1cccc2ccccc12	Enz4	S	35	[CH3:1][C:2](=[O:3])[c:4]1[cH:5][cH:6][cH:7][c:8]2[cH:9][cH:10][cH:11][cH:12][c:13]12	1	2	4	{'number_of_atoms': 23.000000000000004, 'charge': 0.0, 'multiplicity': 1.0, 'dipole': 2.731166725994816, 'molar_mass': 170.21040000000002, 'molar_volume': 1324.0763759316585, 'electronic_spatial_extent': 2279.417379434334, 'E_scf': -538.5257368894717, 'zero_point_correction': 0.18569075933337806, 'E_thermal_correction': 0.1959868329848922, 'H_thermal_correction': 0.19693181825458939, 'G_thermal_c…	{'X': -3.594693, 'Y': -0.237861, 'Z': -1.9e-05, 'VBur': 0.4253476803083335, 'Mulliken_charge': -0.5455642876890343, 'APT_charge': -0.10790893855808728, 'NPA_charge': -0.76818193154529, 'NPA_core': 1.999379852696972, 'NPA_valence': 4.761506334030217, 'NPA_Rydberg': 0.007305744818102529, 'NPA_total': 6.768181931545291, 'NMR_shift': 161.09630961716204, 'NMR_anisotropy': 40.20985366712891, 'ES_root_M…	{'X': -2.165018, 'Y': -0.777496, 'Z': -4e-06, 'VBur': 0.584990380599145, 'Mulliken_charge': 0.41700389336434024, 'APT_charge': 0.9646935605881396, 'NPA_charge': 0.567103601696368, 'NPA_core': 1.9993198526969718, 'NPA_valence': 3.3988791804552467, 'NPA_Rydberg': 0.03470721784838524, 'NPA_total': 5.432896398303633, 'NMR_shift': -0.6709792604848899, 'NMR_anisotropy': 144.38177836295966, 'ES_root_Mul…	{'X': -1.022615, 'Y': 0.196364, 'Z': -1e-06, 'VBur': 0.6732545978979828, 'Mulliken_charge': 0.04163257674052998, 'APT_charge': -0.30187988537218147, 'NPA_charge': -0.1294293111523528, 'NPA_core': 1.9989198526969718, 'NPA_valence': 4.1158220933039695, 'NPA_Rydberg': 0.014687365151413499, 'NPA_total': 6.129429311152353, 'NMR_shift': 66.0295462578915, 'NMR_anisotropy': 156.2492428315411, 'ES_root_Mu…	{'L': 3.6280743756715883, 'B1': 1.8178680729324097, 'B5': 5.988030200134589}	{'L': 7.116588500875722, 'B1': 1.8874292237553145, 'B5': 5.727111048545457}
CC(=O)c1cccc2ccccc12	Enz6	R	36	[CH3:1][C:2](=[O:3])[c:4]1[cH:5][cH:6][cH:7][c:8]2[cH:9][cH:10][cH:11][cH:12][c:13]12	1	2	4	{'number_of_atoms': 23.000000000000004, 'charge': 0.0, 'multiplicity': 1.0, 'dipole': 2.731166725994816, 'molar_mass': 170.21040000000002, 'molar_volume': 1324.0763759316585, 'electronic_spatial_extent': 2279.417379434334, 'E_scf': -538.5257368894717, 'zero_point_correction': 0.18569075933337806, 'E_thermal_correction': 0.1959868329848922, 'H_thermal_correction': 0.19693181825458939, 'G_thermal_c…	{'X': -3.594693, 'Y': -0.237861, 'Z': -1.9e-05, 'VBur': 0.4253476803083335, 'Mulliken_charge': -0.5455642876890343, 'APT_charge': -0.10790893855808728, 'NPA_charge': -0.76818193154529, 'NPA_core': 1.999379852696972, 'NPA_valence': 4.761506334030217, 'NPA_Rydberg': 0.007305744818102529, 'NPA_total': 6.768181931545291, 'NMR_shift': 161.09630961716204, 'NMR_anisotropy': 40.20985366712891, 'ES_root_M…	{'X': -2.165018, 'Y': -0.777496, 'Z': -4e-06, 'VBur': 0.584990380599145, 'Mulliken_charge': 0.41700389336434024, 'APT_charge': 0.9646935605881396, 'NPA_charge': 0.567103601696368, 'NPA_core': 1.9993198526969718, 'NPA_valence': 3.3988791804552467, 'NPA_Rydberg': 0.03470721784838524, 'NPA_total': 5.432896398303633, 'NMR_shift': -0.6709792604848899, 'NMR_anisotropy': 144.38177836295966, 'ES_root_Mul…	{'X': -1.022615, 'Y': 0.196364, 'Z': -1e-06, 'VBur': 0.6732545978979828, 'Mulliken_charge': 0.04163257674052998, 'APT_charge': -0.30187988537218147, 'NPA_charge': -0.1294293111523528, 'NPA_core': 1.9989198526969718, 'NPA_valence': 4.1158220933039695, 'NPA_Rydberg': 0.014687365151413499, 'NPA_total': 6.129429311152353, 'NMR_shift': 66.0295462578915, 'NMR_anisotropy': 156.2492428315411, 'ES_root_Mu…	{'L': 3.6280743756715883, 'B1': 1.8178680729324097, 'B5': 5.988030200134589}	{'L': 7.116588500875722, 'B1': 1.8874292237553145, 'B5': 5.727111048545457}
CC(=O)c1cccc2ccccc12	Enz7	R	37	[CH3:1][C:2](=[O:3])[c:4]1[cH:5][cH:6][cH:7][c:8]2[cH:9][cH:10][cH:11][cH:12][c:13]12	1	2	4	{'number_of_atoms': 23.000000000000004, 'charge': 0.0, 'multiplicity': 1.0, 'dipole': 2.731166725994816, 'molar_mass': 170.21040000000002, 'molar_volume': 1324.0763759316585, 'electronic_spatial_extent': 2279.417379434334, 'E_scf': -538.5257368894717, 'zero_point_correction': 0.18569075933337806, 'E_thermal_correction': 0.1959868329848922, 'H_thermal_correction': 0.19693181825458939, 'G_thermal_c…	{'X': -3.594693, 'Y': -0.237861, 'Z': -1.9e-05, 'VBur': 0.4253476803083335, 'Mulliken_charge': -0.5455642876890343, 'APT_charge': -0.10790893855808728, 'NPA_charge': -0.76818193154529, 'NPA_core': 1.999379852696972, 'NPA_valence': 4.761506334030217, 'NPA_Rydberg': 0.007305744818102529, 'NPA_total': 6.768181931545291, 'NMR_shift': 161.09630961716204, 'NMR_anisotropy': 40.20985366712891, 'ES_root_M…	{'X': -2.165018, 'Y': -0.777496, 'Z': -4e-06, 'VBur': 0.584990380599145, 'Mulliken_charge': 0.41700389336434024, 'APT_charge': 0.9646935605881396, 'NPA_charge': 0.567103601696368, 'NPA_core': 1.9993198526969718, 'NPA_valence': 3.3988791804552467, 'NPA_Rydberg': 0.03470721784838524, 'NPA_total': 5.432896398303633, 'NMR_shift': -0.6709792604848899, 'NMR_anisotropy': 144.38177836295966, 'ES_root_Mul…	{'X': -1.022615, 'Y': 0.196364, 'Z': -1e-06, 'VBur': 0.6732545978979828, 'Mulliken_charge': 0.04163257674052998, 'APT_charge': -0.30187988537218147, 'NPA_charge': -0.1294293111523528, 'NPA_core': 1.9989198526969718, 'NPA_valence': 4.1158220933039695, 'NPA_Rydberg': 0.014687365151413499, 'NPA_total': 6.129429311152353, 'NMR_shift': 66.0295462578915, 'NMR_anisotropy': 156.2492428315411, 'ES_root_Mu…	{'L': 3.6280743756715883, 'B1': 1.8178680729324097, 'B5': 5.988030200134589}	{'L': 7.116588500875722, 'B1': 1.8874292237553145, 'B5': 5.727111048545457}
CC(=O)c1cccc2ccccc12	Enz8	R	38	[CH3:1][C:2](=[O:3])[c:4]1[cH:5][cH:6][cH:7][c:8]2[cH:9][cH:10][cH:11][cH:12][c:13]12	1	2	4	{'number_of_atoms': 23.000000000000004, 'charge': 0.0, 'multiplicity': 1.0, 'dipole': 2.731166725994816, 'molar_mass': 170.21040000000002, 'molar_volume': 1324.0763759316585, 'electronic_spatial_extent': 2279.417379434334, 'E_scf': -538.5257368894717, 'zero_point_correction': 0.18569075933337806, 'E_thermal_correction': 0.1959868329848922, 'H_thermal_correction': 0.19693181825458939, 'G_thermal_c…	{'X': -3.594693, 'Y': -0.237861, 'Z': -1.9e-05, 'VBur': 0.4253476803083335, 'Mulliken_charge': -0.5455642876890343, 'APT_charge': -0.10790893855808728, 'NPA_charge': -0.76818193154529, 'NPA_core': 1.999379852696972, 'NPA_valence': 4.761506334030217, 'NPA_Rydberg': 0.007305744818102529, 'NPA_total': 6.768181931545291, 'NMR_shift': 161.09630961716204, 'NMR_anisotropy': 40.20985366712891, 'ES_root_M…	{'X': -2.165018, 'Y': -0.777496, 'Z': -4e-06, 'VBur': 0.584990380599145, 'Mulliken_charge': 0.41700389336434024, 'APT_charge': 0.9646935605881396, 'NPA_charge': 0.567103601696368, 'NPA_core': 1.9993198526969718, 'NPA_valence': 3.3988791804552467, 'NPA_Rydberg': 0.03470721784838524, 'NPA_total': 5.432896398303633, 'NMR_shift': -0.6709792604848899, 'NMR_anisotropy': 144.38177836295966, 'ES_root_Mul…	{'X': -1.022615, 'Y': 0.196364, 'Z': -1e-06, 'VBur': 0.6732545978979828, 'Mulliken_charge': 0.04163257674052998, 'APT_charge': -0.30187988537218147, 'NPA_charge': -0.1294293111523528, 'NPA_core': 1.9989198526969718, 'NPA_valence': 4.1158220933039695, 'NPA_Rydberg': 0.014687365151413499, 'NPA_total': 6.129429311152353, 'NMR_shift': 66.0295462578915, 'NMR_anisotropy': 156.2492428315411, 'ES_root_Mu…	{'L': 3.6280743756715883, 'B1': 1.8178680729324097, 'B5': 5.988030200134589}	{'L': 7.116588500875722, 'B1': 1.8874292237553145, 'B5': 5.727111048545457}
CC(=O)c1cccc2ccccc12	Enz9	R	39	[CH3:1][C:2](=[O:3])[c:4]1[cH:5][cH:6][cH:7][c:8]2[cH:9][cH:10][cH:11][cH:12][c:13]12	1	2	4	{'number_of_atoms': 23.000000000000004, 'charge': 0.0, 'multiplicity': 1.0, 'dipole': 2.731166725994816, 'molar_mass': 170.21040000000002, 'molar_volume': 1324.0763759316585, 'electronic_spatial_extent': 2279.417379434334, 'E_scf': -538.5257368894717, 'zero_point_correction': 0.18569075933337806, 'E_thermal_correction': 0.1959868329848922, 'H_thermal_correction': 0.19693181825458939, 'G_thermal_c…	{'X': -3.594693, 'Y': -0.237861, 'Z': -1.9e-05, 'VBur': 0.4253476803083335, 'Mulliken_charge': -0.5455642876890343, 'APT_charge': -0.10790893855808728, 'NPA_charge': -0.76818193154529, 'NPA_core': 1.999379852696972, 'NPA_valence': 4.761506334030217, 'NPA_Rydberg': 0.007305744818102529, 'NPA_total': 6.768181931545291, 'NMR_shift': 161.09630961716204, 'NMR_anisotropy': 40.20985366712891, 'ES_root_M…	{'X': -2.165018, 'Y': -0.777496, 'Z': -4e-06, 'VBur': 0.584990380599145, 'Mulliken_charge': 0.41700389336434024, 'APT_charge': 0.9646935605881396, 'NPA_charge': 0.567103601696368, 'NPA_core': 1.9993198526969718, 'NPA_valence': 3.3988791804552467, 'NPA_Rydberg': 0.03470721784838524, 'NPA_total': 5.432896398303633, 'NMR_shift': -0.6709792604848899, 'NMR_anisotropy': 144.38177836295966, 'ES_root_Mul…	{'X': -1.022615, 'Y': 0.196364, 'Z': -1e-06, 'VBur': 0.6732545978979828, 'Mulliken_charge': 0.04163257674052998, 'APT_charge': -0.30187988537218147, 'NPA_charge': -0.1294293111523528, 'NPA_core': 1.9989198526969718, 'NPA_valence': 4.1158220933039695, 'NPA_Rydberg': 0.014687365151413499, 'NPA_total': 6.129429311152353, 'NMR_shift': 66.0295462578915, 'NMR_anisotropy': 156.2492428315411, 'ES_root_Mu…	{'L': 3.6280743756715883, 'B1': 1.8178680729324097, 'B5': 5.988030200134589}	{'L': 7.116588500875722, 'B1': 1.8874292237553145, 'B5': 5.727111048545457}
