# Supplementary material for: A machine learning-based workflow for transaminase selection
Source: Chem Sci. 2026 May 20;17(25):12334–45. doi: 10.1039/d6sc00852f (PMC13187754; doi:10.1039/d6sc00852f)
Supplement: SC-017-D6SC00852F-s002 [file SC-017-D6SC00852F-s002.zip › dataset_files_Revision_1/transaminase_dataset_dft_descriptors_boltzmann_final.csv]

Ketone_Smiles	Enzyme	Ketone_Type	Enzyme_Type	pdt_RT	pdt_area	sm_RT	sm_area	conversion	Note_conv	Enantiomer_1_RT	Enantiomer_1_Area	Enantiomer_2_RT	Enantiomer_2_Area	ee	raw_ee	Note_ee	ddg	Mapped_Ketone	Carbon1_Idx	Carbonyl_Idx	Carbon2_Idx	MoleculeFeatures	Carbon1_AtomFeatures	Carbonyl_AtomFeatures	Carbon2_AtomFeatures	CC1_Sterimol	CC2_Sterimol	dummy
CC(=O)COc1ccccc1	Enz1	alkyl-alkyl	S	0.55	39257	0.917	0	100		2.19	6452	2.51	438801	97.1	97.1		2.583533586	[CH3:1][C:2](=[O:3])[CH2:4][O:5][c:6]1[cH:7][cH:8][cH:9][cH:10][cH:11]1	1	2	4	{'number_of_atoms': 21.0, 'charge': 0.0, 'multiplicity': 1.0, 'dipole': 2.2908488730356527, 'molar_mass': 150.17679999999996, 'molar_volume': 1299.6850859664646, 'electronic_spatial_extent': 2306.358966071164, 'E_scf': -499.40798254519586, 'zero_point_correction': 0.1706413129905034, 'E_thermal_correction': 0.1810147687438265, 'H_thermal_correction': 0.1819587687438265, 'G_thermal_correction': 0.…	{'X': 3.149557, 'Y': 1.314091, 'Z': 2.9e-05, 'VBur': 0.410550237843377, 'Mulliken_charge': -0.5206281582001967, 'APT_charge': -0.12411651480372474, 'NPA_charge': -0.7746309062685183, 'NPA_core': 1.9993488697752624, 'NPA_valence': 4.7679506456216165, 'NPA_Rydberg': 0.007329992610230957, 'NPA_total': 6.774630906268518, 'NMR_shift': 162.4550243653436, 'NMR_anisotropy': 41.37664344921873, 'ES_root_Mu…	{'X': 2.9021, 'Y': -0.176053, 'Z': -2e-06, 'VBur': 0.5410710679007291, 'Mulliken_charge': 0.42594984805288355, 'APT_charge': 0.8338353702205321, 'NPA_charge': 0.5755351328847418, 'NPA_core': 1.9993985242466021, 'NPA_valence': 3.3897602211359645, 'NPA_Rydberg': 0.035306121732692146, 'NPA_total': 5.424464867115259, 'NMR_shift': -7.629461636242506, 'NMR_anisotropy': 160.2237638161429, 'ES_root_Mulli…	{'X': 1.455179, 'Y': -0.67763, 'Z': 4e-06, 'VBur': 0.543584291019236, 'Mulliken_charge': -0.1167326867129386, 'APT_charge': 0.40682003125615124, 'NPA_charge': -0.19722404819293302, 'NPA_core': 1.9991783692626262, 'NPA_valence': 4.179836873186945, 'NPA_Rydberg': 0.018208728251374512, 'NPA_total': 6.197224048192934, 'NMR_shift': 119.39620912554741, 'NMR_anisotropy': 41.883102668634066, 'ES_root_Mul…	{'L': 3.611105753631025, 'B1': 1.792176659934418, 'B5': 8.361765642889976}	{'L': 8.15142015063356, 'B1': 1.99114324353327, 'B5': 5.573265011503571}	0
CC(=O)COc1ccccc1	Enz2	alkyl-alkyl	S	0.55	46495	0.917	0	100		1.18	4903	1.31	763132	98.7	98.7		3.079806761	[CH3:1][C:2](=[O:3])[CH2:4][O:5][c:6]1[cH:7][cH:8][cH:9][cH:10][cH:11]1	1	2	4	{'number_of_atoms': 21.0, 'charge': 0.0, 'multiplicity': 1.0, 'dipole': 2.2908488730356527, 'molar_mass': 150.17679999999996, 'molar_volume': 1299.6850859664646, 'electronic_spatial_extent': 2306.358966071164, 'E_scf': -499.40798254519586, 'zero_point_correction': 0.1706413129905034, 'E_thermal_correction': 0.1810147687438265, 'H_thermal_correction': 0.1819587687438265, 'G_thermal_correction': 0.…	{'X': 3.149557, 'Y': 1.314091, 'Z': 2.9e-05, 'VBur': 0.410550237843377, 'Mulliken_charge': -0.5206281582001967, 'APT_charge': -0.12411651480372474, 'NPA_charge': -0.7746309062685183, 'NPA_core': 1.9993488697752624, 'NPA_valence': 4.7679506456216165, 'NPA_Rydberg': 0.007329992610230957, 'NPA_total': 6.774630906268518, 'NMR_shift': 162.4550243653436, 'NMR_anisotropy': 41.37664344921873, 'ES_root_Mu…	{'X': 2.9021, 'Y': -0.176053, 'Z': -2e-06, 'VBur': 0.5410710679007291, 'Mulliken_charge': 0.42594984805288355, 'APT_charge': 0.8338353702205321, 'NPA_charge': 0.5755351328847418, 'NPA_core': 1.9993985242466021, 'NPA_valence': 3.3897602211359645, 'NPA_Rydberg': 0.035306121732692146, 'NPA_total': 5.424464867115259, 'NMR_shift': -7.629461636242506, 'NMR_anisotropy': 160.2237638161429, 'ES_root_Mulli…	{'X': 1.455179, 'Y': -0.67763, 'Z': 4e-06, 'VBur': 0.543584291019236, 'Mulliken_charge': -0.1167326867129386, 'APT_charge': 0.40682003125615124, 'NPA_charge': -0.19722404819293302, 'NPA_core': 1.9991783692626262, 'NPA_valence': 4.179836873186945, 'NPA_Rydberg': 0.018208728251374512, 'NPA_total': 6.197224048192934, 'NMR_shift': 119.39620912554741, 'NMR_anisotropy': 41.883102668634066, 'ES_root_Mul…	{'L': 3.611105753631025, 'B1': 1.792176659934418, 'B5': 8.361765642889976}	{'L': 8.15142015063356, 'B1': 1.99114324353327, 'B5': 5.573265011503571}	1
CC(=O)COc1ccccc1	Enz3	alkyl-alkyl	S	0.55	38277	0.917	0	100		1.18	5396	1.31	559215	98.1	98.1		2.845571828	[CH3:1][C:2](=[O:3])[CH2:4][O:5][c:6]1[cH:7][cH:8][cH:9][cH:10][cH:11]1	1	2	4	{'number_of_atoms': 21.0, 'charge': 0.0, 'multiplicity': 1.0, 'dipole': 2.2908488730356527, 'molar_mass': 150.17679999999996, 'molar_volume': 1299.6850859664646, 'electronic_spatial_extent': 2306.358966071164, 'E_scf': -499.40798254519586, 'zero_point_correction': 0.1706413129905034, 'E_thermal_correction': 0.1810147687438265, 'H_thermal_correction': 0.1819587687438265, 'G_thermal_correction': 0.…	{'X': 3.149557, 'Y': 1.314091, 'Z': 2.9e-05, 'VBur': 0.410550237843377, 'Mulliken_charge': -0.5206281582001967, 'APT_charge': -0.12411651480372474, 'NPA_charge': -0.7746309062685183, 'NPA_core': 1.9993488697752624, 'NPA_valence': 4.7679506456216165, 'NPA_Rydberg': 0.007329992610230957, 'NPA_total': 6.774630906268518, 'NMR_shift': 162.4550243653436, 'NMR_anisotropy': 41.37664344921873, 'ES_root_Mu…	{'X': 2.9021, 'Y': -0.176053, 'Z': -2e-06, 'VBur': 0.5410710679007291, 'Mulliken_charge': 0.42594984805288355, 'APT_charge': 0.8338353702205321, 'NPA_charge': 0.5755351328847418, 'NPA_core': 1.9993985242466021, 'NPA_valence': 3.3897602211359645, 'NPA_Rydberg': 0.035306121732692146, 'NPA_total': 5.424464867115259, 'NMR_shift': -7.629461636242506, 'NMR_anisotropy': 160.2237638161429, 'ES_root_Mulli…	{'X': 1.455179, 'Y': -0.67763, 'Z': 4e-06, 'VBur': 0.543584291019236, 'Mulliken_charge': -0.1167326867129386, 'APT_charge': 0.40682003125615124, 'NPA_charge': -0.19722404819293302, 'NPA_core': 1.9991783692626262, 'NPA_valence': 4.179836873186945, 'NPA_Rydberg': 0.018208728251374512, 'NPA_total': 6.197224048192934, 'NMR_shift': 119.39620912554741, 'NMR_anisotropy': 41.883102668634066, 'ES_root_Mul…	{'L': 3.611105753631025, 'B1': 1.792176659934418, 'B5': 8.361765642889976}	{'L': 8.15142015063356, 'B1': 1.99114324353327, 'B5': 5.573265011503571}	2
CC(=O)COc1ccccc1	Enz4	alkyl-alkyl	S	0.55	48557	0.917	0	100		1.18	531	1.31	799125	99.9	99.9		4.654157971	[CH3:1][C:2](=[O:3])[CH2:4][O:5][c:6]1[cH:7][cH:8][cH:9][cH:10][cH:11]1	1	2	4	{'number_of_atoms': 21.0, 'charge': 0.0, 'multiplicity': 1.0, 'dipole': 2.2908488730356527, 'molar_mass': 150.17679999999996, 'molar_volume': 1299.6850859664646, 'electronic_spatial_extent': 2306.358966071164, 'E_scf': -499.40798254519586, 'zero_point_correction': 0.1706413129905034, 'E_thermal_correction': 0.1810147687438265, 'H_thermal_correction': 0.1819587687438265, 'G_thermal_correction': 0.…	{'X': 3.149557, 'Y': 1.314091, 'Z': 2.9e-05, 'VBur': 0.410550237843377, 'Mulliken_charge': -0.5206281582001967, 'APT_charge': -0.12411651480372474, 'NPA_charge': -0.7746309062685183, 'NPA_core': 1.9993488697752624, 'NPA_valence': 4.7679506456216165, 'NPA_Rydberg': 0.007329992610230957, 'NPA_total': 6.774630906268518, 'NMR_shift': 162.4550243653436, 'NMR_anisotropy': 41.37664344921873, 'ES_root_Mu…	{'X': 2.9021, 'Y': -0.176053, 'Z': -2e-06, 'VBur': 0.5410710679007291, 'Mulliken_charge': 0.42594984805288355, 'APT_charge': 0.8338353702205321, 'NPA_charge': 0.5755351328847418, 'NPA_core': 1.9993985242466021, 'NPA_valence': 3.3897602211359645, 'NPA_Rydberg': 0.035306121732692146, 'NPA_total': 5.424464867115259, 'NMR_shift': -7.629461636242506, 'NMR_anisotropy': 160.2237638161429, 'ES_root_Mulli…	{'X': 1.455179, 'Y': -0.67763, 'Z': 4e-06, 'VBur': 0.543584291019236, 'Mulliken_charge': -0.1167326867129386, 'APT_charge': 0.40682003125615124, 'NPA_charge': -0.19722404819293302, 'NPA_core': 1.9991783692626262, 'NPA_valence': 4.179836873186945, 'NPA_Rydberg': 0.018208728251374512, 'NPA_total': 6.197224048192934, 'NMR_shift': 119.39620912554741, 'NMR_anisotropy': 41.883102668634066, 'ES_root_Mul…	{'L': 3.611105753631025, 'B1': 1.792176659934418, 'B5': 8.361765642889976}	{'L': 8.15142015063356, 'B1': 1.99114324353327, 'B5': 5.573265011503571}	3
CC(=O)COc1ccccc1	Enz6	alkyl-alkyl	R	0.55	47563	0.917	0	100		1.18	760992	1.31	6055	98.4	-98.4		-2.951732143	[CH3:1][C:2](=[O:3])[CH2:4][O:5][c:6]1[cH:7][cH:8][cH:9][cH:10][cH:11]1	1	2	4	{'number_of_atoms': 21.0, 'charge': 0.0, 'multiplicity': 1.0, 'dipole': 2.2908488730356527, 'molar_mass': 150.17679999999996, 'molar_volume': 1299.6850859664646, 'electronic_spatial_extent': 2306.358966071164, 'E_scf': -499.40798254519586, 'zero_point_correction': 0.1706413129905034, 'E_thermal_correction': 0.1810147687438265, 'H_thermal_correction': 0.1819587687438265, 'G_thermal_correction': 0.…	{'X': 3.149557, 'Y': 1.314091, 'Z': 2.9e-05, 'VBur': 0.410550237843377, 'Mulliken_charge': -0.5206281582001967, 'APT_charge': -0.12411651480372474, 'NPA_charge': -0.7746309062685183, 'NPA_core': 1.9993488697752624, 'NPA_valence': 4.7679506456216165, 'NPA_Rydberg': 0.007329992610230957, 'NPA_total': 6.774630906268518, 'NMR_shift': 162.4550243653436, 'NMR_anisotropy': 41.37664344921873, 'ES_root_Mu…	{'X': 2.9021, 'Y': -0.176053, 'Z': -2e-06, 'VBur': 0.5410710679007291, 'Mulliken_charge': 0.42594984805288355, 'APT_charge': 0.8338353702205321, 'NPA_charge': 0.5755351328847418, 'NPA_core': 1.9993985242466021, 'NPA_valence': 3.3897602211359645, 'NPA_Rydberg': 0.035306121732692146, 'NPA_total': 5.424464867115259, 'NMR_shift': -7.629461636242506, 'NMR_anisotropy': 160.2237638161429, 'ES_root_Mulli…	{'X': 1.455179, 'Y': -0.67763, 'Z': 4e-06, 'VBur': 0.543584291019236, 'Mulliken_charge': -0.1167326867129386, 'APT_charge': 0.40682003125615124, 'NPA_charge': -0.19722404819293302, 'NPA_core': 1.9991783692626262, 'NPA_valence': 4.179836873186945, 'NPA_Rydberg': 0.018208728251374512, 'NPA_total': 6.197224048192934, 'NMR_shift': 119.39620912554741, 'NMR_anisotropy': 41.883102668634066, 'ES_root_Mul…	{'L': 3.611105753631025, 'B1': 1.792176659934418, 'B5': 8.361765642889976}	{'L': 8.15142015063356, 'B1': 1.99114324353327, 'B5': 5.573265011503571}	4
CC(=O)COc1ccccc1	Enz7	alkyl-alkyl	R	0.55	50596	0.917	0	100		1.18	513520	1.31	302528	25.9	-25.9		-0.324593438	[CH3:1][C:2](=[O:3])[CH2:4][O:5][c:6]1[cH:7][cH:8][cH:9][cH:10][cH:11]1	1	2	4	{'number_of_atoms': 21.0, 'charge': 0.0, 'multiplicity': 1.0, 'dipole': 2.2908488730356527, 'molar_mass': 150.17679999999996, 'molar_volume': 1299.6850859664646, 'electronic_spatial_extent': 2306.358966071164, 'E_scf': -499.40798254519586, 'zero_point_correction': 0.1706413129905034, 'E_thermal_correction': 0.1810147687438265, 'H_thermal_correction': 0.1819587687438265, 'G_thermal_correction': 0.…	{'X': 3.149557, 'Y': 1.314091, 'Z': 2.9e-05, 'VBur': 0.410550237843377, 'Mulliken_charge': -0.5206281582001967, 'APT_charge': -0.12411651480372474, 'NPA_charge': -0.7746309062685183, 'NPA_core': 1.9993488697752624, 'NPA_valence': 4.7679506456216165, 'NPA_Rydberg': 0.007329992610230957, 'NPA_total': 6.774630906268518, 'NMR_shift': 162.4550243653436, 'NMR_anisotropy': 41.37664344921873, 'ES_root_Mu…	{'X': 2.9021, 'Y': -0.176053, 'Z': -2e-06, 'VBur': 0.5410710679007291, 'Mulliken_charge': 0.42594984805288355, 'APT_charge': 0.8338353702205321, 'NPA_charge': 0.5755351328847418, 'NPA_core': 1.9993985242466021, 'NPA_valence': 3.3897602211359645, 'NPA_Rydberg': 0.035306121732692146, 'NPA_total': 5.424464867115259, 'NMR_shift': -7.629461636242506, 'NMR_anisotropy': 160.2237638161429, 'ES_root_Mulli…	{'X': 1.455179, 'Y': -0.67763, 'Z': 4e-06, 'VBur': 0.543584291019236, 'Mulliken_charge': -0.1167326867129386, 'APT_charge': 0.40682003125615124, 'NPA_charge': -0.19722404819293302, 'NPA_core': 1.9991783692626262, 'NPA_valence': 4.179836873186945, 'NPA_Rydberg': 0.018208728251374512, 'NPA_total': 6.197224048192934, 'NMR_shift': 119.39620912554741, 'NMR_anisotropy': 41.883102668634066, 'ES_root_Mul…	{'L': 3.611105753631025, 'B1': 1.792176659934418, 'B5': 8.361765642889976}	{'L': 8.15142015063356, 'B1': 1.99114324353327, 'B5': 5.573265011503571}	5
CC(=O)COc1ccccc1	Enz8	alkyl-alkyl	R	0.55	48613	0.917	0	100		1.18	433757	1.31	302842	17.8	-17.8		-0.220346162	[CH3:1][C:2](=[O:3])[CH2:4][O:5][c:6]1[cH:7][cH:8][cH:9][cH:10][cH:11]1	1	2	4	{'number_of_atoms': 21.0, 'charge': 0.0, 'multiplicity': 1.0, 'dipole': 2.2908488730356527, 'molar_mass': 150.17679999999996, 'molar_volume': 1299.6850859664646, 'electronic_spatial_extent': 2306.358966071164, 'E_scf': -499.40798254519586, 'zero_point_correction': 0.1706413129905034, 'E_thermal_correction': 0.1810147687438265, 'H_thermal_correction': 0.1819587687438265, 'G_thermal_correction': 0.…	{'X': 3.149557, 'Y': 1.314091, 'Z': 2.9e-05, 'VBur': 0.410550237843377, 'Mulliken_charge': -0.5206281582001967, 'APT_charge': -0.12411651480372474, 'NPA_charge': -0.7746309062685183, 'NPA_core': 1.9993488697752624, 'NPA_valence': 4.7679506456216165, 'NPA_Rydberg': 0.007329992610230957, 'NPA_total': 6.774630906268518, 'NMR_shift': 162.4550243653436, 'NMR_anisotropy': 41.37664344921873, 'ES_root_Mu…	{'X': 2.9021, 'Y': -0.176053, 'Z': -2e-06, 'VBur': 0.5410710679007291, 'Mulliken_charge': 0.42594984805288355, 'APT_charge': 0.8338353702205321, 'NPA_charge': 0.5755351328847418, 'NPA_core': 1.9993985242466021, 'NPA_valence': 3.3897602211359645, 'NPA_Rydberg': 0.035306121732692146, 'NPA_total': 5.424464867115259, 'NMR_shift': -7.629461636242506, 'NMR_anisotropy': 160.2237638161429, 'ES_root_Mulli…	{'X': 1.455179, 'Y': -0.67763, 'Z': 4e-06, 'VBur': 0.543584291019236, 'Mulliken_charge': -0.1167326867129386, 'APT_charge': 0.40682003125615124, 'NPA_charge': -0.19722404819293302, 'NPA_core': 1.9991783692626262, 'NPA_valence': 4.179836873186945, 'NPA_Rydberg': 0.018208728251374512, 'NPA_total': 6.197224048192934, 'NMR_shift': 119.39620912554741, 'NMR_anisotropy': 41.883102668634066, 'ES_root_Mul…	{'L': 3.611105753631025, 'B1': 1.792176659934418, 'B5': 8.361765642889976}	{'L': 8.15142015063356, 'B1': 1.99114324353327, 'B5': 5.573265011503571}	6
CC(=O)COc1ccccc1	Enz9	alkyl-alkyl	R	0.55	44924	0.917	0	100		1.18	441769	1.31	329288	14.6	-14.6		-0.180095175	[CH3:1][C:2](=[O:3])[CH2:4][O:5][c:6]1[cH:7][cH:8][cH:9][cH:10][cH:11]1	1	2	4	{'number_of_atoms': 21.0, 'charge': 0.0, 'multiplicity': 1.0, 'dipole': 2.2908488730356527, 'molar_mass': 150.17679999999996, 'molar_volume': 1299.6850859664646, 'electronic_spatial_extent': 2306.358966071164, 'E_scf': -499.40798254519586, 'zero_point_correction': 0.1706413129905034, 'E_thermal_correction': 0.1810147687438265, 'H_thermal_correction': 0.1819587687438265, 'G_thermal_correction': 0.…	{'X': 3.149557, 'Y': 1.314091, 'Z': 2.9e-05, 'VBur': 0.410550237843377, 'Mulliken_charge': -0.5206281582001967, 'APT_charge': -0.12411651480372474, 'NPA_charge': -0.7746309062685183, 'NPA_core': 1.9993488697752624, 'NPA_valence': 4.7679506456216165, 'NPA_Rydberg': 0.007329992610230957, 'NPA_total': 6.774630906268518, 'NMR_shift': 162.4550243653436, 'NMR_anisotropy': 41.37664344921873, 'ES_root_Mu…	{'X': 2.9021, 'Y': -0.176053, 'Z': -2e-06, 'VBur': 0.5410710679007291, 'Mulliken_charge': 0.42594984805288355, 'APT_charge': 0.8338353702205321, 'NPA_charge': 0.5755351328847418, 'NPA_core': 1.9993985242466021, 'NPA_valence': 3.3897602211359645, 'NPA_Rydberg': 0.035306121732692146, 'NPA_total': 5.424464867115259, 'NMR_shift': -7.629461636242506, 'NMR_anisotropy': 160.2237638161429, 'ES_root_Mulli…	{'X': 1.455179, 'Y': -0.67763, 'Z': 4e-06, 'VBur': 0.543584291019236, 'Mulliken_charge': -0.1167326867129386, 'APT_charge': 0.40682003125615124, 'NPA_charge': -0.19722404819293302, 'NPA_core': 1.9991783692626262, 'NPA_valence': 4.179836873186945, 'NPA_Rydberg': 0.018208728251374512, 'NPA_total': 6.197224048192934, 'NMR_shift': 119.39620912554741, 'NMR_anisotropy': 41.883102668634066, 'ES_root_Mul…	{'L': 3.611105753631025, 'B1': 1.792176659934418, 'B5': 8.361765642889976}	{'L': 8.15142015063356, 'B1': 1.99114324353327, 'B5': 5.573265011503571}	7
COC(C)(C)CC(C)=O	Enz1	alkyl-alkyl	S	0.43	8860878		0	100	MS TIC was used to show pdt formation; since SM does not ionize assumed 100%	2.82	0	4.01	27365.33333	100	100		6.064437222	[CH3:1][O:2][C:3]([CH3:4])([CH3:5])[CH2:6][C:7]([CH3:8])=[O:9]	8	7	6	{'number_of_atoms': 23.0, 'charge': 0.0, 'multiplicity': 1.0, 'dipole': 2.28510979886536, 'molar_mass': 130.1864, 'molar_volume': 1234.3759254780969, 'electronic_spatial_extent': 1441.2298938480328, 'E_scf': -425.60883551611914, 'zero_point_correction': 0.20249608130584523, 'E_thermal_correction': 0.21402914493396788, 'H_thermal_correction': 0.21497392955574193, 'G_thermal_correction': 0.16469771…	{'X': 3.14628, 'Y': -0.916279, 'Z': 0.000883, 'VBur': 0.4010070044527735, 'Mulliken_charge': -0.5284408532354014, 'APT_charge': -0.11446044012039071, 'NPA_charge': -0.7662558901359399, 'NPA_core': 1.999353749675277, 'NPA_valence': 4.75995119927889, 'NPA_Rydberg': 0.006950633880704417, 'NPA_total': 6.76625589013594, 'NMR_shift': 159.579079639818, 'NMR_anisotropy': 52.951173299410584, 'ES_root_Mull…	{'X': 1.921937, 'Y': -0.012559, 'Z': -0.014412, 'VBur': 0.5984912985918477, 'Mulliken_charge': 0.459970246432212, 'APT_charge': 0.7787367448050645, 'NPA_charge': 0.599158306229698, 'NPA_core': 1.9993654726455505, 'NPA_valence': 3.3650517471100985, 'NPA_Rydberg': 0.036424850274689655, 'NPA_total': 5.400841693770301, 'NMR_shift': -7.483534895857526, 'NMR_anisotropy': 174.26237114873265, 'ES_root_Mu…	{'X': 0.581676, 'Y': -0.735476, 'Z': -0.045924, 'VBur': 0.6299088743236799, 'Mulliken_charge': -0.37215326275527205, 'APT_charge': -0.13004566418964514, 'NPA_charge': -0.5664127638954954, 'NPA_core': 1.9991239018439122, 'NPA_valence': 4.553485676947984, 'NPA_Rydberg': 0.013800246801814218, 'NPA_total': 6.566412763895496, 'NMR_shift': 137.41909220639707, 'NMR_anisotropy': 48.668026205672504, 'ES_r…	{'L': 3.6235210414536017, 'B1': 2.0903388210328258, 'B5': 5.6831431359772715}	{'L': 6.794090321278219, 'B1': 2.3604213758517814, 'B5': 4.657446075122541}	8
COC(C)(C)CC(C)=O	Enz2	alkyl-alkyl	S	0.43	15457754		0	100	MS TIC was used to show pdt formation; since SM does not ionize assumed 100%	2.82	0	4.01	60729.33333	100	100		6.064437222	[CH3:1][O:2][C:3]([CH3:4])([CH3:5])[CH2:6][C:7]([CH3:8])=[O:9]	8	7	6	{'number_of_atoms': 23.0, 'charge': 0.0, 'multiplicity': 1.0, 'dipole': 2.28510979886536, 'molar_mass': 130.1864, 'molar_volume': 1234.3759254780969, 'electronic_spatial_extent': 1441.2298938480328, 'E_scf': -425.60883551611914, 'zero_point_correction': 0.20249608130584523, 'E_thermal_correction': 0.21402914493396788, 'H_thermal_correction': 0.21497392955574193, 'G_thermal_correction': 0.16469771…	{'X': 3.14628, 'Y': -0.916279, 'Z': 0.000883, 'VBur': 0.4010070044527735, 'Mulliken_charge': -0.5284408532354014, 'APT_charge': -0.11446044012039071, 'NPA_charge': -0.7662558901359399, 'NPA_core': 1.999353749675277, 'NPA_valence': 4.75995119927889, 'NPA_Rydberg': 0.006950633880704417, 'NPA_total': 6.76625589013594, 'NMR_shift': 159.579079639818, 'NMR_anisotropy': 52.951173299410584, 'ES_root_Mull…	{'X': 1.921937, 'Y': -0.012559, 'Z': -0.014412, 'VBur': 0.5984912985918477, 'Mulliken_charge': 0.459970246432212, 'APT_charge': 0.7787367448050645, 'NPA_charge': 0.599158306229698, 'NPA_core': 1.9993654726455505, 'NPA_valence': 3.3650517471100985, 'NPA_Rydberg': 0.036424850274689655, 'NPA_total': 5.400841693770301, 'NMR_shift': -7.483534895857526, 'NMR_anisotropy': 174.26237114873265, 'ES_root_Mu…	{'X': 0.581676, 'Y': -0.735476, 'Z': -0.045924, 'VBur': 0.6299088743236799, 'Mulliken_charge': -0.37215326275527205, 'APT_charge': -0.13004566418964514, 'NPA_charge': -0.5664127638954954, 'NPA_core': 1.9991239018439122, 'NPA_valence': 4.553485676947984, 'NPA_Rydberg': 0.013800246801814218, 'NPA_total': 6.566412763895496, 'NMR_shift': 137.41909220639707, 'NMR_anisotropy': 48.668026205672504, 'ES_r…	{'L': 3.6235210414536017, 'B1': 2.0903388210328258, 'B5': 5.6831431359772715}	{'L': 6.794090321278219, 'B1': 2.3604213758517814, 'B5': 4.657446075122541}	9
COC(C)(C)CC(C)=O	Enz3	alkyl-alkyl	S	0.43	20739326		0	100	MS TIC was used to show pdt formation; since SM does not ionize assumed 100%	2.82	0	4.01	95249.66667	100	100		6.064437222	[CH3:1][O:2][C:3]([CH3:4])([CH3:5])[CH2:6][C:7]([CH3:8])=[O:9]	8	7	6	{'number_of_atoms': 23.0, 'charge': 0.0, 'multiplicity': 1.0, 'dipole': 2.28510979886536, 'molar_mass': 130.1864, 'molar_volume': 1234.3759254780969, 'electronic_spatial_extent': 1441.2298938480328, 'E_scf': -425.60883551611914, 'zero_point_correction': 0.20249608130584523, 'E_thermal_correction': 0.21402914493396788, 'H_thermal_correction': 0.21497392955574193, 'G_thermal_correction': 0.16469771…	{'X': 3.14628, 'Y': -0.916279, 'Z': 0.000883, 'VBur': 0.4010070044527735, 'Mulliken_charge': -0.5284408532354014, 'APT_charge': -0.11446044012039071, 'NPA_charge': -0.7662558901359399, 'NPA_core': 1.999353749675277, 'NPA_valence': 4.75995119927889, 'NPA_Rydberg': 0.006950633880704417, 'NPA_total': 6.76625589013594, 'NMR_shift': 159.579079639818, 'NMR_anisotropy': 52.951173299410584, 'ES_root_Mull…	{'X': 1.921937, 'Y': -0.012559, 'Z': -0.014412, 'VBur': 0.5984912985918477, 'Mulliken_charge': 0.459970246432212, 'APT_charge': 0.7787367448050645, 'NPA_charge': 0.599158306229698, 'NPA_core': 1.9993654726455505, 'NPA_valence': 3.3650517471100985, 'NPA_Rydberg': 0.036424850274689655, 'NPA_total': 5.400841693770301, 'NMR_shift': -7.483534895857526, 'NMR_anisotropy': 174.26237114873265, 'ES_root_Mu…	{'X': 0.581676, 'Y': -0.735476, 'Z': -0.045924, 'VBur': 0.6299088743236799, 'Mulliken_charge': -0.37215326275527205, 'APT_charge': -0.13004566418964514, 'NPA_charge': -0.5664127638954954, 'NPA_core': 1.9991239018439122, 'NPA_valence': 4.553485676947984, 'NPA_Rydberg': 0.013800246801814218, 'NPA_total': 6.566412763895496, 'NMR_shift': 137.41909220639707, 'NMR_anisotropy': 48.668026205672504, 'ES_r…	{'L': 3.6235210414536017, 'B1': 2.0903388210328258, 'B5': 5.6831431359772715}	{'L': 6.794090321278219, 'B1': 2.3604213758517814, 'B5': 4.657446075122541}	10
COC(C)(C)CC(C)=O	Enz4	alkyl-alkyl	S	0.43	14937223		0	100	MS TIC was used to show pdt formation; since SM does not ionize assumed 100%	2.82	0	4.01	105714.3333	100	100		6.064437222	[CH3:1][O:2][C:3]([CH3:4])([CH3:5])[CH2:6][C:7]([CH3:8])=[O:9]	8	7	6	{'number_of_atoms': 23.0, 'charge': 0.0, 'multiplicity': 1.0, 'dipole': 2.28510979886536, 'molar_mass': 130.1864, 'molar_volume': 1234.3759254780969, 'electronic_spatial_extent': 1441.2298938480328, 'E_scf': -425.60883551611914, 'zero_point_correction': 0.20249608130584523, 'E_thermal_correction': 0.21402914493396788, 'H_thermal_correction': 0.21497392955574193, 'G_thermal_correction': 0.16469771…	{'X': 3.14628, 'Y': -0.916279, 'Z': 0.000883, 'VBur': 0.4010070044527735, 'Mulliken_charge': -0.5284408532354014, 'APT_charge': -0.11446044012039071, 'NPA_charge': -0.7662558901359399, 'NPA_core': 1.999353749675277, 'NPA_valence': 4.75995119927889, 'NPA_Rydberg': 0.006950633880704417, 'NPA_total': 6.76625589013594, 'NMR_shift': 159.579079639818, 'NMR_anisotropy': 52.951173299410584, 'ES_root_Mull…	{'X': 1.921937, 'Y': -0.012559, 'Z': -0.014412, 'VBur': 0.5984912985918477, 'Mulliken_charge': 0.459970246432212, 'APT_charge': 0.7787367448050645, 'NPA_charge': 0.599158306229698, 'NPA_core': 1.9993654726455505, 'NPA_valence': 3.3650517471100985, 'NPA_Rydberg': 0.036424850274689655, 'NPA_total': 5.400841693770301, 'NMR_shift': -7.483534895857526, 'NMR_anisotropy': 174.26237114873265, 'ES_root_Mu…	{'X': 0.581676, 'Y': -0.735476, 'Z': -0.045924, 'VBur': 0.6299088743236799, 'Mulliken_charge': -0.37215326275527205, 'APT_charge': -0.13004566418964514, 'NPA_charge': -0.5664127638954954, 'NPA_core': 1.9991239018439122, 'NPA_valence': 4.553485676947984, 'NPA_Rydberg': 0.013800246801814218, 'NPA_total': 6.566412763895496, 'NMR_shift': 137.41909220639707, 'NMR_anisotropy': 48.668026205672504, 'ES_r…	{'L': 3.6235210414536017, 'B1': 2.0903388210328258, 'B5': 5.6831431359772715}	{'L': 6.794090321278219, 'B1': 2.3604213758517814, 'B5': 4.657446075122541}	11
COC(C)(C)CC(C)=O	Enz6	alkyl-alkyl	R	0.43	16159386		0	100	MS TIC was used to show pdt formation; since SM does not ionize assumed 100%	2.82	101238.3333	4.01	0	100	-100		-6.064437222	[CH3:1][O:2][C:3]([CH3:4])([CH3:5])[CH2:6][C:7]([CH3:8])=[O:9]	8	7	6	{'number_of_atoms': 23.0, 'charge': 0.0, 'multiplicity': 1.0, 'dipole': 2.28510979886536, 'molar_mass': 130.1864, 'molar_volume': 1234.3759254780969, 'electronic_spatial_extent': 1441.2298938480328, 'E_scf': -425.60883551611914, 'zero_point_correction': 0.20249608130584523, 'E_thermal_correction': 0.21402914493396788, 'H_thermal_correction': 0.21497392955574193, 'G_thermal_correction': 0.16469771…	{'X': 3.14628, 'Y': -0.916279, 'Z': 0.000883, 'VBur': 0.4010070044527735, 'Mulliken_charge': -0.5284408532354014, 'APT_charge': -0.11446044012039071, 'NPA_charge': -0.7662558901359399, 'NPA_core': 1.999353749675277, 'NPA_valence': 4.75995119927889, 'NPA_Rydberg': 0.006950633880704417, 'NPA_total': 6.76625589013594, 'NMR_shift': 159.579079639818, 'NMR_anisotropy': 52.951173299410584, 'ES_root_Mull…	{'X': 1.921937, 'Y': -0.012559, 'Z': -0.014412, 'VBur': 0.5984912985918477, 'Mulliken_charge': 0.459970246432212, 'APT_charge': 0.7787367448050645, 'NPA_charge': 0.599158306229698, 'NPA_core': 1.9993654726455505, 'NPA_valence': 3.3650517471100985, 'NPA_Rydberg': 0.036424850274689655, 'NPA_total': 5.400841693770301, 'NMR_shift': -7.483534895857526, 'NMR_anisotropy': 174.26237114873265, 'ES_root_Mu…	{'X': 0.581676, 'Y': -0.735476, 'Z': -0.045924, 'VBur': 0.6299088743236799, 'Mulliken_charge': -0.37215326275527205, 'APT_charge': -0.13004566418964514, 'NPA_charge': -0.5664127638954954, 'NPA_core': 1.9991239018439122, 'NPA_valence': 4.553485676947984, 'NPA_Rydberg': 0.013800246801814218, 'NPA_total': 6.566412763895496, 'NMR_shift': 137.41909220639707, 'NMR_anisotropy': 48.668026205672504, 'ES_r…	{'L': 3.6235210414536017, 'B1': 2.0903388210328258, 'B5': 5.6831431359772715}	{'L': 6.794090321278219, 'B1': 2.3604213758517814, 'B5': 4.657446075122541}	12
COC(C)(C)CC(C)=O	Enz7	alkyl-alkyl	R	0.43	18280352		0	100	MS TIC was used to show pdt formation; since SM does not ionize assumed 100%	2.82	100817.3333	4.01	0	100	-100		-6.064437222	[CH3:1][O:2][C:3]([CH3:4])([CH3:5])[CH2:6][C:7]([CH3:8])=[O:9]	8	7	6	{'number_of_atoms': 23.0, 'charge': 0.0, 'multiplicity': 1.0, 'dipole': 2.28510979886536, 'molar_mass': 130.1864, 'molar_volume': 1234.3759254780969, 'electronic_spatial_extent': 1441.2298938480328, 'E_scf': -425.60883551611914, 'zero_point_correction': 0.20249608130584523, 'E_thermal_correction': 0.21402914493396788, 'H_thermal_correction': 0.21497392955574193, 'G_thermal_correction': 0.16469771…	{'X': 3.14628, 'Y': -0.916279, 'Z': 0.000883, 'VBur': 0.4010070044527735, 'Mulliken_charge': -0.5284408532354014, 'APT_charge': -0.11446044012039071, 'NPA_charge': -0.7662558901359399, 'NPA_core': 1.999353749675277, 'NPA_valence': 4.75995119927889, 'NPA_Rydberg': 0.006950633880704417, 'NPA_total': 6.76625589013594, 'NMR_shift': 159.579079639818, 'NMR_anisotropy': 52.951173299410584, 'ES_root_Mull…	{'X': 1.921937, 'Y': -0.012559, 'Z': -0.014412, 'VBur': 0.5984912985918477, 'Mulliken_charge': 0.459970246432212, 'APT_charge': 0.7787367448050645, 'NPA_charge': 0.599158306229698, 'NPA_core': 1.9993654726455505, 'NPA_valence': 3.3650517471100985, 'NPA_Rydberg': 0.036424850274689655, 'NPA_total': 5.400841693770301, 'NMR_shift': -7.483534895857526, 'NMR_anisotropy': 174.26237114873265, 'ES_root_Mu…	{'X': 0.581676, 'Y': -0.735476, 'Z': -0.045924, 'VBur': 0.6299088743236799, 'Mulliken_charge': -0.37215326275527205, 'APT_charge': -0.13004566418964514, 'NPA_charge': -0.5664127638954954, 'NPA_core': 1.9991239018439122, 'NPA_valence': 4.553485676947984, 'NPA_Rydberg': 0.013800246801814218, 'NPA_total': 6.566412763895496, 'NMR_shift': 137.41909220639707, 'NMR_anisotropy': 48.668026205672504, 'ES_r…	{'L': 3.6235210414536017, 'B1': 2.0903388210328258, 'B5': 5.6831431359772715}	{'L': 6.794090321278219, 'B1': 2.3604213758517814, 'B5': 4.657446075122541}	13
COC(C)(C)CC(C)=O	Enz8	alkyl-alkyl	R	0.43	14396123		0	100	MS TIC was used to show pdt formation; since SM does not ionize assumed 100%	2.82	64429	4.01	0	100	-100		-6.064437222	[CH3:1][O:2][C:3]([CH3:4])([CH3:5])[CH2:6][C:7]([CH3:8])=[O:9]	8	7	6	{'number_of_atoms': 23.0, 'charge': 0.0, 'multiplicity': 1.0, 'dipole': 2.28510979886536, 'molar_mass': 130.1864, 'molar_volume': 1234.3759254780969, 'electronic_spatial_extent': 1441.2298938480328, 'E_scf': -425.60883551611914, 'zero_point_correction': 0.20249608130584523, 'E_thermal_correction': 0.21402914493396788, 'H_thermal_correction': 0.21497392955574193, 'G_thermal_correction': 0.16469771…	{'X': 3.14628, 'Y': -0.916279, 'Z': 0.000883, 'VBur': 0.4010070044527735, 'Mulliken_charge': -0.5284408532354014, 'APT_charge': -0.11446044012039071, 'NPA_charge': -0.7662558901359399, 'NPA_core': 1.999353749675277, 'NPA_valence': 4.75995119927889, 'NPA_Rydberg': 0.006950633880704417, 'NPA_total': 6.76625589013594, 'NMR_shift': 159.579079639818, 'NMR_anisotropy': 52.951173299410584, 'ES_root_Mull…	{'X': 1.921937, 'Y': -0.012559, 'Z': -0.014412, 'VBur': 0.5984912985918477, 'Mulliken_charge': 0.459970246432212, 'APT_charge': 0.7787367448050645, 'NPA_charge': 0.599158306229698, 'NPA_core': 1.9993654726455505, 'NPA_valence': 3.3650517471100985, 'NPA_Rydberg': 0.036424850274689655, 'NPA_total': 5.400841693770301, 'NMR_shift': -7.483534895857526, 'NMR_anisotropy': 174.26237114873265, 'ES_root_Mu…	{'X': 0.581676, 'Y': -0.735476, 'Z': -0.045924, 'VBur': 0.6299088743236799, 'Mulliken_charge': -0.37215326275527205, 'APT_charge': -0.13004566418964514, 'NPA_charge': -0.5664127638954954, 'NPA_core': 1.9991239018439122, 'NPA_valence': 4.553485676947984, 'NPA_Rydberg': 0.013800246801814218, 'NPA_total': 6.566412763895496, 'NMR_shift': 137.41909220639707, 'NMR_anisotropy': 48.668026205672504, 'ES_r…	{'L': 3.6235210414536017, 'B1': 2.0903388210328258, 'B5': 5.6831431359772715}	{'L': 6.794090321278219, 'B1': 2.3604213758517814, 'B5': 4.657446075122541}	14
COC(C)(C)CC(C)=O	Enz9	alkyl-alkyl	R	0.43	19770170		0	100	MS TIC was used to show pdt formation; since SM does not ionize assumed 100%	2.82	83401.66667	4.01	0	100	-100		-6.064437222	[CH3:1][O:2][C:3]([CH3:4])([CH3:5])[CH2:6][C:7]([CH3:8])=[O:9]	8	7	6	{'number_of_atoms': 23.0, 'charge': 0.0, 'multiplicity': 1.0, 'dipole': 2.28510979886536, 'molar_mass': 130.1864, 'molar_volume': 1234.3759254780969, 'electronic_spatial_extent': 1441.2298938480328, 'E_scf': -425.60883551611914, 'zero_point_correction': 0.20249608130584523, 'E_thermal_correction': 0.21402914493396788, 'H_thermal_correction': 0.21497392955574193, 'G_thermal_correction': 0.16469771…	{'X': 3.14628, 'Y': -0.916279, 'Z': 0.000883, 'VBur': 0.4010070044527735, 'Mulliken_charge': -0.5284408532354014, 'APT_charge': -0.11446044012039071, 'NPA_charge': -0.7662558901359399, 'NPA_core': 1.999353749675277, 'NPA_valence': 4.75995119927889, 'NPA_Rydberg': 0.006950633880704417, 'NPA_total': 6.76625589013594, 'NMR_shift': 159.579079639818, 'NMR_anisotropy': 52.951173299410584, 'ES_root_Mull…	{'X': 1.921937, 'Y': -0.012559, 'Z': -0.014412, 'VBur': 0.5984912985918477, 'Mulliken_charge': 0.459970246432212, 'APT_charge': 0.7787367448050645, 'NPA_charge': 0.599158306229698, 'NPA_core': 1.9993654726455505, 'NPA_valence': 3.3650517471100985, 'NPA_Rydberg': 0.036424850274689655, 'NPA_total': 5.400841693770301, 'NMR_shift': -7.483534895857526, 'NMR_anisotropy': 174.26237114873265, 'ES_root_Mu…	{'X': 0.581676, 'Y': -0.735476, 'Z': -0.045924, 'VBur': 0.6299088743236799, 'Mulliken_charge': -0.37215326275527205, 'APT_charge': -0.13004566418964514, 'NPA_charge': -0.5664127638954954, 'NPA_core': 1.9991239018439122, 'NPA_valence': 4.553485676947984, 'NPA_Rydberg': 0.013800246801814218, 'NPA_total': 6.566412763895496, 'NMR_shift': 137.41909220639707, 'NMR_anisotropy': 48.668026205672504, 'ES_r…	{'L': 3.6235210414536017, 'B1': 2.0903388210328258, 'B5': 5.6831431359772715}	{'L': 6.794090321278219, 'B1': 2.3604213758517814, 'B5': 4.657446075122541}	15
CC(=O)CC(C)(C)c1ccccc1	Enz1	alkyl-alkyl	S	0.87	3218	1.39	7880	29		1.93	0	2.27	203289	100	-100		6.064437222	[CH3:1][C:2](=[O:3])[CH2:4][C:5]([CH3:6])([CH3:7])[c:8]1[cH:9][cH:10][cH:11][cH:12][cH:13]1	1	2	4	{'number_of_atoms': 29.0, 'charge': 0.0, 'multiplicity': 1.0, 'dipole': 2.6053922454825162, 'molar_mass': 176.25780000000003, 'molar_volume': 1760.270949776387, 'electronic_spatial_extent': 2687.157700074831, 'E_scf': -542.136415647251, 'zero_point_correction': 0.2515528047025243, 'E_thermal_correction': 0.26477127154310925, 'H_thermal_correction': 0.26571527154310925, 'G_thermal_correction': 0.2…	{'X': -3.565843, 'Y': -1.546373, 'Z': -0.907703, 'VBur': 0.4057364280336292, 'Mulliken_charge': -0.5321851202756088, 'APT_charge': -0.1144078003561675, 'NPA_charge': -0.7665956686135411, 'NPA_core': 1.9993540157522234, 'NPA_valence': 4.76030769006246, 'NPA_Rydberg': 0.0069387396064063845, 'NPA_total': 6.766595668613541, 'NMR_shift': 159.3354914349631, 'NMR_anisotropy': 52.43868012209093, 'ES_root…	{'X': -2.800938, 'Y': -0.435541, 'Z': -0.199956, 'VBur': 0.6055972733048312, 'Mulliken_charge': 0.4621655022946322, 'APT_charge': 0.7705517882848398, 'NPA_charge': 0.600452348045309, 'NPA_core': 1.9993699999999999, 'NPA_valence': 3.363867124988902, 'NPA_Rydberg': 0.03631052696578933, 'NPA_total': 5.399547651954691, 'NMR_shift': -7.376636140859909, 'NMR_anisotropy': 171.30169156858113, 'ES_root_Mu…	{'X': -1.27943, 'Y': -0.568649, 'Z': -0.247048, 'VBur': 0.6577883895008954, 'Mulliken_charge': -0.35579488467207543, 'APT_charge': -0.11590253434488901, 'NPA_charge': -0.5425665982319077, 'NPA_core': 1.9991752231924516, 'NPA_valence': 4.530664678194228, 'NPA_Rydberg': 0.012728481528887694, 'NPA_total': 6.5425665982319074, 'NMR_shift': 135.95440946467903, 'NMR_anisotropy': 44.30196901995012, 'ES_r…	{'L': 3.6834675407970634, 'B1': 1.984961594347569, 'B5': 7.3089568575877895}	{'L': 7.405144846060864, 'B1': 2.3877562499952063, 'B5': 5.887487262600818}	16
CC(=O)CC(C)(C)c1ccccc1	Enz2	alkyl-alkyl	S	0.87	2502	1.39	7120	26		1.93	0	2.27	160248	100	-100		6.064437222	[CH3:1][C:2](=[O:3])[CH2:4][C:5]([CH3:6])([CH3:7])[c:8]1[cH:9][cH:10][cH:11][cH:12][cH:13]1	1	2	4	{'number_of_atoms': 29.0, 'charge': 0.0, 'multiplicity': 1.0, 'dipole': 2.6053922454825162, 'molar_mass': 176.25780000000003, 'molar_volume': 1760.270949776387, 'electronic_spatial_extent': 2687.157700074831, 'E_scf': -542.136415647251, 'zero_point_correction': 0.2515528047025243, 'E_thermal_correction': 0.26477127154310925, 'H_thermal_correction': 0.26571527154310925, 'G_thermal_correction': 0.2…	{'X': -3.565843, 'Y': -1.546373, 'Z': -0.907703, 'VBur': 0.4057364280336292, 'Mulliken_charge': -0.5321851202756088, 'APT_charge': -0.1144078003561675, 'NPA_charge': -0.7665956686135411, 'NPA_core': 1.9993540157522234, 'NPA_valence': 4.76030769006246, 'NPA_Rydberg': 0.0069387396064063845, 'NPA_total': 6.766595668613541, 'NMR_shift': 159.3354914349631, 'NMR_anisotropy': 52.43868012209093, 'ES_root…	{'X': -2.800938, 'Y': -0.435541, 'Z': -0.199956, 'VBur': 0.6055972733048312, 'Mulliken_charge': 0.4621655022946322, 'APT_charge': 0.7705517882848398, 'NPA_charge': 0.600452348045309, 'NPA_core': 1.9993699999999999, 'NPA_valence': 3.363867124988902, 'NPA_Rydberg': 0.03631052696578933, 'NPA_total': 5.399547651954691, 'NMR_shift': -7.376636140859909, 'NMR_anisotropy': 171.30169156858113, 'ES_root_Mu…	{'X': -1.27943, 'Y': -0.568649, 'Z': -0.247048, 'VBur': 0.6577883895008954, 'Mulliken_charge': -0.35579488467207543, 'APT_charge': -0.11590253434488901, 'NPA_charge': -0.5425665982319077, 'NPA_core': 1.9991752231924516, 'NPA_valence': 4.530664678194228, 'NPA_Rydberg': 0.012728481528887694, 'NPA_total': 6.5425665982319074, 'NMR_shift': 135.95440946467903, 'NMR_anisotropy': 44.30196901995012, 'ES_r…	{'L': 3.6834675407970634, 'B1': 1.984961594347569, 'B5': 7.3089568575877895}	{'L': 7.405144846060864, 'B1': 2.3877562499952063, 'B5': 5.887487262600818}	17
CC(=O)CC(C)(C)c1ccccc1	Enz3	alkyl-alkyl	S	0.87	14327	1.39	376	97		1.93	1516	2.27	928366	99.7	-99.7		3.980802308	[CH3:1][C:2](=[O:3])[CH2:4][C:5]([CH3:6])([CH3:7])[c:8]1[cH:9][cH:10][cH:11][cH:12][cH:13]1	1	2	4	{'number_of_atoms': 29.0, 'charge': 0.0, 'multiplicity': 1.0, 'dipole': 2.6053922454825162, 'molar_mass': 176.25780000000003, 'molar_volume': 1760.270949776387, 'electronic_spatial_extent': 2687.157700074831, 'E_scf': -542.136415647251, 'zero_point_correction': 0.2515528047025243, 'E_thermal_correction': 0.26477127154310925, 'H_thermal_correction': 0.26571527154310925, 'G_thermal_correction': 0.2…	{'X': -3.565843, 'Y': -1.546373, 'Z': -0.907703, 'VBur': 0.4057364280336292, 'Mulliken_charge': -0.5321851202756088, 'APT_charge': -0.1144078003561675, 'NPA_charge': -0.7665956686135411, 'NPA_core': 1.9993540157522234, 'NPA_valence': 4.76030769006246, 'NPA_Rydberg': 0.0069387396064063845, 'NPA_total': 6.766595668613541, 'NMR_shift': 159.3354914349631, 'NMR_anisotropy': 52.43868012209093, 'ES_root…	{'X': -2.800938, 'Y': -0.435541, 'Z': -0.199956, 'VBur': 0.6055972733048312, 'Mulliken_charge': 0.4621655022946322, 'APT_charge': 0.7705517882848398, 'NPA_charge': 0.600452348045309, 'NPA_core': 1.9993699999999999, 'NPA_valence': 3.363867124988902, 'NPA_Rydberg': 0.03631052696578933, 'NPA_total': 5.399547651954691, 'NMR_shift': -7.376636140859909, 'NMR_anisotropy': 171.30169156858113, 'ES_root_Mu…	{'X': -1.27943, 'Y': -0.568649, 'Z': -0.247048, 'VBur': 0.6577883895008954, 'Mulliken_charge': -0.35579488467207543, 'APT_charge': -0.11590253434488901, 'NPA_charge': -0.5425665982319077, 'NPA_core': 1.9991752231924516, 'NPA_valence': 4.530664678194228, 'NPA_Rydberg': 0.012728481528887694, 'NPA_total': 6.5425665982319074, 'NMR_shift': 135.95440946467903, 'NMR_anisotropy': 44.30196901995012, 'ES_r…	{'L': 3.6834675407970634, 'B1': 1.984961594347569, 'B5': 7.3089568575877895}	{'L': 7.405144846060864, 'B1': 2.3877562499952063, 'B5': 5.887487262600818}	18
CC(=O)CC(C)(C)c1ccccc1	Enz4	alkyl-alkyl	S	0.87	14530	1.39	143	99		1.93	0	2.27	913983	100	-100		6.064437222	[CH3:1][C:2](=[O:3])[CH2:4][C:5]([CH3:6])([CH3:7])[c:8]1[cH:9][cH:10][cH:11][cH:12][cH:13]1	1	2	4	{'number_of_atoms': 29.0, 'charge': 0.0, 'multiplicity': 1.0, 'dipole': 2.6053922454825162, 'molar_mass': 176.25780000000003, 'molar_volume': 1760.270949776387, 'electronic_spatial_extent': 2687.157700074831, 'E_scf': -542.136415647251, 'zero_point_correction': 0.2515528047025243, 'E_thermal_correction': 0.26477127154310925, 'H_thermal_correction': 0.26571527154310925, 'G_thermal_correction': 0.2…	{'X': -3.565843, 'Y': -1.546373, 'Z': -0.907703, 'VBur': 0.4057364280336292, 'Mulliken_charge': -0.5321851202756088, 'APT_charge': -0.1144078003561675, 'NPA_charge': -0.7665956686135411, 'NPA_core': 1.9993540157522234, 'NPA_valence': 4.76030769006246, 'NPA_Rydberg': 0.0069387396064063845, 'NPA_total': 6.766595668613541, 'NMR_shift': 159.3354914349631, 'NMR_anisotropy': 52.43868012209093, 'ES_root…	{'X': -2.800938, 'Y': -0.435541, 'Z': -0.199956, 'VBur': 0.6055972733048312, 'Mulliken_charge': 0.4621655022946322, 'APT_charge': 0.7705517882848398, 'NPA_charge': 0.600452348045309, 'NPA_core': 1.9993699999999999, 'NPA_valence': 3.363867124988902, 'NPA_Rydberg': 0.03631052696578933, 'NPA_total': 5.399547651954691, 'NMR_shift': -7.376636140859909, 'NMR_anisotropy': 171.30169156858113, 'ES_root_Mu…	{'X': -1.27943, 'Y': -0.568649, 'Z': -0.247048, 'VBur': 0.6577883895008954, 'Mulliken_charge': -0.35579488467207543, 'APT_charge': -0.11590253434488901, 'NPA_charge': -0.5425665982319077, 'NPA_core': 1.9991752231924516, 'NPA_valence': 4.530664678194228, 'NPA_Rydberg': 0.012728481528887694, 'NPA_total': 6.5425665982319074, 'NMR_shift': 135.95440946467903, 'NMR_anisotropy': 44.30196901995012, 'ES_r…	{'L': 3.6834675407970634, 'B1': 1.984961594347569, 'B5': 7.3089568575877895}	{'L': 7.405144846060864, 'B1': 2.3877562499952063, 'B5': 5.887487262600818}	19
CC(=O)CC(C)(C)c1ccccc1	Enz6	alkyl-alkyl	R	0.87	13265	1.39	570	96		1.93	805906	2.27	1284	99.7	99.7		-3.980802308	[CH3:1][C:2](=[O:3])[CH2:4][C:5]([CH3:6])([CH3:7])[c:8]1[cH:9][cH:10][cH:11][cH:12][cH:13]1	1	2	4	{'number_of_atoms': 29.0, 'charge': 0.0, 'multiplicity': 1.0, 'dipole': 2.6053922454825162, 'molar_mass': 176.25780000000003, 'molar_volume': 1760.270949776387, 'electronic_spatial_extent': 2687.157700074831, 'E_scf': -542.136415647251, 'zero_point_correction': 0.2515528047025243, 'E_thermal_correction': 0.26477127154310925, 'H_thermal_correction': 0.26571527154310925, 'G_thermal_correction': 0.2…	{'X': -3.565843, 'Y': -1.546373, 'Z': -0.907703, 'VBur': 0.4057364280336292, 'Mulliken_charge': -0.5321851202756088, 'APT_charge': -0.1144078003561675, 'NPA_charge': -0.7665956686135411, 'NPA_core': 1.9993540157522234, 'NPA_valence': 4.76030769006246, 'NPA_Rydberg': 0.0069387396064063845, 'NPA_total': 6.766595668613541, 'NMR_shift': 159.3354914349631, 'NMR_anisotropy': 52.43868012209093, 'ES_root…	{'X': -2.800938, 'Y': -0.435541, 'Z': -0.199956, 'VBur': 0.6055972733048312, 'Mulliken_charge': 0.4621655022946322, 'APT_charge': 0.7705517882848398, 'NPA_charge': 0.600452348045309, 'NPA_core': 1.9993699999999999, 'NPA_valence': 3.363867124988902, 'NPA_Rydberg': 0.03631052696578933, 'NPA_total': 5.399547651954691, 'NMR_shift': -7.376636140859909, 'NMR_anisotropy': 171.30169156858113, 'ES_root_Mu…	{'X': -1.27943, 'Y': -0.568649, 'Z': -0.247048, 'VBur': 0.6577883895008954, 'Mulliken_charge': -0.35579488467207543, 'APT_charge': -0.11590253434488901, 'NPA_charge': -0.5425665982319077, 'NPA_core': 1.9991752231924516, 'NPA_valence': 4.530664678194228, 'NPA_Rydberg': 0.012728481528887694, 'NPA_total': 6.5425665982319074, 'NMR_shift': 135.95440946467903, 'NMR_anisotropy': 44.30196901995012, 'ES_r…	{'L': 3.6834675407970634, 'B1': 1.984961594347569, 'B5': 7.3089568575877895}	{'L': 7.405144846060864, 'B1': 2.3877562499952063, 'B5': 5.887487262600818}	20
CC(=O)CC(C)(C)c1ccccc1	Enz7	alkyl-alkyl	R	0.87	14738	1.39	3364	81		1.93	837401	2.27	450	99.9	99.9		-4.654157971	[CH3:1][C:2](=[O:3])[CH2:4][C:5]([CH3:6])([CH3:7])[c:8]1[cH:9][cH:10][cH:11][cH:12][cH:13]1	1	2	4	{'number_of_atoms': 29.0, 'charge': 0.0, 'multiplicity': 1.0, 'dipole': 2.6053922454825162, 'molar_mass': 176.25780000000003, 'molar_volume': 1760.270949776387, 'electronic_spatial_extent': 2687.157700074831, 'E_scf': -542.136415647251, 'zero_point_correction': 0.2515528047025243, 'E_thermal_correction': 0.26477127154310925, 'H_thermal_correction': 0.26571527154310925, 'G_thermal_correction': 0.2…	{'X': -3.565843, 'Y': -1.546373, 'Z': -0.907703, 'VBur': 0.4057364280336292, 'Mulliken_charge': -0.5321851202756088, 'APT_charge': -0.1144078003561675, 'NPA_charge': -0.7665956686135411, 'NPA_core': 1.9993540157522234, 'NPA_valence': 4.76030769006246, 'NPA_Rydberg': 0.0069387396064063845, 'NPA_total': 6.766595668613541, 'NMR_shift': 159.3354914349631, 'NMR_anisotropy': 52.43868012209093, 'ES_root…	{'X': -2.800938, 'Y': -0.435541, 'Z': -0.199956, 'VBur': 0.6055972733048312, 'Mulliken_charge': 0.4621655022946322, 'APT_charge': 0.7705517882848398, 'NPA_charge': 0.600452348045309, 'NPA_core': 1.9993699999999999, 'NPA_valence': 3.363867124988902, 'NPA_Rydberg': 0.03631052696578933, 'NPA_total': 5.399547651954691, 'NMR_shift': -7.376636140859909, 'NMR_anisotropy': 171.30169156858113, 'ES_root_Mu…	{'X': -1.27943, 'Y': -0.568649, 'Z': -0.247048, 'VBur': 0.6577883895008954, 'Mulliken_charge': -0.35579488467207543, 'APT_charge': -0.11590253434488901, 'NPA_charge': -0.5425665982319077, 'NPA_core': 1.9991752231924516, 'NPA_valence': 4.530664678194228, 'NPA_Rydberg': 0.012728481528887694, 'NPA_total': 6.5425665982319074, 'NMR_shift': 135.95440946467903, 'NMR_anisotropy': 44.30196901995012, 'ES_r…	{'L': 3.6834675407970634, 'B1': 1.984961594347569, 'B5': 7.3089568575877895}	{'L': 7.405144846060864, 'B1': 2.3877562499952063, 'B5': 5.887487262600818}	21
CC(=O)CC(C)(C)c1ccccc1	Enz8	alkyl-alkyl	R	0.87	10852	1.39	2339	82		1.93	645034	2.27	0	100	100		-6.064437222	[CH3:1][C:2](=[O:3])[CH2:4][C:5]([CH3:6])([CH3:7])[c:8]1[cH:9][cH:10][cH:11][cH:12][cH:13]1	1	2	4	{'number_of_atoms': 29.0, 'charge': 0.0, 'multiplicity': 1.0, 'dipole': 2.6053922454825162, 'molar_mass': 176.25780000000003, 'molar_volume': 1760.270949776387, 'electronic_spatial_extent': 2687.157700074831, 'E_scf': -542.136415647251, 'zero_point_correction': 0.2515528047025243, 'E_thermal_correction': 0.26477127154310925, 'H_thermal_correction': 0.26571527154310925, 'G_thermal_correction': 0.2…	{'X': -3.565843, 'Y': -1.546373, 'Z': -0.907703, 'VBur': 0.4057364280336292, 'Mulliken_charge': -0.5321851202756088, 'APT_charge': -0.1144078003561675, 'NPA_charge': -0.7665956686135411, 'NPA_core': 1.9993540157522234, 'NPA_valence': 4.76030769006246, 'NPA_Rydberg': 0.0069387396064063845, 'NPA_total': 6.766595668613541, 'NMR_shift': 159.3354914349631, 'NMR_anisotropy': 52.43868012209093, 'ES_root…	{'X': -2.800938, 'Y': -0.435541, 'Z': -0.199956, 'VBur': 0.6055972733048312, 'Mulliken_charge': 0.4621655022946322, 'APT_charge': 0.7705517882848398, 'NPA_charge': 0.600452348045309, 'NPA_core': 1.9993699999999999, 'NPA_valence': 3.363867124988902, 'NPA_Rydberg': 0.03631052696578933, 'NPA_total': 5.399547651954691, 'NMR_shift': -7.376636140859909, 'NMR_anisotropy': 171.30169156858113, 'ES_root_Mu…	{'X': -1.27943, 'Y': -0.568649, 'Z': -0.247048, 'VBur': 0.6577883895008954, 'Mulliken_charge': -0.35579488467207543, 'APT_charge': -0.11590253434488901, 'NPA_charge': -0.5425665982319077, 'NPA_core': 1.9991752231924516, 'NPA_valence': 4.530664678194228, 'NPA_Rydberg': 0.012728481528887694, 'NPA_total': 6.5425665982319074, 'NMR_shift': 135.95440946467903, 'NMR_anisotropy': 44.30196901995012, 'ES_r…	{'L': 3.6834675407970634, 'B1': 1.984961594347569, 'B5': 7.3089568575877895}	{'L': 7.405144846060864, 'B1': 2.3877562499952063, 'B5': 5.887487262600818}	22
CC(=O)CC(C)(C)c1ccccc1	Enz9	alkyl-alkyl	R	0.87	9359	1.39	2506	79		1.93	567106	2.27	0	100	100		-6.064437222	[CH3:1][C:2](=[O:3])[CH2:4][C:5]([CH3:6])([CH3:7])[c:8]1[cH:9][cH:10][cH:11][cH:12][cH:13]1	1	2	4	{'number_of_atoms': 29.0, 'charge': 0.0, 'multiplicity': 1.0, 'dipole': 2.6053922454825162, 'molar_mass': 176.25780000000003, 'molar_volume': 1760.270949776387, 'electronic_spatial_extent': 2687.157700074831, 'E_scf': -542.136415647251, 'zero_point_correction': 0.2515528047025243, 'E_thermal_correction': 0.26477127154310925, 'H_thermal_correction': 0.26571527154310925, 'G_thermal_correction': 0.2…	{'X': -3.565843, 'Y': -1.546373, 'Z': -0.907703, 'VBur': 0.4057364280336292, 'Mulliken_charge': -0.5321851202756088, 'APT_charge': -0.1144078003561675, 'NPA_charge': -0.7665956686135411, 'NPA_core': 1.9993540157522234, 'NPA_valence': 4.76030769006246, 'NPA_Rydberg': 0.0069387396064063845, 'NPA_total': 6.766595668613541, 'NMR_shift': 159.3354914349631, 'NMR_anisotropy': 52.43868012209093, 'ES_root…	{'X': -2.800938, 'Y': -0.435541, 'Z': -0.199956, 'VBur': 0.6055972733048312, 'Mulliken_charge': 0.4621655022946322, 'APT_charge': 0.7705517882848398, 'NPA_charge': 0.600452348045309, 'NPA_core': 1.9993699999999999, 'NPA_valence': 3.363867124988902, 'NPA_Rydberg': 0.03631052696578933, 'NPA_total': 5.399547651954691, 'NMR_shift': -7.376636140859909, 'NMR_anisotropy': 171.30169156858113, 'ES_root_Mu…	{'X': -1.27943, 'Y': -0.568649, 'Z': -0.247048, 'VBur': 0.6577883895008954, 'Mulliken_charge': -0.35579488467207543, 'APT_charge': -0.11590253434488901, 'NPA_charge': -0.5425665982319077, 'NPA_core': 1.9991752231924516, 'NPA_valence': 4.530664678194228, 'NPA_Rydberg': 0.012728481528887694, 'NPA_total': 6.5425665982319074, 'NMR_shift': 135.95440946467903, 'NMR_anisotropy': 44.30196901995012, 'ES_r…	{'L': 3.6834675407970634, 'B1': 1.984961594347569, 'B5': 7.3089568575877895}	{'L': 7.405144846060864, 'B1': 2.3877562499952063, 'B5': 5.887487262600818}	23
CC(=O)Cc1cnccn1	Enz1	alkyl-alkyl	S	0.2	see note	0.34	0	100	product co-elutes with solvent void and was too early-eluting RT for integration	4.15	1506698	5.86	24243	96.8	96.8		2.52232038	[CH3:1][C:2](=[O:3])[CH2:4][c:5]1[cH:6][n:7][cH:8][cH:9][n:10]1	1	2	4	{'number_of_atoms': 18.000000000000004, 'charge': 0.0, 'multiplicity': 1.0, 'dipole': 2.6957858920128595, 'molar_mass': 136.15300000000002, 'molar_volume': 1105.6174573657104, 'electronic_spatial_extent': 1534.739293257348, 'E_scf': -456.27277429152537, 'zero_point_correction': 0.14265056659877004, 'E_thermal_correction': 0.15175297320828426, 'H_thermal_correction': 0.1526971592216224, 'G_thermal…	{'X': -2.533922, 'Y': 1.252336, 'Z': -0.426146, 'VBur': 0.4190799213899494, 'Mulliken_charge': -0.5339043685665353, 'APT_charge': -0.11783827140029984, 'NPA_charge': -0.7745216080028942, 'NPA_core': 1.9993337202667636, 'NPA_valence': 4.768140432938013, 'NPA_Rydberg': 0.007047454798118887, 'NPA_total': 6.774521608002894, 'NMR_shift': 162.9997740286194, 'NMR_anisotropy': 44.0723836820068, 'ES_root_…	{'X': -2.132162, 'Y': -0.166427, 'Z': -0.083724, 'VBur': 0.5630169414544115, 'Mulliken_charge': 0.45456798124707176, 'APT_charge': 0.826937575865571, 'NPA_charge': 0.6006303045566784, 'NPA_core': 1.999381860133382, 'NPA_valence': 3.3628996954433217, 'NPA_Rydberg': 0.03708813986661844, 'NPA_total': 5.399369695443322, 'NMR_shift': -3.57489068467617, 'NMR_anisotropy': 160.56061217791108, 'ES_root_Mu…	{'X': -1.101691, 'Y': -0.329863, 'Z': 1.051598, 'VBur': 0.5550580214866248, 'Mulliken_charge': -0.4094871461756856, 'APT_charge': -0.17751060840816005, 'NPA_charge': -0.5760612845494435, 'NPA_core': 1.9991781398666189, 'NPA_valence': 4.562796972912073, 'NPA_Rydberg': 0.014088391997105982, 'NPA_total': 6.576061284549445, 'NMR_shift': 138.66527752496606, 'NMR_anisotropy': 23.770575934255373, 'ES_ro…	{'L': 3.6142728847406698, 'B1': 1.8652115296109084, 'B5': 7.015568542393555}	{'L': 5.187427058438906, 'B1': 1.7618373304388044, 'B5': 6.024841268897127}	24
CC(=O)Cc1cnccn1	Enz2	alkyl-alkyl	S	0.2	see note	0.34	0	100	product co-elutes with solvent void and was too early-eluting RT for integration	4.15	1462781	5.86	5441	99.3	99.3		3.460725927	[CH3:1][C:2](=[O:3])[CH2:4][c:5]1[cH:6][n:7][cH:8][cH:9][n:10]1	1	2	4	{'number_of_atoms': 18.000000000000004, 'charge': 0.0, 'multiplicity': 1.0, 'dipole': 2.6957858920128595, 'molar_mass': 136.15300000000002, 'molar_volume': 1105.6174573657104, 'electronic_spatial_extent': 1534.739293257348, 'E_scf': -456.27277429152537, 'zero_point_correction': 0.14265056659877004, 'E_thermal_correction': 0.15175297320828426, 'H_thermal_correction': 0.1526971592216224, 'G_thermal…	{'X': -2.533922, 'Y': 1.252336, 'Z': -0.426146, 'VBur': 0.4190799213899494, 'Mulliken_charge': -0.5339043685665353, 'APT_charge': -0.11783827140029984, 'NPA_charge': -0.7745216080028942, 'NPA_core': 1.9993337202667636, 'NPA_valence': 4.768140432938013, 'NPA_Rydberg': 0.007047454798118887, 'NPA_total': 6.774521608002894, 'NMR_shift': 162.9997740286194, 'NMR_anisotropy': 44.0723836820068, 'ES_root_…	{'X': -2.132162, 'Y': -0.166427, 'Z': -0.083724, 'VBur': 0.5630169414544115, 'Mulliken_charge': 0.45456798124707176, 'APT_charge': 0.826937575865571, 'NPA_charge': 0.6006303045566784, 'NPA_core': 1.999381860133382, 'NPA_valence': 3.3628996954433217, 'NPA_Rydberg': 0.03708813986661844, 'NPA_total': 5.399369695443322, 'NMR_shift': -3.57489068467617, 'NMR_anisotropy': 160.56061217791108, 'ES_root_Mu…	{'X': -1.101691, 'Y': -0.329863, 'Z': 1.051598, 'VBur': 0.5550580214866248, 'Mulliken_charge': -0.4094871461756856, 'APT_charge': -0.17751060840816005, 'NPA_charge': -0.5760612845494435, 'NPA_core': 1.9991781398666189, 'NPA_valence': 4.562796972912073, 'NPA_Rydberg': 0.014088391997105982, 'NPA_total': 6.576061284549445, 'NMR_shift': 138.66527752496606, 'NMR_anisotropy': 23.770575934255373, 'ES_ro…	{'L': 3.6142728847406698, 'B1': 1.8652115296109084, 'B5': 7.015568542393555}	{'L': 5.187427058438906, 'B1': 1.7618373304388044, 'B5': 6.024841268897127}	25
CC(=O)Cc1cnccn1	Enz3	alkyl-alkyl	S	0.2	see note	0.34	0	100	product co-elutes with solvent void and was too early-eluting RT for integration	4.15	1483415	5.86	13140	98.2	98.2		2.878989295	[CH3:1][C:2](=[O:3])[CH2:4][c:5]1[cH:6][n:7][cH:8][cH:9][n:10]1	1	2	4	{'number_of_atoms': 18.000000000000004, 'charge': 0.0, 'multiplicity': 1.0, 'dipole': 2.6957858920128595, 'molar_mass': 136.15300000000002, 'molar_volume': 1105.6174573657104, 'electronic_spatial_extent': 1534.739293257348, 'E_scf': -456.27277429152537, 'zero_point_correction': 0.14265056659877004, 'E_thermal_correction': 0.15175297320828426, 'H_thermal_correction': 0.1526971592216224, 'G_thermal…	{'X': -2.533922, 'Y': 1.252336, 'Z': -0.426146, 'VBur': 0.4190799213899494, 'Mulliken_charge': -0.5339043685665353, 'APT_charge': -0.11783827140029984, 'NPA_charge': -0.7745216080028942, 'NPA_core': 1.9993337202667636, 'NPA_valence': 4.768140432938013, 'NPA_Rydberg': 0.007047454798118887, 'NPA_total': 6.774521608002894, 'NMR_shift': 162.9997740286194, 'NMR_anisotropy': 44.0723836820068, 'ES_root_…	{'X': -2.132162, 'Y': -0.166427, 'Z': -0.083724, 'VBur': 0.5630169414544115, 'Mulliken_charge': 0.45456798124707176, 'APT_charge': 0.826937575865571, 'NPA_charge': 0.6006303045566784, 'NPA_core': 1.999381860133382, 'NPA_valence': 3.3628996954433217, 'NPA_Rydberg': 0.03708813986661844, 'NPA_total': 5.399369695443322, 'NMR_shift': -3.57489068467617, 'NMR_anisotropy': 160.56061217791108, 'ES_root_Mu…	{'X': -1.101691, 'Y': -0.329863, 'Z': 1.051598, 'VBur': 0.5550580214866248, 'Mulliken_charge': -0.4094871461756856, 'APT_charge': -0.17751060840816005, 'NPA_charge': -0.5760612845494435, 'NPA_core': 1.9991781398666189, 'NPA_valence': 4.562796972912073, 'NPA_Rydberg': 0.014088391997105982, 'NPA_total': 6.576061284549445, 'NMR_shift': 138.66527752496606, 'NMR_anisotropy': 23.770575934255373, 'ES_ro…	{'L': 3.6142728847406698, 'B1': 1.8652115296109084, 'B5': 7.015568542393555}	{'L': 5.187427058438906, 'B1': 1.7618373304388044, 'B5': 6.024841268897127}	26
CC(=O)Cc1cnccn1	Enz4	alkyl-alkyl	S	0.2	see note	0.34	0	100	product co-elutes with solvent void and was too early-eluting RT for integration	4.15	1299492	5.86	11207	98.3	98.3		2.914299519	[CH3:1][C:2](=[O:3])[CH2:4][c:5]1[cH:6][n:7][cH:8][cH:9][n:10]1	1	2	4	{'number_of_atoms': 18.000000000000004, 'charge': 0.0, 'multiplicity': 1.0, 'dipole': 2.6957858920128595, 'molar_mass': 136.15300000000002, 'molar_volume': 1105.6174573657104, 'electronic_spatial_extent': 1534.739293257348, 'E_scf': -456.27277429152537, 'zero_point_correction': 0.14265056659877004, 'E_thermal_correction': 0.15175297320828426, 'H_thermal_correction': 0.1526971592216224, 'G_thermal…	{'X': -2.533922, 'Y': 1.252336, 'Z': -0.426146, 'VBur': 0.4190799213899494, 'Mulliken_charge': -0.5339043685665353, 'APT_charge': -0.11783827140029984, 'NPA_charge': -0.7745216080028942, 'NPA_core': 1.9993337202667636, 'NPA_valence': 4.768140432938013, 'NPA_Rydberg': 0.007047454798118887, 'NPA_total': 6.774521608002894, 'NMR_shift': 162.9997740286194, 'NMR_anisotropy': 44.0723836820068, 'ES_root_…	{'X': -2.132162, 'Y': -0.166427, 'Z': -0.083724, 'VBur': 0.5630169414544115, 'Mulliken_charge': 0.45456798124707176, 'APT_charge': 0.826937575865571, 'NPA_charge': 0.6006303045566784, 'NPA_core': 1.999381860133382, 'NPA_valence': 3.3628996954433217, 'NPA_Rydberg': 0.03708813986661844, 'NPA_total': 5.399369695443322, 'NMR_shift': -3.57489068467617, 'NMR_anisotropy': 160.56061217791108, 'ES_root_Mu…	{'X': -1.101691, 'Y': -0.329863, 'Z': 1.051598, 'VBur': 0.5550580214866248, 'Mulliken_charge': -0.4094871461756856, 'APT_charge': -0.17751060840816005, 'NPA_charge': -0.5760612845494435, 'NPA_core': 1.9991781398666189, 'NPA_valence': 4.562796972912073, 'NPA_Rydberg': 0.014088391997105982, 'NPA_total': 6.576061284549445, 'NMR_shift': 138.66527752496606, 'NMR_anisotropy': 23.770575934255373, 'ES_ro…	{'L': 3.6142728847406698, 'B1': 1.8652115296109084, 'B5': 7.015568542393555}	{'L': 5.187427058438906, 'B1': 1.7618373304388044, 'B5': 6.024841268897127}	27
CC(=O)Cc1cnccn1	Enz6	alkyl-alkyl	R	0.2	see note	0.34	0	100	product co-elutes with solvent void and was too early-eluting RT for integration	4.15	0	5.86	1250060	100	-100		-6.064437222	[CH3:1][C:2](=[O:3])[CH2:4][c:5]1[cH:6][n:7][cH:8][cH:9][n:10]1	1	2	4	{'number_of_atoms': 18.000000000000004, 'charge': 0.0, 'multiplicity': 1.0, 'dipole': 2.6957858920128595, 'molar_mass': 136.15300000000002, 'molar_volume': 1105.6174573657104, 'electronic_spatial_extent': 1534.739293257348, 'E_scf': -456.27277429152537, 'zero_point_correction': 0.14265056659877004, 'E_thermal_correction': 0.15175297320828426, 'H_thermal_correction': 0.1526971592216224, 'G_thermal…	{'X': -2.533922, 'Y': 1.252336, 'Z': -0.426146, 'VBur': 0.4190799213899494, 'Mulliken_charge': -0.5339043685665353, 'APT_charge': -0.11783827140029984, 'NPA_charge': -0.7745216080028942, 'NPA_core': 1.9993337202667636, 'NPA_valence': 4.768140432938013, 'NPA_Rydberg': 0.007047454798118887, 'NPA_total': 6.774521608002894, 'NMR_shift': 162.9997740286194, 'NMR_anisotropy': 44.0723836820068, 'ES_root_…	{'X': -2.132162, 'Y': -0.166427, 'Z': -0.083724, 'VBur': 0.5630169414544115, 'Mulliken_charge': 0.45456798124707176, 'APT_charge': 0.826937575865571, 'NPA_charge': 0.6006303045566784, 'NPA_core': 1.999381860133382, 'NPA_valence': 3.3628996954433217, 'NPA_Rydberg': 0.03708813986661844, 'NPA_total': 5.399369695443322, 'NMR_shift': -3.57489068467617, 'NMR_anisotropy': 160.56061217791108, 'ES_root_Mu…	{'X': -1.101691, 'Y': -0.329863, 'Z': 1.051598, 'VBur': 0.5550580214866248, 'Mulliken_charge': -0.4094871461756856, 'APT_charge': -0.17751060840816005, 'NPA_charge': -0.5760612845494435, 'NPA_core': 1.9991781398666189, 'NPA_valence': 4.562796972912073, 'NPA_Rydberg': 0.014088391997105982, 'NPA_total': 6.576061284549445, 'NMR_shift': 138.66527752496606, 'NMR_anisotropy': 23.770575934255373, 'ES_ro…	{'L': 3.6142728847406698, 'B1': 1.8652115296109084, 'B5': 7.015568542393555}	{'L': 5.187427058438906, 'B1': 1.7618373304388044, 'B5': 6.024841268897127}	28
CC(=O)Cc1cnccn1	Enz7	alkyl-alkyl	R	0.2	see note	0.34	0	100	product co-elutes with solvent void and was too early-eluting RT for integration	4.15	26779	5.86	1311537	96	-96		-2.383182582	[CH3:1][C:2](=[O:3])[CH2:4][c:5]1[cH:6][n:7][cH:8][cH:9][n:10]1	1	2	4	{'number_of_atoms': 18.000000000000004, 'charge': 0.0, 'multiplicity': 1.0, 'dipole': 2.6957858920128595, 'molar_mass': 136.15300000000002, 'molar_volume': 1105.6174573657104, 'electronic_spatial_extent': 1534.739293257348, 'E_scf': -456.27277429152537, 'zero_point_correction': 0.14265056659877004, 'E_thermal_correction': 0.15175297320828426, 'H_thermal_correction': 0.1526971592216224, 'G_thermal…	{'X': -2.533922, 'Y': 1.252336, 'Z': -0.426146, 'VBur': 0.4190799213899494, 'Mulliken_charge': -0.5339043685665353, 'APT_charge': -0.11783827140029984, 'NPA_charge': -0.7745216080028942, 'NPA_core': 1.9993337202667636, 'NPA_valence': 4.768140432938013, 'NPA_Rydberg': 0.007047454798118887, 'NPA_total': 6.774521608002894, 'NMR_shift': 162.9997740286194, 'NMR_anisotropy': 44.0723836820068, 'ES_root_…	{'X': -2.132162, 'Y': -0.166427, 'Z': -0.083724, 'VBur': 0.5630169414544115, 'Mulliken_charge': 0.45456798124707176, 'APT_charge': 0.826937575865571, 'NPA_charge': 0.6006303045566784, 'NPA_core': 1.999381860133382, 'NPA_valence': 3.3628996954433217, 'NPA_Rydberg': 0.03708813986661844, 'NPA_total': 5.399369695443322, 'NMR_shift': -3.57489068467617, 'NMR_anisotropy': 160.56061217791108, 'ES_root_Mu…	{'X': -1.101691, 'Y': -0.329863, 'Z': 1.051598, 'VBur': 0.5550580214866248, 'Mulliken_charge': -0.4094871461756856, 'APT_charge': -0.17751060840816005, 'NPA_charge': -0.5760612845494435, 'NPA_core': 1.9991781398666189, 'NPA_valence': 4.562796972912073, 'NPA_Rydberg': 0.014088391997105982, 'NPA_total': 6.576061284549445, 'NMR_shift': 138.66527752496606, 'NMR_anisotropy': 23.770575934255373, 'ES_ro…	{'L': 3.6142728847406698, 'B1': 1.8652115296109084, 'B5': 7.015568542393555}	{'L': 5.187427058438906, 'B1': 1.7618373304388044, 'B5': 6.024841268897127}	29
CC(=O)Cc1cnccn1	Enz8	alkyl-alkyl	R	0.2	see note	0.34	0	100	product co-elutes with solvent void and was too early-eluting RT for integration	4.15	32893	5.86	1053270	93.9	-93.9		-2.118175074	[CH3:1][C:2](=[O:3])[CH2:4][c:5]1[cH:6][n:7][cH:8][cH:9][n:10]1	1	2	4	{'number_of_atoms': 18.000000000000004, 'charge': 0.0, 'multiplicity': 1.0, 'dipole': 2.6957858920128595, 'molar_mass': 136.15300000000002, 'molar_volume': 1105.6174573657104, 'electronic_spatial_extent': 1534.739293257348, 'E_scf': -456.27277429152537, 'zero_point_correction': 0.14265056659877004, 'E_thermal_correction': 0.15175297320828426, 'H_thermal_correction': 0.1526971592216224, 'G_thermal…	{'X': -2.533922, 'Y': 1.252336, 'Z': -0.426146, 'VBur': 0.4190799213899494, 'Mulliken_charge': -0.5339043685665353, 'APT_charge': -0.11783827140029984, 'NPA_charge': -0.7745216080028942, 'NPA_core': 1.9993337202667636, 'NPA_valence': 4.768140432938013, 'NPA_Rydberg': 0.007047454798118887, 'NPA_total': 6.774521608002894, 'NMR_shift': 162.9997740286194, 'NMR_anisotropy': 44.0723836820068, 'ES_root_…	{'X': -2.132162, 'Y': -0.166427, 'Z': -0.083724, 'VBur': 0.5630169414544115, 'Mulliken_charge': 0.45456798124707176, 'APT_charge': 0.826937575865571, 'NPA_charge': 0.6006303045566784, 'NPA_core': 1.999381860133382, 'NPA_valence': 3.3628996954433217, 'NPA_Rydberg': 0.03708813986661844, 'NPA_total': 5.399369695443322, 'NMR_shift': -3.57489068467617, 'NMR_anisotropy': 160.56061217791108, 'ES_root_Mu…	{'X': -1.101691, 'Y': -0.329863, 'Z': 1.051598, 'VBur': 0.5550580214866248, 'Mulliken_charge': -0.4094871461756856, 'APT_charge': -0.17751060840816005, 'NPA_charge': -0.5760612845494435, 'NPA_core': 1.9991781398666189, 'NPA_valence': 4.562796972912073, 'NPA_Rydberg': 0.014088391997105982, 'NPA_total': 6.576061284549445, 'NMR_shift': 138.66527752496606, 'NMR_anisotropy': 23.770575934255373, 'ES_ro…	{'L': 3.6142728847406698, 'B1': 1.8652115296109084, 'B5': 7.015568542393555}	{'L': 5.187427058438906, 'B1': 1.7618373304388044, 'B5': 6.024841268897127}	30
CC(=O)Cc1cnccn1	Enz9	alkyl-alkyl	R	0.2	see note	0.34	0	100	product co-elutes with solvent void and was too early-eluting RT for integration	4.15	16943	5.86	1360560	97.5	-97.5		-2.675661058	[CH3:1][C:2](=[O:3])[CH2:4][c:5]1[cH:6][n:7][cH:8][cH:9][n:10]1	1	2	4	{'number_of_atoms': 18.000000000000004, 'charge': 0.0, 'multiplicity': 1.0, 'dipole': 2.6957858920128595, 'molar_mass': 136.15300000000002, 'molar_volume': 1105.6174573657104, 'electronic_spatial_extent': 1534.739293257348, 'E_scf': -456.27277429152537, 'zero_point_correction': 0.14265056659877004, 'E_thermal_correction': 0.15175297320828426, 'H_thermal_correction': 0.1526971592216224, 'G_thermal…	{'X': -2.533922, 'Y': 1.252336, 'Z': -0.426146, 'VBur': 0.4190799213899494, 'Mulliken_charge': -0.5339043685665353, 'APT_charge': -0.11783827140029984, 'NPA_charge': -0.7745216080028942, 'NPA_core': 1.9993337202667636, 'NPA_valence': 4.768140432938013, 'NPA_Rydberg': 0.007047454798118887, 'NPA_total': 6.774521608002894, 'NMR_shift': 162.9997740286194, 'NMR_anisotropy': 44.0723836820068, 'ES_root_…	{'X': -2.132162, 'Y': -0.166427, 'Z': -0.083724, 'VBur': 0.5630169414544115, 'Mulliken_charge': 0.45456798124707176, 'APT_charge': 0.826937575865571, 'NPA_charge': 0.6006303045566784, 'NPA_core': 1.999381860133382, 'NPA_valence': 3.3628996954433217, 'NPA_Rydberg': 0.03708813986661844, 'NPA_total': 5.399369695443322, 'NMR_shift': -3.57489068467617, 'NMR_anisotropy': 160.56061217791108, 'ES_root_Mu…	{'X': -1.101691, 'Y': -0.329863, 'Z': 1.051598, 'VBur': 0.5550580214866248, 'Mulliken_charge': -0.4094871461756856, 'APT_charge': -0.17751060840816005, 'NPA_charge': -0.5760612845494435, 'NPA_core': 1.9991781398666189, 'NPA_valence': 4.562796972912073, 'NPA_Rydberg': 0.014088391997105982, 'NPA_total': 6.576061284549445, 'NMR_shift': 138.66527752496606, 'NMR_anisotropy': 23.770575934255373, 'ES_ro…	{'L': 3.6142728847406698, 'B1': 1.8652115296109084, 'B5': 7.015568542393555}	{'L': 5.187427058438906, 'B1': 1.7618373304388044, 'B5': 6.024841268897127}	31
CC(=O)CN1CCOCC1	Enz1	alkyl-alkyl	S	0.21	1827605	0.38	2914443	39	TIC was used for both SM and pdt	4.83	0	5.9	242606	100	-100		6.064437222	[CH3:1][C:2](=[O:3])[CH2:4][N:5]1[CH2:6][CH2:7][O:8][CH2:9][CH2:10]1	1	2	4	{'number_of_atoms': 23.0, 'charge': 0.0, 'multiplicity': 1.0, 'dipole': 2.8034240214833948, 'molar_mass': 143.1852, 'molar_volume': 1215.3392787833293, 'electronic_spatial_extent': 1744.026662724413, 'E_scf': -479.73832225050876, 'zero_point_correction': 0.2010041622278167, 'E_thermal_correction': 0.21123701084215094, 'H_thermal_correction': 0.21218101084376606, 'G_thermal_correction': 0.16409551…	{'X': -3.657409, 'Y': -0.000196, 'Z': 0.125067, 'VBur': 0.40477878653823496, 'Mulliken_charge': -0.5279280369458568, 'APT_charge': -0.1223651217283504, 'NPA_charge': -0.7728019703715105, 'NPA_core': 1.9993561711519983, 'NPA_valence': 4.766347670756, 'NPA_Rydberg': 0.007098128479663697, 'NPA_total': 6.7728019703715105, 'NMR_shift': 163.6284429305425, 'NMR_anisotropy': 45.24643844875765, 'ES_root_M…	{'X': -2.177431, 'Y': 9.4e-05, 'Z': -0.229571, 'VBur': 0.5780015071727657, 'Mulliken_charge': 0.4443434444353654, 'APT_charge': 0.7166119646449335, 'NPA_charge': 0.5784170926524184, 'NPA_core': 1.9993855550888369, 'NPA_valence': 3.3856030867855367, 'NPA_Rydberg': 0.03659046167135342, 'NPA_total': 5.421582907347582, 'NMR_shift': -8.176950550704381, 'NMR_anisotropy': 165.1857594118004, 'ES_root_Mul…	{'X': -1.202761, 'Y': 3.2e-05, 'Z': 0.961039, 'VBur': 0.5834462346843945, 'Mulliken_charge': -0.20738692313890592, 'APT_charge': 0.2626728107441207, 'NPA_charge': -0.3425917900008689, 'NPA_core': 1.9992499749668304, 'NPA_valence': 4.326647049066489, 'NPA_Rydberg': 0.016690974671884424, 'NPA_total': 6.342591790000869, 'NMR_shift': 124.54170170875585, 'NMR_anisotropy': 52.74675603339715, 'ES_root_M…	{'L': 3.6196217897221876, 'B1': 2.010346860791372, 'B5': 5.197401397089156}	{'L': 6.161404868683978, 'B1': 2.3048564168750594, 'B5': 5.560983687350423}	32
CC(=O)CN1CCOCC1	Enz2	alkyl-alkyl	S	0.21	2772251	0.38	2877815	49	TIC was used for both SM and pdt	4.83	0	5.9	336331	100	-100		6.064437222	[CH3:1][C:2](=[O:3])[CH2:4][N:5]1[CH2:6][CH2:7][O:8][CH2:9][CH2:10]1	1	2	4	{'number_of_atoms': 23.0, 'charge': 0.0, 'multiplicity': 1.0, 'dipole': 2.8034240214833948, 'molar_mass': 143.1852, 'molar_volume': 1215.3392787833293, 'electronic_spatial_extent': 1744.026662724413, 'E_scf': -479.73832225050876, 'zero_point_correction': 0.2010041622278167, 'E_thermal_correction': 0.21123701084215094, 'H_thermal_correction': 0.21218101084376606, 'G_thermal_correction': 0.16409551…	{'X': -3.657409, 'Y': -0.000196, 'Z': 0.125067, 'VBur': 0.40477878653823496, 'Mulliken_charge': -0.5279280369458568, 'APT_charge': -0.1223651217283504, 'NPA_charge': -0.7728019703715105, 'NPA_core': 1.9993561711519983, 'NPA_valence': 4.766347670756, 'NPA_Rydberg': 0.007098128479663697, 'NPA_total': 6.7728019703715105, 'NMR_shift': 163.6284429305425, 'NMR_anisotropy': 45.24643844875765, 'ES_root_M…	{'X': -2.177431, 'Y': 9.4e-05, 'Z': -0.229571, 'VBur': 0.5780015071727657, 'Mulliken_charge': 0.4443434444353654, 'APT_charge': 0.7166119646449335, 'NPA_charge': 0.5784170926524184, 'NPA_core': 1.9993855550888369, 'NPA_valence': 3.3856030867855367, 'NPA_Rydberg': 0.03659046167135342, 'NPA_total': 5.421582907347582, 'NMR_shift': -8.176950550704381, 'NMR_anisotropy': 165.1857594118004, 'ES_root_Mul…	{'X': -1.202761, 'Y': 3.2e-05, 'Z': 0.961039, 'VBur': 0.5834462346843945, 'Mulliken_charge': -0.20738692313890592, 'APT_charge': 0.2626728107441207, 'NPA_charge': -0.3425917900008689, 'NPA_core': 1.9992499749668304, 'NPA_valence': 4.326647049066489, 'NPA_Rydberg': 0.016690974671884424, 'NPA_total': 6.342591790000869, 'NMR_shift': 124.54170170875585, 'NMR_anisotropy': 52.74675603339715, 'ES_root_M…	{'L': 3.6196217897221876, 'B1': 2.010346860791372, 'B5': 5.197401397089156}	{'L': 6.161404868683978, 'B1': 2.3048564168750594, 'B5': 5.560983687350423}	33
CC(=O)CN1CCOCC1	Enz3	alkyl-alkyl	S	0.21	5250109	0.38	0	100	TIC was used for both SM and pdt	4.83	0	5.9	951311	100	-100		6.064437222	[CH3:1][C:2](=[O:3])[CH2:4][N:5]1[CH2:6][CH2:7][O:8][CH2:9][CH2:10]1	1	2	4	{'number_of_atoms': 23.0, 'charge': 0.0, 'multiplicity': 1.0, 'dipole': 2.8034240214833948, 'molar_mass': 143.1852, 'molar_volume': 1215.3392787833293, 'electronic_spatial_extent': 1744.026662724413, 'E_scf': -479.73832225050876, 'zero_point_correction': 0.2010041622278167, 'E_thermal_correction': 0.21123701084215094, 'H_thermal_correction': 0.21218101084376606, 'G_thermal_correction': 0.16409551…	{'X': -3.657409, 'Y': -0.000196, 'Z': 0.125067, 'VBur': 0.40477878653823496, 'Mulliken_charge': -0.5279280369458568, 'APT_charge': -0.1223651217283504, 'NPA_charge': -0.7728019703715105, 'NPA_core': 1.9993561711519983, 'NPA_valence': 4.766347670756, 'NPA_Rydberg': 0.007098128479663697, 'NPA_total': 6.7728019703715105, 'NMR_shift': 163.6284429305425, 'NMR_anisotropy': 45.24643844875765, 'ES_root_M…	{'X': -2.177431, 'Y': 9.4e-05, 'Z': -0.229571, 'VBur': 0.5780015071727657, 'Mulliken_charge': 0.4443434444353654, 'APT_charge': 0.7166119646449335, 'NPA_charge': 0.5784170926524184, 'NPA_core': 1.9993855550888369, 'NPA_valence': 3.3856030867855367, 'NPA_Rydberg': 0.03659046167135342, 'NPA_total': 5.421582907347582, 'NMR_shift': -8.176950550704381, 'NMR_anisotropy': 165.1857594118004, 'ES_root_Mul…	{'X': -1.202761, 'Y': 3.2e-05, 'Z': 0.961039, 'VBur': 0.5834462346843945, 'Mulliken_charge': -0.20738692313890592, 'APT_charge': 0.2626728107441207, 'NPA_charge': -0.3425917900008689, 'NPA_core': 1.9992499749668304, 'NPA_valence': 4.326647049066489, 'NPA_Rydberg': 0.016690974671884424, 'NPA_total': 6.342591790000869, 'NMR_shift': 124.54170170875585, 'NMR_anisotropy': 52.74675603339715, 'ES_root_M…	{'L': 3.6196217897221876, 'B1': 2.010346860791372, 'B5': 5.197401397089156}	{'L': 6.161404868683978, 'B1': 2.3048564168750594, 'B5': 5.560983687350423}	34
CC(=O)CN1CCOCC1	Enz4	alkyl-alkyl	S	0.21	5784674	0.38	0	100	TIC was used for both SM and pdt	4.83	0	5.9	786189	100	-100		6.064437222	[CH3:1][C:2](=[O:3])[CH2:4][N:5]1[CH2:6][CH2:7][O:8][CH2:9][CH2:10]1	1	2	4	{'number_of_atoms': 23.0, 'charge': 0.0, 'multiplicity': 1.0, 'dipole': 2.8034240214833948, 'molar_mass': 143.1852, 'molar_volume': 1215.3392787833293, 'electronic_spatial_extent': 1744.026662724413, 'E_scf': -479.73832225050876, 'zero_point_correction': 0.2010041622278167, 'E_thermal_correction': 0.21123701084215094, 'H_thermal_correction': 0.21218101084376606, 'G_thermal_correction': 0.16409551…	{'X': -3.657409, 'Y': -0.000196, 'Z': 0.125067, 'VBur': 0.40477878653823496, 'Mulliken_charge': -0.5279280369458568, 'APT_charge': -0.1223651217283504, 'NPA_charge': -0.7728019703715105, 'NPA_core': 1.9993561711519983, 'NPA_valence': 4.766347670756, 'NPA_Rydberg': 0.007098128479663697, 'NPA_total': 6.7728019703715105, 'NMR_shift': 163.6284429305425, 'NMR_anisotropy': 45.24643844875765, 'ES_root_M…	{'X': -2.177431, 'Y': 9.4e-05, 'Z': -0.229571, 'VBur': 0.5780015071727657, 'Mulliken_charge': 0.4443434444353654, 'APT_charge': 0.7166119646449335, 'NPA_charge': 0.5784170926524184, 'NPA_core': 1.9993855550888369, 'NPA_valence': 3.3856030867855367, 'NPA_Rydberg': 0.03659046167135342, 'NPA_total': 5.421582907347582, 'NMR_shift': -8.176950550704381, 'NMR_anisotropy': 165.1857594118004, 'ES_root_Mul…	{'X': -1.202761, 'Y': 3.2e-05, 'Z': 0.961039, 'VBur': 0.5834462346843945, 'Mulliken_charge': -0.20738692313890592, 'APT_charge': 0.2626728107441207, 'NPA_charge': -0.3425917900008689, 'NPA_core': 1.9992499749668304, 'NPA_valence': 4.326647049066489, 'NPA_Rydberg': 0.016690974671884424, 'NPA_total': 6.342591790000869, 'NMR_shift': 124.54170170875585, 'NMR_anisotropy': 52.74675603339715, 'ES_root_M…	{'L': 3.6196217897221876, 'B1': 2.010346860791372, 'B5': 5.197401397089156}	{'L': 6.161404868683978, 'B1': 2.3048564168750594, 'B5': 5.560983687350423}	35
CC(=O)CN1CCOCC1	Enz6	alkyl-alkyl	R	0.21	4844952	0.38	0	100	TIC was used for both SM and pdt	4.83	666631	5.9	0	100	100		-6.064437222	[CH3:1][C:2](=[O:3])[CH2:4][N:5]1[CH2:6][CH2:7][O:8][CH2:9][CH2:10]1	1	2	4	{'number_of_atoms': 23.0, 'charge': 0.0, 'multiplicity': 1.0, 'dipole': 2.8034240214833948, 'molar_mass': 143.1852, 'molar_volume': 1215.3392787833293, 'electronic_spatial_extent': 1744.026662724413, 'E_scf': -479.73832225050876, 'zero_point_correction': 0.2010041622278167, 'E_thermal_correction': 0.21123701084215094, 'H_thermal_correction': 0.21218101084376606, 'G_thermal_correction': 0.16409551…	{'X': -3.657409, 'Y': -0.000196, 'Z': 0.125067, 'VBur': 0.40477878653823496, 'Mulliken_charge': -0.5279280369458568, 'APT_charge': -0.1223651217283504, 'NPA_charge': -0.7728019703715105, 'NPA_core': 1.9993561711519983, 'NPA_valence': 4.766347670756, 'NPA_Rydberg': 0.007098128479663697, 'NPA_total': 6.7728019703715105, 'NMR_shift': 163.6284429305425, 'NMR_anisotropy': 45.24643844875765, 'ES_root_M…	{'X': -2.177431, 'Y': 9.4e-05, 'Z': -0.229571, 'VBur': 0.5780015071727657, 'Mulliken_charge': 0.4443434444353654, 'APT_charge': 0.7166119646449335, 'NPA_charge': 0.5784170926524184, 'NPA_core': 1.9993855550888369, 'NPA_valence': 3.3856030867855367, 'NPA_Rydberg': 0.03659046167135342, 'NPA_total': 5.421582907347582, 'NMR_shift': -8.176950550704381, 'NMR_anisotropy': 165.1857594118004, 'ES_root_Mul…	{'X': -1.202761, 'Y': 3.2e-05, 'Z': 0.961039, 'VBur': 0.5834462346843945, 'Mulliken_charge': -0.20738692313890592, 'APT_charge': 0.2626728107441207, 'NPA_charge': -0.3425917900008689, 'NPA_core': 1.9992499749668304, 'NPA_valence': 4.326647049066489, 'NPA_Rydberg': 0.016690974671884424, 'NPA_total': 6.342591790000869, 'NMR_shift': 124.54170170875585, 'NMR_anisotropy': 52.74675603339715, 'ES_root_M…	{'L': 3.6196217897221876, 'B1': 2.010346860791372, 'B5': 5.197401397089156}	{'L': 6.161404868683978, 'B1': 2.3048564168750594, 'B5': 5.560983687350423}	36
CC(=O)CN1CCOCC1	Enz7	alkyl-alkyl	R	0.21	4942927	0.38	0	100	TIC was used for both SM and pdt	4.83	941655	5.9	0	100	100		-6.064437222	[CH3:1][C:2](=[O:3])[CH2:4][N:5]1[CH2:6][CH2:7][O:8][CH2:9][CH2:10]1	1	2	4	{'number_of_atoms': 23.0, 'charge': 0.0, 'multiplicity': 1.0, 'dipole': 2.8034240214833948, 'molar_mass': 143.1852, 'molar_volume': 1215.3392787833293, 'electronic_spatial_extent': 1744.026662724413, 'E_scf': -479.73832225050876, 'zero_point_correction': 0.2010041622278167, 'E_thermal_correction': 0.21123701084215094, 'H_thermal_correction': 0.21218101084376606, 'G_thermal_correction': 0.16409551…	{'X': -3.657409, 'Y': -0.000196, 'Z': 0.125067, 'VBur': 0.40477878653823496, 'Mulliken_charge': -0.5279280369458568, 'APT_charge': -0.1223651217283504, 'NPA_charge': -0.7728019703715105, 'NPA_core': 1.9993561711519983, 'NPA_valence': 4.766347670756, 'NPA_Rydberg': 0.007098128479663697, 'NPA_total': 6.7728019703715105, 'NMR_shift': 163.6284429305425, 'NMR_anisotropy': 45.24643844875765, 'ES_root_M…	{'X': -2.177431, 'Y': 9.4e-05, 'Z': -0.229571, 'VBur': 0.5780015071727657, 'Mulliken_charge': 0.4443434444353654, 'APT_charge': 0.7166119646449335, 'NPA_charge': 0.5784170926524184, 'NPA_core': 1.9993855550888369, 'NPA_valence': 3.3856030867855367, 'NPA_Rydberg': 0.03659046167135342, 'NPA_total': 5.421582907347582, 'NMR_shift': -8.176950550704381, 'NMR_anisotropy': 165.1857594118004, 'ES_root_Mul…	{'X': -1.202761, 'Y': 3.2e-05, 'Z': 0.961039, 'VBur': 0.5834462346843945, 'Mulliken_charge': -0.20738692313890592, 'APT_charge': 0.2626728107441207, 'NPA_charge': -0.3425917900008689, 'NPA_core': 1.9992499749668304, 'NPA_valence': 4.326647049066489, 'NPA_Rydberg': 0.016690974671884424, 'NPA_total': 6.342591790000869, 'NMR_shift': 124.54170170875585, 'NMR_anisotropy': 52.74675603339715, 'ES_root_M…	{'L': 3.6196217897221876, 'B1': 2.010346860791372, 'B5': 5.197401397089156}	{'L': 6.161404868683978, 'B1': 2.3048564168750594, 'B5': 5.560983687350423}	37
CC(=O)CN1CCOCC1	Enz8	alkyl-alkyl	R	0.21	4228896	0.38	1452911	74	TIC was used for both SM and pdt	4.83	588482	5.9	0	100	100		-6.064437222	[CH3:1][C:2](=[O:3])[CH2:4][N:5]1[CH2:6][CH2:7][O:8][CH2:9][CH2:10]1	1	2	4	{'number_of_atoms': 23.0, 'charge': 0.0, 'multiplicity': 1.0, 'dipole': 2.8034240214833948, 'molar_mass': 143.1852, 'molar_volume': 1215.3392787833293, 'electronic_spatial_extent': 1744.026662724413, 'E_scf': -479.73832225050876, 'zero_point_correction': 0.2010041622278167, 'E_thermal_correction': 0.21123701084215094, 'H_thermal_correction': 0.21218101084376606, 'G_thermal_correction': 0.16409551…	{'X': -3.657409, 'Y': -0.000196, 'Z': 0.125067, 'VBur': 0.40477878653823496, 'Mulliken_charge': -0.5279280369458568, 'APT_charge': -0.1223651217283504, 'NPA_charge': -0.7728019703715105, 'NPA_core': 1.9993561711519983, 'NPA_valence': 4.766347670756, 'NPA_Rydberg': 0.007098128479663697, 'NPA_total': 6.7728019703715105, 'NMR_shift': 163.6284429305425, 'NMR_anisotropy': 45.24643844875765, 'ES_root_M…	{'X': -2.177431, 'Y': 9.4e-05, 'Z': -0.229571, 'VBur': 0.5780015071727657, 'Mulliken_charge': 0.4443434444353654, 'APT_charge': 0.7166119646449335, 'NPA_charge': 0.5784170926524184, 'NPA_core': 1.9993855550888369, 'NPA_valence': 3.3856030867855367, 'NPA_Rydberg': 0.03659046167135342, 'NPA_total': 5.421582907347582, 'NMR_shift': -8.176950550704381, 'NMR_anisotropy': 165.1857594118004, 'ES_root_Mul…	{'X': -1.202761, 'Y': 3.2e-05, 'Z': 0.961039, 'VBur': 0.5834462346843945, 'Mulliken_charge': -0.20738692313890592, 'APT_charge': 0.2626728107441207, 'NPA_charge': -0.3425917900008689, 'NPA_core': 1.9992499749668304, 'NPA_valence': 4.326647049066489, 'NPA_Rydberg': 0.016690974671884424, 'NPA_total': 6.342591790000869, 'NMR_shift': 124.54170170875585, 'NMR_anisotropy': 52.74675603339715, 'ES_root_M…	{'L': 3.6196217897221876, 'B1': 2.010346860791372, 'B5': 5.197401397089156}	{'L': 6.161404868683978, 'B1': 2.3048564168750594, 'B5': 5.560983687350423}	38
CC(=O)CN1CCOCC1	Enz9	alkyl-alkyl	R	0.21	4316440	0.38	1637714	72	TIC was used for both SM and pdt	4.83	667981	5.9	0	100	100		-6.064437222	[CH3:1][C:2](=[O:3])[CH2:4][N:5]1[CH2:6][CH2:7][O:8][CH2:9][CH2:10]1	1	2	4	{'number_of_atoms': 23.0, 'charge': 0.0, 'multiplicity': 1.0, 'dipole': 2.8034240214833948, 'molar_mass': 143.1852, 'molar_volume': 1215.3392787833293, 'electronic_spatial_extent': 1744.026662724413, 'E_scf': -479.73832225050876, 'zero_point_correction': 0.2010041622278167, 'E_thermal_correction': 0.21123701084215094, 'H_thermal_correction': 0.21218101084376606, 'G_thermal_correction': 0.16409551…	{'X': -3.657409, 'Y': -0.000196, 'Z': 0.125067, 'VBur': 0.40477878653823496, 'Mulliken_charge': -0.5279280369458568, 'APT_charge': -0.1223651217283504, 'NPA_charge': -0.7728019703715105, 'NPA_core': 1.9993561711519983, 'NPA_valence': 4.766347670756, 'NPA_Rydberg': 0.007098128479663697, 'NPA_total': 6.7728019703715105, 'NMR_shift': 163.6284429305425, 'NMR_anisotropy': 45.24643844875765, 'ES_root_M…	{'X': -2.177431, 'Y': 9.4e-05, 'Z': -0.229571, 'VBur': 0.5780015071727657, 'Mulliken_charge': 0.4443434444353654, 'APT_charge': 0.7166119646449335, 'NPA_charge': 0.5784170926524184, 'NPA_core': 1.9993855550888369, 'NPA_valence': 3.3856030867855367, 'NPA_Rydberg': 0.03659046167135342, 'NPA_total': 5.421582907347582, 'NMR_shift': -8.176950550704381, 'NMR_anisotropy': 165.1857594118004, 'ES_root_Mul…	{'X': -1.202761, 'Y': 3.2e-05, 'Z': 0.961039, 'VBur': 0.5834462346843945, 'Mulliken_charge': -0.20738692313890592, 'APT_charge': 0.2626728107441207, 'NPA_charge': -0.3425917900008689, 'NPA_core': 1.9992499749668304, 'NPA_valence': 4.326647049066489, 'NPA_Rydberg': 0.016690974671884424, 'NPA_total': 6.342591790000869, 'NMR_shift': 124.54170170875585, 'NMR_anisotropy': 52.74675603339715, 'ES_root_M…	{'L': 3.6196217897221876, 'B1': 2.010346860791372, 'B5': 5.197401397089156}	{'L': 6.161404868683978, 'B1': 2.3048564168750594, 'B5': 5.560983687350423}	39
CC(=O)c1ccc(C#N)cc1	Enz1	methyl-aryl	S	0.45	97322	0.79	0	100		3.58	1957.333333	4.2	2201130.667	99.8	-99.8		4.229398181	[CH3:1][C:2](=[O:3])[c:4]1[cH:5][cH:6][c:7]([C:8]#[N:9])[cH:10][cH:11]1	1	2	4	{'number_of_atoms': 18.0, 'charge': 0.0, 'multiplicity': 1.0, 'dipole': 3.5217, 'molar_mass': 145.1604, 'molar_volume': 1308.769, 'electronic_spatial_extent': 2095.3315, 'E_scf': -477.136235865, 'zero_point_correction': 0.136873, 'E_thermal_correction': 0.146515, 'H_thermal_correction': 0.147459, 'G_thermal_correction': 0.10138, 'E_zpe': -477.000523, 'E': -476.990881, 'H': -476.989937, 'G': -477.…	{'X': -3.279496, 'Y': -1.108065, 'Z': 1e-06, 'VBur': 0.41740088105726875, 'Mulliken_charge': -0.546035, 'APT_charge': -0.123627, 'NPA_charge': -0.77024, 'NPA_core': 1.99937, 'NPA_valence': 4.76383, 'NPA_Rydberg': 0.00704, 'NPA_total': 6.77024, 'NMR_shift': 163.9352, 'NMR_anisotropy': 39.1553, 'ES_root_Mulliken_charge': -0.520699, 'ES_root_NPA_charge': -0.715, 'ES_root_NPA_core': 1.99932, 'ES_root…	{'X': -2.454117, 'Y': 0.165512, 'Z': 0.0, 'VBur': 0.5635619886721208, 'Mulliken_charge': 0.413668, 'APT_charge': 0.994123, 'NPA_charge': 0.56927, 'NPA_core': 1.99931, 'NPA_valence': 3.39614, 'NPA_Rydberg': 0.03528, 'NPA_total': 5.43073, 'NMR_shift': 3.6607, 'NMR_anisotropy': 151.7508, 'ES_root_Mulliken_charge': 0.345157, 'ES_root_NPA_charge': 0.42898, 'ES_root_NPA_core': 1.99929, 'ES_root_NPA_val…	{'X': -0.953305, 'Y': 0.060253, 'Z': -1e-06, 'VBur': 0.6505663939584645, 'Mulliken_charge': 0.08672, 'APT_charge': -0.250753, 'NPA_charge': -0.13347, 'NPA_core': 1.99895, 'NPA_valence': 4.11941, 'NPA_Rydberg': 0.01512, 'NPA_total': 6.13347, 'NMR_shift': 59.2884, 'NMR_anisotropy': 163.5378, 'ES_root_Mulliken_charge': 0.099547, 'ES_root_NPA_charge': -0.17247, 'ES_root_NPA_core': 1.99888, 'ES_root_N…	{'L': 3.6176458310722563, 'B1': 1.8086343891379877, 'B5': 7.479481873583536}	{'L': 8.849373065635715, 'B1': 1.8137976390041213, 'B5': 3.364334566778183}	40
CC(=O)c1ccc(C#N)cc1	Enz2	methyl-aryl	S	0.45	111389	0.79	0	100		3.58	712	4.2	2539479	99.9	-99.9		4.654157971	[CH3:1][C:2](=[O:3])[c:4]1[cH:5][cH:6][c:7]([C:8]#[N:9])[cH:10][cH:11]1	1	2	4	{'number_of_atoms': 18.0, 'charge': 0.0, 'multiplicity': 1.0, 'dipole': 3.5217, 'molar_mass': 145.1604, 'molar_volume': 1308.769, 'electronic_spatial_extent': 2095.3315, 'E_scf': -477.136235865, 'zero_point_correction': 0.136873, 'E_thermal_correction': 0.146515, 'H_thermal_correction': 0.147459, 'G_thermal_correction': 0.10138, 'E_zpe': -477.000523, 'E': -476.990881, 'H': -476.989937, 'G': -477.…	{'X': -3.279496, 'Y': -1.108065, 'Z': 1e-06, 'VBur': 0.41740088105726875, 'Mulliken_charge': -0.546035, 'APT_charge': -0.123627, 'NPA_charge': -0.77024, 'NPA_core': 1.99937, 'NPA_valence': 4.76383, 'NPA_Rydberg': 0.00704, 'NPA_total': 6.77024, 'NMR_shift': 163.9352, 'NMR_anisotropy': 39.1553, 'ES_root_Mulliken_charge': -0.520699, 'ES_root_NPA_charge': -0.715, 'ES_root_NPA_core': 1.99932, 'ES_root…	{'X': -2.454117, 'Y': 0.165512, 'Z': 0.0, 'VBur': 0.5635619886721208, 'Mulliken_charge': 0.413668, 'APT_charge': 0.994123, 'NPA_charge': 0.56927, 'NPA_core': 1.99931, 'NPA_valence': 3.39614, 'NPA_Rydberg': 0.03528, 'NPA_total': 5.43073, 'NMR_shift': 3.6607, 'NMR_anisotropy': 151.7508, 'ES_root_Mulliken_charge': 0.345157, 'ES_root_NPA_charge': 0.42898, 'ES_root_NPA_core': 1.99929, 'ES_root_NPA_val…	{'X': -0.953305, 'Y': 0.060253, 'Z': -1e-06, 'VBur': 0.6505663939584645, 'Mulliken_charge': 0.08672, 'APT_charge': -0.250753, 'NPA_charge': -0.13347, 'NPA_core': 1.99895, 'NPA_valence': 4.11941, 'NPA_Rydberg': 0.01512, 'NPA_total': 6.13347, 'NMR_shift': 59.2884, 'NMR_anisotropy': 163.5378, 'ES_root_Mulliken_charge': 0.099547, 'ES_root_NPA_charge': -0.17247, 'ES_root_NPA_core': 1.99888, 'ES_root_N…	{'L': 3.6176458310722563, 'B1': 1.8086343891379877, 'B5': 7.479481873583536}	{'L': 8.849373065635715, 'B1': 1.8137976390041213, 'B5': 3.364334566778183}	41
CC(=O)c1ccc(C#N)cc1	Enz3	methyl-aryl	S	0.45	111219	0.79	0	100		3.58	6140.333333	4.2	2576808.333	99.5	-99.5		3.667381185	[CH3:1][C:2](=[O:3])[c:4]1[cH:5][cH:6][c:7]([C:8]#[N:9])[cH:10][cH:11]1	1	2	4	{'number_of_atoms': 18.0, 'charge': 0.0, 'multiplicity': 1.0, 'dipole': 3.5217, 'molar_mass': 145.1604, 'molar_volume': 1308.769, 'electronic_spatial_extent': 2095.3315, 'E_scf': -477.136235865, 'zero_point_correction': 0.136873, 'E_thermal_correction': 0.146515, 'H_thermal_correction': 0.147459, 'G_thermal_correction': 0.10138, 'E_zpe': -477.000523, 'E': -476.990881, 'H': -476.989937, 'G': -477.…	{'X': -3.279496, 'Y': -1.108065, 'Z': 1e-06, 'VBur': 0.41740088105726875, 'Mulliken_charge': -0.546035, 'APT_charge': -0.123627, 'NPA_charge': -0.77024, 'NPA_core': 1.99937, 'NPA_valence': 4.76383, 'NPA_Rydberg': 0.00704, 'NPA_total': 6.77024, 'NMR_shift': 163.9352, 'NMR_anisotropy': 39.1553, 'ES_root_Mulliken_charge': -0.520699, 'ES_root_NPA_charge': -0.715, 'ES_root_NPA_core': 1.99932, 'ES_root…	{'X': -2.454117, 'Y': 0.165512, 'Z': 0.0, 'VBur': 0.5635619886721208, 'Mulliken_charge': 0.413668, 'APT_charge': 0.994123, 'NPA_charge': 0.56927, 'NPA_core': 1.99931, 'NPA_valence': 3.39614, 'NPA_Rydberg': 0.03528, 'NPA_total': 5.43073, 'NMR_shift': 3.6607, 'NMR_anisotropy': 151.7508, 'ES_root_Mulliken_charge': 0.345157, 'ES_root_NPA_charge': 0.42898, 'ES_root_NPA_core': 1.99929, 'ES_root_NPA_val…	{'X': -0.953305, 'Y': 0.060253, 'Z': -1e-06, 'VBur': 0.6505663939584645, 'Mulliken_charge': 0.08672, 'APT_charge': -0.250753, 'NPA_charge': -0.13347, 'NPA_core': 1.99895, 'NPA_valence': 4.11941, 'NPA_Rydberg': 0.01512, 'NPA_total': 6.13347, 'NMR_shift': 59.2884, 'NMR_anisotropy': 163.5378, 'ES_root_Mulliken_charge': 0.099547, 'ES_root_NPA_charge': -0.17247, 'ES_root_NPA_core': 1.99888, 'ES_root_N…	{'L': 3.6176458310722563, 'B1': 1.8086343891379877, 'B5': 7.479481873583536}	{'L': 8.849373065635715, 'B1': 1.8137976390041213, 'B5': 3.364334566778183}	42
CC(=O)c1ccc(C#N)cc1	Enz4	methyl-aryl	S	0.45	114913	0.79	0	100		3.58	136.3333333	4.2	2424686	100	-100		6.064437222	[CH3:1][C:2](=[O:3])[c:4]1[cH:5][cH:6][c:7]([C:8]#[N:9])[cH:10][cH:11]1	1	2	4	{'number_of_atoms': 18.0, 'charge': 0.0, 'multiplicity': 1.0, 'dipole': 3.5217, 'molar_mass': 145.1604, 'molar_volume': 1308.769, 'electronic_spatial_extent': 2095.3315, 'E_scf': -477.136235865, 'zero_point_correction': 0.136873, 'E_thermal_correction': 0.146515, 'H_thermal_correction': 0.147459, 'G_thermal_correction': 0.10138, 'E_zpe': -477.000523, 'E': -476.990881, 'H': -476.989937, 'G': -477.…	{'X': -3.279496, 'Y': -1.108065, 'Z': 1e-06, 'VBur': 0.41740088105726875, 'Mulliken_charge': -0.546035, 'APT_charge': -0.123627, 'NPA_charge': -0.77024, 'NPA_core': 1.99937, 'NPA_valence': 4.76383, 'NPA_Rydberg': 0.00704, 'NPA_total': 6.77024, 'NMR_shift': 163.9352, 'NMR_anisotropy': 39.1553, 'ES_root_Mulliken_charge': -0.520699, 'ES_root_NPA_charge': -0.715, 'ES_root_NPA_core': 1.99932, 'ES_root…	{'X': -2.454117, 'Y': 0.165512, 'Z': 0.0, 'VBur': 0.5635619886721208, 'Mulliken_charge': 0.413668, 'APT_charge': 0.994123, 'NPA_charge': 0.56927, 'NPA_core': 1.99931, 'NPA_valence': 3.39614, 'NPA_Rydberg': 0.03528, 'NPA_total': 5.43073, 'NMR_shift': 3.6607, 'NMR_anisotropy': 151.7508, 'ES_root_Mulliken_charge': 0.345157, 'ES_root_NPA_charge': 0.42898, 'ES_root_NPA_core': 1.99929, 'ES_root_NPA_val…	{'X': -0.953305, 'Y': 0.060253, 'Z': -1e-06, 'VBur': 0.6505663939584645, 'Mulliken_charge': 0.08672, 'APT_charge': -0.250753, 'NPA_charge': -0.13347, 'NPA_core': 1.99895, 'NPA_valence': 4.11941, 'NPA_Rydberg': 0.01512, 'NPA_total': 6.13347, 'NMR_shift': 59.2884, 'NMR_anisotropy': 163.5378, 'ES_root_Mulliken_charge': 0.099547, 'ES_root_NPA_charge': -0.17247, 'ES_root_NPA_core': 1.99888, 'ES_root_N…	{'L': 3.6176458310722563, 'B1': 1.8086343891379877, 'B5': 7.479481873583536}	{'L': 8.849373065635715, 'B1': 1.8137976390041213, 'B5': 3.364334566778183}	43
CC(=O)c1ccc(C#N)cc1	Enz6	methyl-aryl	R	0.45	111989	0.79	0	100		3.58	2491095	4.2	49494	96.1	96.1		-2.398998461	[CH3:1][C:2](=[O:3])[c:4]1[cH:5][cH:6][c:7]([C:8]#[N:9])[cH:10][cH:11]1	1	2	4	{'number_of_atoms': 18.0, 'charge': 0.0, 'multiplicity': 1.0, 'dipole': 3.5217, 'molar_mass': 145.1604, 'molar_volume': 1308.769, 'electronic_spatial_extent': 2095.3315, 'E_scf': -477.136235865, 'zero_point_correction': 0.136873, 'E_thermal_correction': 0.146515, 'H_thermal_correction': 0.147459, 'G_thermal_correction': 0.10138, 'E_zpe': -477.000523, 'E': -476.990881, 'H': -476.989937, 'G': -477.…	{'X': -3.279496, 'Y': -1.108065, 'Z': 1e-06, 'VBur': 0.41740088105726875, 'Mulliken_charge': -0.546035, 'APT_charge': -0.123627, 'NPA_charge': -0.77024, 'NPA_core': 1.99937, 'NPA_valence': 4.76383, 'NPA_Rydberg': 0.00704, 'NPA_total': 6.77024, 'NMR_shift': 163.9352, 'NMR_anisotropy': 39.1553, 'ES_root_Mulliken_charge': -0.520699, 'ES_root_NPA_charge': -0.715, 'ES_root_NPA_core': 1.99932, 'ES_root…	{'X': -2.454117, 'Y': 0.165512, 'Z': 0.0, 'VBur': 0.5635619886721208, 'Mulliken_charge': 0.413668, 'APT_charge': 0.994123, 'NPA_charge': 0.56927, 'NPA_core': 1.99931, 'NPA_valence': 3.39614, 'NPA_Rydberg': 0.03528, 'NPA_total': 5.43073, 'NMR_shift': 3.6607, 'NMR_anisotropy': 151.7508, 'ES_root_Mulliken_charge': 0.345157, 'ES_root_NPA_charge': 0.42898, 'ES_root_NPA_core': 1.99929, 'ES_root_NPA_val…	{'X': -0.953305, 'Y': 0.060253, 'Z': -1e-06, 'VBur': 0.6505663939584645, 'Mulliken_charge': 0.08672, 'APT_charge': -0.250753, 'NPA_charge': -0.13347, 'NPA_core': 1.99895, 'NPA_valence': 4.11941, 'NPA_Rydberg': 0.01512, 'NPA_total': 6.13347, 'NMR_shift': 59.2884, 'NMR_anisotropy': 163.5378, 'ES_root_Mulliken_charge': 0.099547, 'ES_root_NPA_charge': -0.17247, 'ES_root_NPA_core': 1.99888, 'ES_root_N…	{'L': 3.6176458310722563, 'B1': 1.8086343891379877, 'B5': 7.479481873583536}	{'L': 8.849373065635715, 'B1': 1.8137976390041213, 'B5': 3.364334566778183}	44
CC(=O)c1ccc(C#N)cc1	Enz7	methyl-aryl	R	0.45	113362	0.79	0	100		3.58	2193958.667	4.2	1842.333333	99.8	99.8		-4.229398181	[CH3:1][C:2](=[O:3])[c:4]1[cH:5][cH:6][c:7]([C:8]#[N:9])[cH:10][cH:11]1	1	2	4	{'number_of_atoms': 18.0, 'charge': 0.0, 'multiplicity': 1.0, 'dipole': 3.5217, 'molar_mass': 145.1604, 'molar_volume': 1308.769, 'electronic_spatial_extent': 2095.3315, 'E_scf': -477.136235865, 'zero_point_correction': 0.136873, 'E_thermal_correction': 0.146515, 'H_thermal_correction': 0.147459, 'G_thermal_correction': 0.10138, 'E_zpe': -477.000523, 'E': -476.990881, 'H': -476.989937, 'G': -477.…	{'X': -3.279496, 'Y': -1.108065, 'Z': 1e-06, 'VBur': 0.41740088105726875, 'Mulliken_charge': -0.546035, 'APT_charge': -0.123627, 'NPA_charge': -0.77024, 'NPA_core': 1.99937, 'NPA_valence': 4.76383, 'NPA_Rydberg': 0.00704, 'NPA_total': 6.77024, 'NMR_shift': 163.9352, 'NMR_anisotropy': 39.1553, 'ES_root_Mulliken_charge': -0.520699, 'ES_root_NPA_charge': -0.715, 'ES_root_NPA_core': 1.99932, 'ES_root…	{'X': -2.454117, 'Y': 0.165512, 'Z': 0.0, 'VBur': 0.5635619886721208, 'Mulliken_charge': 0.413668, 'APT_charge': 0.994123, 'NPA_charge': 0.56927, 'NPA_core': 1.99931, 'NPA_valence': 3.39614, 'NPA_Rydberg': 0.03528, 'NPA_total': 5.43073, 'NMR_shift': 3.6607, 'NMR_anisotropy': 151.7508, 'ES_root_Mulliken_charge': 0.345157, 'ES_root_NPA_charge': 0.42898, 'ES_root_NPA_core': 1.99929, 'ES_root_NPA_val…	{'X': -0.953305, 'Y': 0.060253, 'Z': -1e-06, 'VBur': 0.6505663939584645, 'Mulliken_charge': 0.08672, 'APT_charge': -0.250753, 'NPA_charge': -0.13347, 'NPA_core': 1.99895, 'NPA_valence': 4.11941, 'NPA_Rydberg': 0.01512, 'NPA_total': 6.13347, 'NMR_shift': 59.2884, 'NMR_anisotropy': 163.5378, 'ES_root_Mulliken_charge': 0.099547, 'ES_root_NPA_charge': -0.17247, 'ES_root_NPA_core': 1.99888, 'ES_root_N…	{'L': 3.6176458310722563, 'B1': 1.8086343891379877, 'B5': 7.479481873583536}	{'L': 8.849373065635715, 'B1': 1.8137976390041213, 'B5': 3.364334566778183}	45
CC(=O)c1ccc(C#N)cc1	Enz8	methyl-aryl	R	0.45	95109	0.79	5416	95		3.58	2020761.667	4.2	10613.33333	99	99		-3.241391147	[CH3:1][C:2](=[O:3])[c:4]1[cH:5][cH:6][c:7]([C:8]#[N:9])[cH:10][cH:11]1	1	2	4	{'number_of_atoms': 18.0, 'charge': 0.0, 'multiplicity': 1.0, 'dipole': 3.5217, 'molar_mass': 145.1604, 'molar_volume': 1308.769, 'electronic_spatial_extent': 2095.3315, 'E_scf': -477.136235865, 'zero_point_correction': 0.136873, 'E_thermal_correction': 0.146515, 'H_thermal_correction': 0.147459, 'G_thermal_correction': 0.10138, 'E_zpe': -477.000523, 'E': -476.990881, 'H': -476.989937, 'G': -477.…	{'X': -3.279496, 'Y': -1.108065, 'Z': 1e-06, 'VBur': 0.41740088105726875, 'Mulliken_charge': -0.546035, 'APT_charge': -0.123627, 'NPA_charge': -0.77024, 'NPA_core': 1.99937, 'NPA_valence': 4.76383, 'NPA_Rydberg': 0.00704, 'NPA_total': 6.77024, 'NMR_shift': 163.9352, 'NMR_anisotropy': 39.1553, 'ES_root_Mulliken_charge': -0.520699, 'ES_root_NPA_charge': -0.715, 'ES_root_NPA_core': 1.99932, 'ES_root…	{'X': -2.454117, 'Y': 0.165512, 'Z': 0.0, 'VBur': 0.5635619886721208, 'Mulliken_charge': 0.413668, 'APT_charge': 0.994123, 'NPA_charge': 0.56927, 'NPA_core': 1.99931, 'NPA_valence': 3.39614, 'NPA_Rydberg': 0.03528, 'NPA_total': 5.43073, 'NMR_shift': 3.6607, 'NMR_anisotropy': 151.7508, 'ES_root_Mulliken_charge': 0.345157, 'ES_root_NPA_charge': 0.42898, 'ES_root_NPA_core': 1.99929, 'ES_root_NPA_val…	{'X': -0.953305, 'Y': 0.060253, 'Z': -1e-06, 'VBur': 0.6505663939584645, 'Mulliken_charge': 0.08672, 'APT_charge': -0.250753, 'NPA_charge': -0.13347, 'NPA_core': 1.99895, 'NPA_valence': 4.11941, 'NPA_Rydberg': 0.01512, 'NPA_total': 6.13347, 'NMR_shift': 59.2884, 'NMR_anisotropy': 163.5378, 'ES_root_Mulliken_charge': 0.099547, 'ES_root_NPA_charge': -0.17247, 'ES_root_NPA_core': 1.99888, 'ES_root_N…	{'L': 3.6176458310722563, 'B1': 1.8086343891379877, 'B5': 7.479481873583536}	{'L': 8.849373065635715, 'B1': 1.8137976390041213, 'B5': 3.364334566778183}	46
CC(=O)c1ccc(C#N)cc1	Enz9	methyl-aryl	R	0.45	113643	0.79	0	100		3.58	2193923.333	4.2	1667.666667	99.9	99.9		-4.654157971	[CH3:1][C:2](=[O:3])[c:4]1[cH:5][cH:6][c:7]([C:8]#[N:9])[cH:10][cH:11]1	1	2	4	{'number_of_atoms': 18.0, 'charge': 0.0, 'multiplicity': 1.0, 'dipole': 3.5217, 'molar_mass': 145.1604, 'molar_volume': 1308.769, 'electronic_spatial_extent': 2095.3315, 'E_scf': -477.136235865, 'zero_point_correction': 0.136873, 'E_thermal_correction': 0.146515, 'H_thermal_correction': 0.147459, 'G_thermal_correction': 0.10138, 'E_zpe': -477.000523, 'E': -476.990881, 'H': -476.989937, 'G': -477.…	{'X': -3.279496, 'Y': -1.108065, 'Z': 1e-06, 'VBur': 0.41740088105726875, 'Mulliken_charge': -0.546035, 'APT_charge': -0.123627, 'NPA_charge': -0.77024, 'NPA_core': 1.99937, 'NPA_valence': 4.76383, 'NPA_Rydberg': 0.00704, 'NPA_total': 6.77024, 'NMR_shift': 163.9352, 'NMR_anisotropy': 39.1553, 'ES_root_Mulliken_charge': -0.520699, 'ES_root_NPA_charge': -0.715, 'ES_root_NPA_core': 1.99932, 'ES_root…	{'X': -2.454117, 'Y': 0.165512, 'Z': 0.0, 'VBur': 0.5635619886721208, 'Mulliken_charge': 0.413668, 'APT_charge': 0.994123, 'NPA_charge': 0.56927, 'NPA_core': 1.99931, 'NPA_valence': 3.39614, 'NPA_Rydberg': 0.03528, 'NPA_total': 5.43073, 'NMR_shift': 3.6607, 'NMR_anisotropy': 151.7508, 'ES_root_Mulliken_charge': 0.345157, 'ES_root_NPA_charge': 0.42898, 'ES_root_NPA_core': 1.99929, 'ES_root_NPA_val…	{'X': -0.953305, 'Y': 0.060253, 'Z': -1e-06, 'VBur': 0.6505663939584645, 'Mulliken_charge': 0.08672, 'APT_charge': -0.250753, 'NPA_charge': -0.13347, 'NPA_core': 1.99895, 'NPA_valence': 4.11941, 'NPA_Rydberg': 0.01512, 'NPA_total': 6.13347, 'NMR_shift': 59.2884, 'NMR_anisotropy': 163.5378, 'ES_root_Mulliken_charge': 0.099547, 'ES_root_NPA_charge': -0.17247, 'ES_root_NPA_core': 1.99888, 'ES_root_N…	{'L': 3.6176458310722563, 'B1': 1.8086343891379877, 'B5': 7.479481873583536}	{'L': 8.849373065635715, 'B1': 1.8137976390041213, 'B5': 3.364334566778183}	47
CC(=O)c1ccc(O)cc1	Enz1	methyl-aryl	S	0.22	Conversion was estimated	0.59	59238	25	Conversion was estimated due to broad peak co-eluting with solvent front	2.51		2.62						[CH3:1][C:2](=[O:3])[c:4]1[cH:5][cH:6][c:7]([OH:8])[cH:9][cH:10]1	1	2	4	{'number_of_atoms': 18.000000000000004, 'charge': 0.0, 'multiplicity': 1.0, 'dipole': 3.260655417768961, 'molar_mass': 136.15, 'molar_volume': 1144.311025162987, 'electronic_spatial_extent': 1656.5417564277502, 'E_scf': -460.1128955168225, 'zero_point_correction': 0.14254684579070065, 'E_thermal_correction': 0.1515007007504508, 'H_thermal_correction': 0.1524447007504508, 'G_thermal_correction': 0…	{'X': 2.991881, 'Y': 1.07739, 'Z': -3e-06, 'VBur': 0.4176703863829571, 'Mulliken_charge': -0.5431675679356002, 'APT_charge': -0.10679469881317562, 'NPA_charge': -0.7665428702414993, 'NPA_core': 1.9993742900804998, 'NPA_valence': 4.7602328702414995, 'NPA_Rydberg': 0.006930000000000001, 'NPA_total': 6.7665428702415, 'NMR_shift': 164.09335559829347, 'NMR_anisotropy': 38.57219355439202, 'ES_root_Mull…	{'X': 2.147135, 'Y': -0.187349, 'Z': 0.0, 'VBur': 0.5638543134203823, 'Mulliken_charge': 0.4047712381225528, 'APT_charge': 1.0225715098649537, 'NPA_charge': 0.5652984273435083, 'NPA_core': 1.99929, 'NPA_valence': 3.399957282575992, 'NPA_Rydberg': 0.03544429008049975, 'NPA_total': 5.4347015726564925, 'NMR_shift': 5.536105416795569, 'NMR_anisotropy': 150.3062322910288, 'ES_root_Mulliken_charge': 0.…	{'X': 0.660044, 'Y': -0.060054, 'Z': -1e-06, 'VBur': 0.6499598867605214, 'Mulliken_charge': 0.0755553928773191, 'APT_charge': -0.4350784137544415, 'NPA_charge': -0.18545259517001508, 'NPA_core': 1.99894, 'NPA_valence': 4.171558305089516, 'NPA_Rydberg': 0.014954290080499746, 'NPA_total': 6.185452595170015, 'NMR_shift': 67.0965098922269, 'NMR_anisotropy': 153.97874501297653, 'ES_root_Mulliken_charg…	{'L': 3.6214262565218798, 'B1': 1.8095782989570919, 'B5': 6.546259298516836}	{'L': 7.577624301951862, 'B1': 1.8137556436315927, 'B5': 3.3618656740361983}	48
CC(=O)c1ccc(O)cc1	Enz2	methyl-aryl	S	0.22	Conversion was estimated	0.59	57631	25	Conversion was estimated due to broad peak co-eluting with solvent front	2.51		2.62						[CH3:1][C:2](=[O:3])[c:4]1[cH:5][cH:6][c:7]([OH:8])[cH:9][cH:10]1	1	2	4	{'number_of_atoms': 18.000000000000004, 'charge': 0.0, 'multiplicity': 1.0, 'dipole': 3.260655417768961, 'molar_mass': 136.15, 'molar_volume': 1144.311025162987, 'electronic_spatial_extent': 1656.5417564277502, 'E_scf': -460.1128955168225, 'zero_point_correction': 0.14254684579070065, 'E_thermal_correction': 0.1515007007504508, 'H_thermal_correction': 0.1524447007504508, 'G_thermal_correction': 0…	{'X': 2.991881, 'Y': 1.07739, 'Z': -3e-06, 'VBur': 0.4176703863829571, 'Mulliken_charge': -0.5431675679356002, 'APT_charge': -0.10679469881317562, 'NPA_charge': -0.7665428702414993, 'NPA_core': 1.9993742900804998, 'NPA_valence': 4.7602328702414995, 'NPA_Rydberg': 0.006930000000000001, 'NPA_total': 6.7665428702415, 'NMR_shift': 164.09335559829347, 'NMR_anisotropy': 38.57219355439202, 'ES_root_Mull…	{'X': 2.147135, 'Y': -0.187349, 'Z': 0.0, 'VBur': 0.5638543134203823, 'Mulliken_charge': 0.4047712381225528, 'APT_charge': 1.0225715098649537, 'NPA_charge': 0.5652984273435083, 'NPA_core': 1.99929, 'NPA_valence': 3.399957282575992, 'NPA_Rydberg': 0.03544429008049975, 'NPA_total': 5.4347015726564925, 'NMR_shift': 5.536105416795569, 'NMR_anisotropy': 150.3062322910288, 'ES_root_Mulliken_charge': 0.…	{'X': 0.660044, 'Y': -0.060054, 'Z': -1e-06, 'VBur': 0.6499598867605214, 'Mulliken_charge': 0.0755553928773191, 'APT_charge': -0.4350784137544415, 'NPA_charge': -0.18545259517001508, 'NPA_core': 1.99894, 'NPA_valence': 4.171558305089516, 'NPA_Rydberg': 0.014954290080499746, 'NPA_total': 6.185452595170015, 'NMR_shift': 67.0965098922269, 'NMR_anisotropy': 153.97874501297653, 'ES_root_Mulliken_charg…	{'L': 3.6214262565218798, 'B1': 1.8095782989570919, 'B5': 6.546259298516836}	{'L': 7.577624301951862, 'B1': 1.8137556436315927, 'B5': 3.3618656740361983}	49
CC(=O)c1ccc(O)cc1	Enz3	methyl-aryl	S	0.22	Conversion was estimated	0.59	64758	15	Conversion was estimated due to broad peak co-eluting with solvent front	2.51	0	2.62	345248	100	-100		6.064437222	[CH3:1][C:2](=[O:3])[c:4]1[cH:5][cH:6][c:7]([OH:8])[cH:9][cH:10]1	1	2	4	{'number_of_atoms': 18.000000000000004, 'charge': 0.0, 'multiplicity': 1.0, 'dipole': 3.260655417768961, 'molar_mass': 136.15, 'molar_volume': 1144.311025162987, 'electronic_spatial_extent': 1656.5417564277502, 'E_scf': -460.1128955168225, 'zero_point_correction': 0.14254684579070065, 'E_thermal_correction': 0.1515007007504508, 'H_thermal_correction': 0.1524447007504508, 'G_thermal_correction': 0…	{'X': 2.991881, 'Y': 1.07739, 'Z': -3e-06, 'VBur': 0.4176703863829571, 'Mulliken_charge': -0.5431675679356002, 'APT_charge': -0.10679469881317562, 'NPA_charge': -0.7665428702414993, 'NPA_core': 1.9993742900804998, 'NPA_valence': 4.7602328702414995, 'NPA_Rydberg': 0.006930000000000001, 'NPA_total': 6.7665428702415, 'NMR_shift': 164.09335559829347, 'NMR_anisotropy': 38.57219355439202, 'ES_root_Mull…	{'X': 2.147135, 'Y': -0.187349, 'Z': 0.0, 'VBur': 0.5638543134203823, 'Mulliken_charge': 0.4047712381225528, 'APT_charge': 1.0225715098649537, 'NPA_charge': 0.5652984273435083, 'NPA_core': 1.99929, 'NPA_valence': 3.399957282575992, 'NPA_Rydberg': 0.03544429008049975, 'NPA_total': 5.4347015726564925, 'NMR_shift': 5.536105416795569, 'NMR_anisotropy': 150.3062322910288, 'ES_root_Mulliken_charge': 0.…	{'X': 0.660044, 'Y': -0.060054, 'Z': -1e-06, 'VBur': 0.6499598867605214, 'Mulliken_charge': 0.0755553928773191, 'APT_charge': -0.4350784137544415, 'NPA_charge': -0.18545259517001508, 'NPA_core': 1.99894, 'NPA_valence': 4.171558305089516, 'NPA_Rydberg': 0.014954290080499746, 'NPA_total': 6.185452595170015, 'NMR_shift': 67.0965098922269, 'NMR_anisotropy': 153.97874501297653, 'ES_root_Mulliken_charg…	{'L': 3.6214262565218798, 'B1': 1.8095782989570919, 'B5': 6.546259298516836}	{'L': 7.577624301951862, 'B1': 1.8137556436315927, 'B5': 3.3618656740361983}	50
CC(=O)c1ccc(O)cc1	Enz4	methyl-aryl	S	0.22	Conversion was estimated	0.59	14072	50	Conversion was estimated due to broad peak co-eluting with solvent front	2.51	0	2.62	780198.6667	100	-100		6.064437222	[CH3:1][C:2](=[O:3])[c:4]1[cH:5][cH:6][c:7]([OH:8])[cH:9][cH:10]1	1	2	4	{'number_of_atoms': 18.000000000000004, 'charge': 0.0, 'multiplicity': 1.0, 'dipole': 3.260655417768961, 'molar_mass': 136.15, 'molar_volume': 1144.311025162987, 'electronic_spatial_extent': 1656.5417564277502, 'E_scf': -460.1128955168225, 'zero_point_correction': 0.14254684579070065, 'E_thermal_correction': 0.1515007007504508, 'H_thermal_correction': 0.1524447007504508, 'G_thermal_correction': 0…	{'X': 2.991881, 'Y': 1.07739, 'Z': -3e-06, 'VBur': 0.4176703863829571, 'Mulliken_charge': -0.5431675679356002, 'APT_charge': -0.10679469881317562, 'NPA_charge': -0.7665428702414993, 'NPA_core': 1.9993742900804998, 'NPA_valence': 4.7602328702414995, 'NPA_Rydberg': 0.006930000000000001, 'NPA_total': 6.7665428702415, 'NMR_shift': 164.09335559829347, 'NMR_anisotropy': 38.57219355439202, 'ES_root_Mull…	{'X': 2.147135, 'Y': -0.187349, 'Z': 0.0, 'VBur': 0.5638543134203823, 'Mulliken_charge': 0.4047712381225528, 'APT_charge': 1.0225715098649537, 'NPA_charge': 0.5652984273435083, 'NPA_core': 1.99929, 'NPA_valence': 3.399957282575992, 'NPA_Rydberg': 0.03544429008049975, 'NPA_total': 5.4347015726564925, 'NMR_shift': 5.536105416795569, 'NMR_anisotropy': 150.3062322910288, 'ES_root_Mulliken_charge': 0.…	{'X': 0.660044, 'Y': -0.060054, 'Z': -1e-06, 'VBur': 0.6499598867605214, 'Mulliken_charge': 0.0755553928773191, 'APT_charge': -0.4350784137544415, 'NPA_charge': -0.18545259517001508, 'NPA_core': 1.99894, 'NPA_valence': 4.171558305089516, 'NPA_Rydberg': 0.014954290080499746, 'NPA_total': 6.185452595170015, 'NMR_shift': 67.0965098922269, 'NMR_anisotropy': 153.97874501297653, 'ES_root_Mulliken_charg…	{'L': 3.6214262565218798, 'B1': 1.8095782989570919, 'B5': 6.546259298516836}	{'L': 7.577624301951862, 'B1': 1.8137556436315927, 'B5': 3.3618656740361983}	51
CC(=O)c1ccc(O)cc1	Enz6	methyl-aryl	R	0.22	Conversion was estimated	0.59	72070	10	Conversion was estimated due to broad peak co-eluting with solvent front	2.51	316118	2.62	1343.666667	99.2	99.2		-3.378649741	[CH3:1][C:2](=[O:3])[c:4]1[cH:5][cH:6][c:7]([OH:8])[cH:9][cH:10]1	1	2	4	{'number_of_atoms': 18.000000000000004, 'charge': 0.0, 'multiplicity': 1.0, 'dipole': 3.260655417768961, 'molar_mass': 136.15, 'molar_volume': 1144.311025162987, 'electronic_spatial_extent': 1656.5417564277502, 'E_scf': -460.1128955168225, 'zero_point_correction': 0.14254684579070065, 'E_thermal_correction': 0.1515007007504508, 'H_thermal_correction': 0.1524447007504508, 'G_thermal_correction': 0…	{'X': 2.991881, 'Y': 1.07739, 'Z': -3e-06, 'VBur': 0.4176703863829571, 'Mulliken_charge': -0.5431675679356002, 'APT_charge': -0.10679469881317562, 'NPA_charge': -0.7665428702414993, 'NPA_core': 1.9993742900804998, 'NPA_valence': 4.7602328702414995, 'NPA_Rydberg': 0.006930000000000001, 'NPA_total': 6.7665428702415, 'NMR_shift': 164.09335559829347, 'NMR_anisotropy': 38.57219355439202, 'ES_root_Mull…	{'X': 2.147135, 'Y': -0.187349, 'Z': 0.0, 'VBur': 0.5638543134203823, 'Mulliken_charge': 0.4047712381225528, 'APT_charge': 1.0225715098649537, 'NPA_charge': 0.5652984273435083, 'NPA_core': 1.99929, 'NPA_valence': 3.399957282575992, 'NPA_Rydberg': 0.03544429008049975, 'NPA_total': 5.4347015726564925, 'NMR_shift': 5.536105416795569, 'NMR_anisotropy': 150.3062322910288, 'ES_root_Mulliken_charge': 0.…	{'X': 0.660044, 'Y': -0.060054, 'Z': -1e-06, 'VBur': 0.6499598867605214, 'Mulliken_charge': 0.0755553928773191, 'APT_charge': -0.4350784137544415, 'NPA_charge': -0.18545259517001508, 'NPA_core': 1.99894, 'NPA_valence': 4.171558305089516, 'NPA_Rydberg': 0.014954290080499746, 'NPA_total': 6.185452595170015, 'NMR_shift': 67.0965098922269, 'NMR_anisotropy': 153.97874501297653, 'ES_root_Mulliken_charg…	{'L': 3.6214262565218798, 'B1': 1.8095782989570919, 'B5': 6.546259298516836}	{'L': 7.577624301951862, 'B1': 1.8137556436315927, 'B5': 3.3618656740361983}	52
CC(=O)c1ccc(O)cc1	Enz7	methyl-aryl	R	0.22	Conversion was estimated	0.59	59753	30	Conversion was estimated due to broad peak co-eluting with solvent front	2.51	370147	2.62	0	100	100		-6.064437222	[CH3:1][C:2](=[O:3])[c:4]1[cH:5][cH:6][c:7]([OH:8])[cH:9][cH:10]1	1	2	4	{'number_of_atoms': 18.000000000000004, 'charge': 0.0, 'multiplicity': 1.0, 'dipole': 3.260655417768961, 'molar_mass': 136.15, 'molar_volume': 1144.311025162987, 'electronic_spatial_extent': 1656.5417564277502, 'E_scf': -460.1128955168225, 'zero_point_correction': 0.14254684579070065, 'E_thermal_correction': 0.1515007007504508, 'H_thermal_correction': 0.1524447007504508, 'G_thermal_correction': 0…	{'X': 2.991881, 'Y': 1.07739, 'Z': -3e-06, 'VBur': 0.4176703863829571, 'Mulliken_charge': -0.5431675679356002, 'APT_charge': -0.10679469881317562, 'NPA_charge': -0.7665428702414993, 'NPA_core': 1.9993742900804998, 'NPA_valence': 4.7602328702414995, 'NPA_Rydberg': 0.006930000000000001, 'NPA_total': 6.7665428702415, 'NMR_shift': 164.09335559829347, 'NMR_anisotropy': 38.57219355439202, 'ES_root_Mull…	{'X': 2.147135, 'Y': -0.187349, 'Z': 0.0, 'VBur': 0.5638543134203823, 'Mulliken_charge': 0.4047712381225528, 'APT_charge': 1.0225715098649537, 'NPA_charge': 0.5652984273435083, 'NPA_core': 1.99929, 'NPA_valence': 3.399957282575992, 'NPA_Rydberg': 0.03544429008049975, 'NPA_total': 5.4347015726564925, 'NMR_shift': 5.536105416795569, 'NMR_anisotropy': 150.3062322910288, 'ES_root_Mulliken_charge': 0.…	{'X': 0.660044, 'Y': -0.060054, 'Z': -1e-06, 'VBur': 0.6499598867605214, 'Mulliken_charge': 0.0755553928773191, 'APT_charge': -0.4350784137544415, 'NPA_charge': -0.18545259517001508, 'NPA_core': 1.99894, 'NPA_valence': 4.171558305089516, 'NPA_Rydberg': 0.014954290080499746, 'NPA_total': 6.185452595170015, 'NMR_shift': 67.0965098922269, 'NMR_anisotropy': 153.97874501297653, 'ES_root_Mulliken_charg…	{'L': 3.6214262565218798, 'B1': 1.8095782989570919, 'B5': 6.546259298516836}	{'L': 7.577624301951862, 'B1': 1.8137556436315927, 'B5': 3.3618656740361983}	53
CC(=O)c1ccc(O)cc1	Enz8	methyl-aryl	R	0.22	Conversion was estimated	0.59	85361	10	Conversion was estimated due to broad peak co-eluting with solvent front	2.51		2.62						[CH3:1][C:2](=[O:3])[c:4]1[cH:5][cH:6][c:7]([OH:8])[cH:9][cH:10]1	1	2	4	{'number_of_atoms': 18.000000000000004, 'charge': 0.0, 'multiplicity': 1.0, 'dipole': 3.260655417768961, 'molar_mass': 136.15, 'molar_volume': 1144.311025162987, 'electronic_spatial_extent': 1656.5417564277502, 'E_scf': -460.1128955168225, 'zero_point_correction': 0.14254684579070065, 'E_thermal_correction': 0.1515007007504508, 'H_thermal_correction': 0.1524447007504508, 'G_thermal_correction': 0…	{'X': 2.991881, 'Y': 1.07739, 'Z': -3e-06, 'VBur': 0.4176703863829571, 'Mulliken_charge': -0.5431675679356002, 'APT_charge': -0.10679469881317562, 'NPA_charge': -0.7665428702414993, 'NPA_core': 1.9993742900804998, 'NPA_valence': 4.7602328702414995, 'NPA_Rydberg': 0.006930000000000001, 'NPA_total': 6.7665428702415, 'NMR_shift': 164.09335559829347, 'NMR_anisotropy': 38.57219355439202, 'ES_root_Mull…	{'X': 2.147135, 'Y': -0.187349, 'Z': 0.0, 'VBur': 0.5638543134203823, 'Mulliken_charge': 0.4047712381225528, 'APT_charge': 1.0225715098649537, 'NPA_charge': 0.5652984273435083, 'NPA_core': 1.99929, 'NPA_valence': 3.399957282575992, 'NPA_Rydberg': 0.03544429008049975, 'NPA_total': 5.4347015726564925, 'NMR_shift': 5.536105416795569, 'NMR_anisotropy': 150.3062322910288, 'ES_root_Mulliken_charge': 0.…	{'X': 0.660044, 'Y': -0.060054, 'Z': -1e-06, 'VBur': 0.6499598867605214, 'Mulliken_charge': 0.0755553928773191, 'APT_charge': -0.4350784137544415, 'NPA_charge': -0.18545259517001508, 'NPA_core': 1.99894, 'NPA_valence': 4.171558305089516, 'NPA_Rydberg': 0.014954290080499746, 'NPA_total': 6.185452595170015, 'NMR_shift': 67.0965098922269, 'NMR_anisotropy': 153.97874501297653, 'ES_root_Mulliken_charg…	{'L': 3.6214262565218798, 'B1': 1.8095782989570919, 'B5': 6.546259298516836}	{'L': 7.577624301951862, 'B1': 1.8137556436315927, 'B5': 3.3618656740361983}	54
CC(=O)c1ccc(O)cc1	Enz9	methyl-aryl	R	0.22	Conversion was estimated	0.59	80366	10	Conversion was estimated due to broad peak co-eluting with solvent front	2.51		2.62						[CH3:1][C:2](=[O:3])[c:4]1[cH:5][cH:6][c:7]([OH:8])[cH:9][cH:10]1	1	2	4	{'number_of_atoms': 18.000000000000004, 'charge': 0.0, 'multiplicity': 1.0, 'dipole': 3.260655417768961, 'molar_mass': 136.15, 'molar_volume': 1144.311025162987, 'electronic_spatial_extent': 1656.5417564277502, 'E_scf': -460.1128955168225, 'zero_point_correction': 0.14254684579070065, 'E_thermal_correction': 0.1515007007504508, 'H_thermal_correction': 0.1524447007504508, 'G_thermal_correction': 0…	{'X': 2.991881, 'Y': 1.07739, 'Z': -3e-06, 'VBur': 0.4176703863829571, 'Mulliken_charge': -0.5431675679356002, 'APT_charge': -0.10679469881317562, 'NPA_charge': -0.7665428702414993, 'NPA_core': 1.9993742900804998, 'NPA_valence': 4.7602328702414995, 'NPA_Rydberg': 0.006930000000000001, 'NPA_total': 6.7665428702415, 'NMR_shift': 164.09335559829347, 'NMR_anisotropy': 38.57219355439202, 'ES_root_Mull…	{'X': 2.147135, 'Y': -0.187349, 'Z': 0.0, 'VBur': 0.5638543134203823, 'Mulliken_charge': 0.4047712381225528, 'APT_charge': 1.0225715098649537, 'NPA_charge': 0.5652984273435083, 'NPA_core': 1.99929, 'NPA_valence': 3.399957282575992, 'NPA_Rydberg': 0.03544429008049975, 'NPA_total': 5.4347015726564925, 'NMR_shift': 5.536105416795569, 'NMR_anisotropy': 150.3062322910288, 'ES_root_Mulliken_charge': 0.…	{'X': 0.660044, 'Y': -0.060054, 'Z': -1e-06, 'VBur': 0.6499598867605214, 'Mulliken_charge': 0.0755553928773191, 'APT_charge': -0.4350784137544415, 'NPA_charge': -0.18545259517001508, 'NPA_core': 1.99894, 'NPA_valence': 4.171558305089516, 'NPA_Rydberg': 0.014954290080499746, 'NPA_total': 6.185452595170015, 'NMR_shift': 67.0965098922269, 'NMR_anisotropy': 153.97874501297653, 'ES_root_Mulliken_charg…	{'L': 3.6214262565218798, 'B1': 1.8095782989570919, 'B5': 6.546259298516836}	{'L': 7.577624301951862, 'B1': 1.8137556436315927, 'B5': 3.3618656740361983}	55
CC(=O)c1ccc(-n2ccnc2)cc1	Enz1	methyl-aryl	S	0.5	13534	0.81	79791	15		3.01	0	3.29	368090	100	-100		6.064437222	[CH3:1][C:2](=[O:3])[c:4]1[cH:5][cH:6][c:7](-[n:8]2[cH:9][cH:10][n:11][cH:12]2)[cH:13][cH:14]1	1	2	4	{'number_of_atoms': 24.0, 'charge': 0.0, 'multiplicity': 1.0, 'dipole': 2.5889245575098774, 'molar_mass': 186.2128, 'molar_volume': 1510.5364083412953, 'electronic_spatial_extent': 3712.112346285583, 'E_scf': -609.9104538807602, 'zero_point_correction': 0.18976554302681692, 'E_thermal_correction': 0.2014075430268169, 'H_thermal_correction': 0.2023515430268169, 'G_thermal_correction': 0.1510595717…	{'X': -4.336302, 'Y': -1.119054, 'Z': 0.159781, 'VBur': 0.4174390857243313, 'Mulliken_charge': -0.5445782007918123, 'APT_charge': -0.12116606330768073, 'NPA_charge': -0.768525430268169, 'NPA_core': 1.9993699999999999, 'NPA_valence': 4.7621705736908915, 'NPA_Rydberg': 0.00698, 'NPA_total': 6.768525430268169, 'NMR_shift': 163.97461028609953, 'NMR_anisotropy': 39.091007320533336, 'ES_root_Mulliken_c…	{'X': -3.523594, 'Y': 0.151593, 'Z': -0.026407, 'VBur': 0.563631628525928, 'Mulliken_charge': 0.40953442630910797, 'APT_charge': 1.0683323175095212, 'NPA_charge': 0.567846003959061, 'NPA_core': 1.9993, 'NPA_valence': 3.397509139463662, 'NPA_Rydberg': 0.035344856577277, 'NPA_total': 5.432153996040938, 'NMR_shift': 4.462089217153053, 'NMR_anisotropy': 151.02934164487513, 'ES_root_Mulliken_charge': …	{'X': -2.027479, 'Y': 0.063873, 'Z': -0.00621, 'VBur': 0.6490739997281781, 'Mulliken_charge': 0.08571579920818778, 'APT_charge': -0.3979877586464601, 'NPA_charge': -0.16039942630910797, 'NPA_core': 1.9989400000000002, 'NPA_valence': 4.146439426309108, 'NPA_Rydberg': 0.015019999999999999, 'NPA_total': 6.160399426309108, 'NMR_shift': 62.62523976245633, 'NMR_anisotropy': 157.91480692462721, 'ES_root…	{'L': 3.6197969662693192, 'B1': 1.8080719349271814, 'B5': 8.867279473829576}	{'L': 10.26370135480038, 'B1': 2.0920524846108717, 'B5': 3.3748200425042825}	56
CC(=O)c1ccc(-n2ccnc2)cc1	Enz2	methyl-aryl	S	0.5	26969	0.81	66048	29		3.01	0	3.29	596315	100	-100		6.064437222	[CH3:1][C:2](=[O:3])[c:4]1[cH:5][cH:6][c:7](-[n:8]2[cH:9][cH:10][n:11][cH:12]2)[cH:13][cH:14]1	1	2	4	{'number_of_atoms': 24.0, 'charge': 0.0, 'multiplicity': 1.0, 'dipole': 2.5889245575098774, 'molar_mass': 186.2128, 'molar_volume': 1510.5364083412953, 'electronic_spatial_extent': 3712.112346285583, 'E_scf': -609.9104538807602, 'zero_point_correction': 0.18976554302681692, 'E_thermal_correction': 0.2014075430268169, 'H_thermal_correction': 0.2023515430268169, 'G_thermal_correction': 0.1510595717…	{'X': -4.336302, 'Y': -1.119054, 'Z': 0.159781, 'VBur': 0.4174390857243313, 'Mulliken_charge': -0.5445782007918123, 'APT_charge': -0.12116606330768073, 'NPA_charge': -0.768525430268169, 'NPA_core': 1.9993699999999999, 'NPA_valence': 4.7621705736908915, 'NPA_Rydberg': 0.00698, 'NPA_total': 6.768525430268169, 'NMR_shift': 163.97461028609953, 'NMR_anisotropy': 39.091007320533336, 'ES_root_Mulliken_c…	{'X': -3.523594, 'Y': 0.151593, 'Z': -0.026407, 'VBur': 0.563631628525928, 'Mulliken_charge': 0.40953442630910797, 'APT_charge': 1.0683323175095212, 'NPA_charge': 0.567846003959061, 'NPA_core': 1.9993, 'NPA_valence': 3.397509139463662, 'NPA_Rydberg': 0.035344856577277, 'NPA_total': 5.432153996040938, 'NMR_shift': 4.462089217153053, 'NMR_anisotropy': 151.02934164487513, 'ES_root_Mulliken_charge': …	{'X': -2.027479, 'Y': 0.063873, 'Z': -0.00621, 'VBur': 0.6490739997281781, 'Mulliken_charge': 0.08571579920818778, 'APT_charge': -0.3979877586464601, 'NPA_charge': -0.16039942630910797, 'NPA_core': 1.9989400000000002, 'NPA_valence': 4.146439426309108, 'NPA_Rydberg': 0.015019999999999999, 'NPA_total': 6.160399426309108, 'NMR_shift': 62.62523976245633, 'NMR_anisotropy': 157.91480692462721, 'ES_root…	{'L': 3.6197969662693192, 'B1': 1.8080719349271814, 'B5': 8.867279473829576}	{'L': 10.26370135480038, 'B1': 2.0920524846108717, 'B5': 3.3748200425042825}	57
CC(=O)c1ccc(-n2ccnc2)cc1	Enz3	methyl-aryl	S	0.5	63837	0.81	27529	70		3.01	958	3.29	1602918	99.9	-99.9		4.654157971	[CH3:1][C:2](=[O:3])[c:4]1[cH:5][cH:6][c:7](-[n:8]2[cH:9][cH:10][n:11][cH:12]2)[cH:13][cH:14]1	1	2	4	{'number_of_atoms': 24.0, 'charge': 0.0, 'multiplicity': 1.0, 'dipole': 2.5889245575098774, 'molar_mass': 186.2128, 'molar_volume': 1510.5364083412953, 'electronic_spatial_extent': 3712.112346285583, 'E_scf': -609.9104538807602, 'zero_point_correction': 0.18976554302681692, 'E_thermal_correction': 0.2014075430268169, 'H_thermal_correction': 0.2023515430268169, 'G_thermal_correction': 0.1510595717…	{'X': -4.336302, 'Y': -1.119054, 'Z': 0.159781, 'VBur': 0.4174390857243313, 'Mulliken_charge': -0.5445782007918123, 'APT_charge': -0.12116606330768073, 'NPA_charge': -0.768525430268169, 'NPA_core': 1.9993699999999999, 'NPA_valence': 4.7621705736908915, 'NPA_Rydberg': 0.00698, 'NPA_total': 6.768525430268169, 'NMR_shift': 163.97461028609953, 'NMR_anisotropy': 39.091007320533336, 'ES_root_Mulliken_c…	{'X': -3.523594, 'Y': 0.151593, 'Z': -0.026407, 'VBur': 0.563631628525928, 'Mulliken_charge': 0.40953442630910797, 'APT_charge': 1.0683323175095212, 'NPA_charge': 0.567846003959061, 'NPA_core': 1.9993, 'NPA_valence': 3.397509139463662, 'NPA_Rydberg': 0.035344856577277, 'NPA_total': 5.432153996040938, 'NMR_shift': 4.462089217153053, 'NMR_anisotropy': 151.02934164487513, 'ES_root_Mulliken_charge': …	{'X': -2.027479, 'Y': 0.063873, 'Z': -0.00621, 'VBur': 0.6490739997281781, 'Mulliken_charge': 0.08571579920818778, 'APT_charge': -0.3979877586464601, 'NPA_charge': -0.16039942630910797, 'NPA_core': 1.9989400000000002, 'NPA_valence': 4.146439426309108, 'NPA_Rydberg': 0.015019999999999999, 'NPA_total': 6.160399426309108, 'NMR_shift': 62.62523976245633, 'NMR_anisotropy': 157.91480692462721, 'ES_root…	{'L': 3.6197969662693192, 'B1': 1.8080719349271814, 'B5': 8.867279473829576}	{'L': 10.26370135480038, 'B1': 2.0920524846108717, 'B5': 3.3748200425042825}	58
CC(=O)c1ccc(-n2ccnc2)cc1	Enz4	methyl-aryl	S	0.5	79380	0.81	3187	96		3.01	2247	3.29	1826706	99.8	-99.8		4.229398181	[CH3:1][C:2](=[O:3])[c:4]1[cH:5][cH:6][c:7](-[n:8]2[cH:9][cH:10][n:11][cH:12]2)[cH:13][cH:14]1	1	2	4	{'number_of_atoms': 24.0, 'charge': 0.0, 'multiplicity': 1.0, 'dipole': 2.5889245575098774, 'molar_mass': 186.2128, 'molar_volume': 1510.5364083412953, 'electronic_spatial_extent': 3712.112346285583, 'E_scf': -609.9104538807602, 'zero_point_correction': 0.18976554302681692, 'E_thermal_correction': 0.2014075430268169, 'H_thermal_correction': 0.2023515430268169, 'G_thermal_correction': 0.1510595717…	{'X': -4.336302, 'Y': -1.119054, 'Z': 0.159781, 'VBur': 0.4174390857243313, 'Mulliken_charge': -0.5445782007918123, 'APT_charge': -0.12116606330768073, 'NPA_charge': -0.768525430268169, 'NPA_core': 1.9993699999999999, 'NPA_valence': 4.7621705736908915, 'NPA_Rydberg': 0.00698, 'NPA_total': 6.768525430268169, 'NMR_shift': 163.97461028609953, 'NMR_anisotropy': 39.091007320533336, 'ES_root_Mulliken_c…	{'X': -3.523594, 'Y': 0.151593, 'Z': -0.026407, 'VBur': 0.563631628525928, 'Mulliken_charge': 0.40953442630910797, 'APT_charge': 1.0683323175095212, 'NPA_charge': 0.567846003959061, 'NPA_core': 1.9993, 'NPA_valence': 3.397509139463662, 'NPA_Rydberg': 0.035344856577277, 'NPA_total': 5.432153996040938, 'NMR_shift': 4.462089217153053, 'NMR_anisotropy': 151.02934164487513, 'ES_root_Mulliken_charge': …	{'X': -2.027479, 'Y': 0.063873, 'Z': -0.00621, 'VBur': 0.6490739997281781, 'Mulliken_charge': 0.08571579920818778, 'APT_charge': -0.3979877586464601, 'NPA_charge': -0.16039942630910797, 'NPA_core': 1.9989400000000002, 'NPA_valence': 4.146439426309108, 'NPA_Rydberg': 0.015019999999999999, 'NPA_total': 6.160399426309108, 'NMR_shift': 62.62523976245633, 'NMR_anisotropy': 157.91480692462721, 'ES_root…	{'L': 3.6197969662693192, 'B1': 1.8080719349271814, 'B5': 8.867279473829576}	{'L': 10.26370135480038, 'B1': 2.0920524846108717, 'B5': 3.3748200425042825}	59
CC(=O)c1ccc(-n2ccnc2)cc1	Enz6	methyl-aryl	R	0.5	62221	0.81	38229	62		3.01	1353578	3.29	2574	99.6	99.6		-3.804331522	[CH3:1][C:2](=[O:3])[c:4]1[cH:5][cH:6][c:7](-[n:8]2[cH:9][cH:10][n:11][cH:12]2)[cH:13][cH:14]1	1	2	4	{'number_of_atoms': 24.0, 'charge': 0.0, 'multiplicity': 1.0, 'dipole': 2.5889245575098774, 'molar_mass': 186.2128, 'molar_volume': 1510.5364083412953, 'electronic_spatial_extent': 3712.112346285583, 'E_scf': -609.9104538807602, 'zero_point_correction': 0.18976554302681692, 'E_thermal_correction': 0.2014075430268169, 'H_thermal_correction': 0.2023515430268169, 'G_thermal_correction': 0.1510595717…	{'X': -4.336302, 'Y': -1.119054, 'Z': 0.159781, 'VBur': 0.4174390857243313, 'Mulliken_charge': -0.5445782007918123, 'APT_charge': -0.12116606330768073, 'NPA_charge': -0.768525430268169, 'NPA_core': 1.9993699999999999, 'NPA_valence': 4.7621705736908915, 'NPA_Rydberg': 0.00698, 'NPA_total': 6.768525430268169, 'NMR_shift': 163.97461028609953, 'NMR_anisotropy': 39.091007320533336, 'ES_root_Mulliken_c…	{'X': -3.523594, 'Y': 0.151593, 'Z': -0.026407, 'VBur': 0.563631628525928, 'Mulliken_charge': 0.40953442630910797, 'APT_charge': 1.0683323175095212, 'NPA_charge': 0.567846003959061, 'NPA_core': 1.9993, 'NPA_valence': 3.397509139463662, 'NPA_Rydberg': 0.035344856577277, 'NPA_total': 5.432153996040938, 'NMR_shift': 4.462089217153053, 'NMR_anisotropy': 151.02934164487513, 'ES_root_Mulliken_charge': …	{'X': -2.027479, 'Y': 0.063873, 'Z': -0.00621, 'VBur': 0.6490739997281781, 'Mulliken_charge': 0.08571579920818778, 'APT_charge': -0.3979877586464601, 'NPA_charge': -0.16039942630910797, 'NPA_core': 1.9989400000000002, 'NPA_valence': 4.146439426309108, 'NPA_Rydberg': 0.015019999999999999, 'NPA_total': 6.160399426309108, 'NMR_shift': 62.62523976245633, 'NMR_anisotropy': 157.91480692462721, 'ES_root…	{'L': 3.6197969662693192, 'B1': 1.8080719349271814, 'B5': 8.867279473829576}	{'L': 10.26370135480038, 'B1': 2.0920524846108717, 'B5': 3.3748200425042825}	60
CC(=O)c1ccc(-n2ccnc2)cc1	Enz7	methyl-aryl	R	0.5	68835	0.81	21800	76		3.01	1629525	3.29	0	100	100		-6.064437222	[CH3:1][C:2](=[O:3])[c:4]1[cH:5][cH:6][c:7](-[n:8]2[cH:9][cH:10][n:11][cH:12]2)[cH:13][cH:14]1	1	2	4	{'number_of_atoms': 24.0, 'charge': 0.0, 'multiplicity': 1.0, 'dipole': 2.5889245575098774, 'molar_mass': 186.2128, 'molar_volume': 1510.5364083412953, 'electronic_spatial_extent': 3712.112346285583, 'E_scf': -609.9104538807602, 'zero_point_correction': 0.18976554302681692, 'E_thermal_correction': 0.2014075430268169, 'H_thermal_correction': 0.2023515430268169, 'G_thermal_correction': 0.1510595717…	{'X': -4.336302, 'Y': -1.119054, 'Z': 0.159781, 'VBur': 0.4174390857243313, 'Mulliken_charge': -0.5445782007918123, 'APT_charge': -0.12116606330768073, 'NPA_charge': -0.768525430268169, 'NPA_core': 1.9993699999999999, 'NPA_valence': 4.7621705736908915, 'NPA_Rydberg': 0.00698, 'NPA_total': 6.768525430268169, 'NMR_shift': 163.97461028609953, 'NMR_anisotropy': 39.091007320533336, 'ES_root_Mulliken_c…	{'X': -3.523594, 'Y': 0.151593, 'Z': -0.026407, 'VBur': 0.563631628525928, 'Mulliken_charge': 0.40953442630910797, 'APT_charge': 1.0683323175095212, 'NPA_charge': 0.567846003959061, 'NPA_core': 1.9993, 'NPA_valence': 3.397509139463662, 'NPA_Rydberg': 0.035344856577277, 'NPA_total': 5.432153996040938, 'NMR_shift': 4.462089217153053, 'NMR_anisotropy': 151.02934164487513, 'ES_root_Mulliken_charge': …	{'X': -2.027479, 'Y': 0.063873, 'Z': -0.00621, 'VBur': 0.6490739997281781, 'Mulliken_charge': 0.08571579920818778, 'APT_charge': -0.3979877586464601, 'NPA_charge': -0.16039942630910797, 'NPA_core': 1.9989400000000002, 'NPA_valence': 4.146439426309108, 'NPA_Rydberg': 0.015019999999999999, 'NPA_total': 6.160399426309108, 'NMR_shift': 62.62523976245633, 'NMR_anisotropy': 157.91480692462721, 'ES_root…	{'L': 3.6197969662693192, 'B1': 1.8080719349271814, 'B5': 8.867279473829576}	{'L': 10.26370135480038, 'B1': 2.0920524846108717, 'B5': 3.3748200425042825}	61
CC(=O)c1ccc(-n2ccnc2)cc1	Enz8	methyl-aryl	R	0.5	47881	0.81	52627	48		3.01	1058968	3.29	0	100	100		-6.064437222	[CH3:1][C:2](=[O:3])[c:4]1[cH:5][cH:6][c:7](-[n:8]2[cH:9][cH:10][n:11][cH:12]2)[cH:13][cH:14]1	1	2	4	{'number_of_atoms': 24.0, 'charge': 0.0, 'multiplicity': 1.0, 'dipole': 2.5889245575098774, 'molar_mass': 186.2128, 'molar_volume': 1510.5364083412953, 'electronic_spatial_extent': 3712.112346285583, 'E_scf': -609.9104538807602, 'zero_point_correction': 0.18976554302681692, 'E_thermal_correction': 0.2014075430268169, 'H_thermal_correction': 0.2023515430268169, 'G_thermal_correction': 0.1510595717…	{'X': -4.336302, 'Y': -1.119054, 'Z': 0.159781, 'VBur': 0.4174390857243313, 'Mulliken_charge': -0.5445782007918123, 'APT_charge': -0.12116606330768073, 'NPA_charge': -0.768525430268169, 'NPA_core': 1.9993699999999999, 'NPA_valence': 4.7621705736908915, 'NPA_Rydberg': 0.00698, 'NPA_total': 6.768525430268169, 'NMR_shift': 163.97461028609953, 'NMR_anisotropy': 39.091007320533336, 'ES_root_Mulliken_c…	{'X': -3.523594, 'Y': 0.151593, 'Z': -0.026407, 'VBur': 0.563631628525928, 'Mulliken_charge': 0.40953442630910797, 'APT_charge': 1.0683323175095212, 'NPA_charge': 0.567846003959061, 'NPA_core': 1.9993, 'NPA_valence': 3.397509139463662, 'NPA_Rydberg': 0.035344856577277, 'NPA_total': 5.432153996040938, 'NMR_shift': 4.462089217153053, 'NMR_anisotropy': 151.02934164487513, 'ES_root_Mulliken_charge': …	{'X': -2.027479, 'Y': 0.063873, 'Z': -0.00621, 'VBur': 0.6490739997281781, 'Mulliken_charge': 0.08571579920818778, 'APT_charge': -0.3979877586464601, 'NPA_charge': -0.16039942630910797, 'NPA_core': 1.9989400000000002, 'NPA_valence': 4.146439426309108, 'NPA_Rydberg': 0.015019999999999999, 'NPA_total': 6.160399426309108, 'NMR_shift': 62.62523976245633, 'NMR_anisotropy': 157.91480692462721, 'ES_root…	{'L': 3.6197969662693192, 'B1': 1.8080719349271814, 'B5': 8.867279473829576}	{'L': 10.26370135480038, 'B1': 2.0920524846108717, 'B5': 3.3748200425042825}	62
CC(=O)c1ccc(-n2ccnc2)cc1	Enz9	methyl-aryl	R	0.5	26091	0.81	65831	28		3.01	630349	3.29	0	100	100		-6.064437222	[CH3:1][C:2](=[O:3])[c:4]1[cH:5][cH:6][c:7](-[n:8]2[cH:9][cH:10][n:11][cH:12]2)[cH:13][cH:14]1	1	2	4	{'number_of_atoms': 24.0, 'charge': 0.0, 'multiplicity': 1.0, 'dipole': 2.5889245575098774, 'molar_mass': 186.2128, 'molar_volume': 1510.5364083412953, 'electronic_spatial_extent': 3712.112346285583, 'E_scf': -609.9104538807602, 'zero_point_correction': 0.18976554302681692, 'E_thermal_correction': 0.2014075430268169, 'H_thermal_correction': 0.2023515430268169, 'G_thermal_correction': 0.1510595717…	{'X': -4.336302, 'Y': -1.119054, 'Z': 0.159781, 'VBur': 0.4174390857243313, 'Mulliken_charge': -0.5445782007918123, 'APT_charge': -0.12116606330768073, 'NPA_charge': -0.768525430268169, 'NPA_core': 1.9993699999999999, 'NPA_valence': 4.7621705736908915, 'NPA_Rydberg': 0.00698, 'NPA_total': 6.768525430268169, 'NMR_shift': 163.97461028609953, 'NMR_anisotropy': 39.091007320533336, 'ES_root_Mulliken_c…	{'X': -3.523594, 'Y': 0.151593, 'Z': -0.026407, 'VBur': 0.563631628525928, 'Mulliken_charge': 0.40953442630910797, 'APT_charge': 1.0683323175095212, 'NPA_charge': 0.567846003959061, 'NPA_core': 1.9993, 'NPA_valence': 3.397509139463662, 'NPA_Rydberg': 0.035344856577277, 'NPA_total': 5.432153996040938, 'NMR_shift': 4.462089217153053, 'NMR_anisotropy': 151.02934164487513, 'ES_root_Mulliken_charge': …	{'X': -2.027479, 'Y': 0.063873, 'Z': -0.00621, 'VBur': 0.6490739997281781, 'Mulliken_charge': 0.08571579920818778, 'APT_charge': -0.3979877586464601, 'NPA_charge': -0.16039942630910797, 'NPA_core': 1.9989400000000002, 'NPA_valence': 4.146439426309108, 'NPA_Rydberg': 0.015019999999999999, 'NPA_total': 6.160399426309108, 'NMR_shift': 62.62523976245633, 'NMR_anisotropy': 157.91480692462721, 'ES_root…	{'L': 3.6197969662693192, 'B1': 1.8080719349271814, 'B5': 8.867279473829576}	{'L': 10.26370135480038, 'B1': 2.0920524846108717, 'B5': 3.3748200425042825}	63
CC(=O)c1cccc(OC(F)(F)F)c1	Enz1	methyl-aryl	S	0.87	642	1.38	6215	9		1.67	291490.6667	2.36	1457	99	-99		3.241391147	[CH3:1][C:2](=[O:3])[c:4]1[cH:5][cH:6][cH:7][c:8]([O:9][C:10]([F:11])([F:12])[F:13])[cH:14]1	1	2	4	{'number_of_atoms': 20.999999999999996, 'charge': 0.0, 'multiplicity': 1.0, 'dipole': 2.662176316677655, 'molar_mass': 204.14829999999995, 'molar_volume': 1398.0936360386045, 'electronic_spatial_extent': 3312.707345921881, 'E_scf': -797.1450001388087, 'zero_point_correction': 0.14746027858861172, 'E_thermal_correction': 0.15975432721404045, 'H_thermal_correction': 0.16069872981670857, 'G_thermal_…	{'X': 4.148577, 'Y': -0.841747, 'Z': -0.077089, 'VBur': 0.41849947325905057, 'Mulliken_charge': -0.544912425269495, 'APT_charge': -0.11617058898842234, 'NPA_charge': -0.7693372665494957, 'NPA_core': 1.9993699999999999, 'NPA_valence': 4.762978564862045, 'NPA_Rydberg': 0.006986401848094506, 'NPA_total': 6.769337266549494, 'NMR_shift': 163.86188565370523, 'NMR_anisotropy': 39.4656876810944, 'ES_root…	{'X': 2.650536, 'Y': -1.077804, 'Z': 0.01009, 'VBur': 0.5631437998557677, 'Mulliken_charge': 0.4135492118729066, 'APT_charge': 0.9531849285350986, 'NPA_charge': 0.5714220961879378, 'NPA_core': 1.9993059739733183, 'NPA_valence': 3.393964743947548, 'NPA_Rydberg': 0.03530545970387, 'NPA_total': 5.428577903812061, 'NMR_shift': 3.9040203879704523, 'NMR_anisotropy': 151.39120885335, 'ES_root_Mulliken_c…	{'X': 1.728151, 'Y': 0.109498, 'Z': 0.020465, 'VBur': 0.6494379822697757, 'Mulliken_charge': 0.06539603459159754, 'APT_charge': -0.21233202653670635, 'NPA_charge': -0.13811289086471196, 'NPA_core': 1.9989540260266816, 'NPA_valence': 4.123837575327067, 'NPA_Rydberg': 0.015325943013325771, 'NPA_total': 6.138112890864711, 'NMR_shift': 59.046680748217504, 'NMR_anisotropy': 156.94061865991395, 'ES_roo…	{'L': 3.6669793148999443, 'B1': 1.825989316800132, 'B5': 6.99991888796891}	{'L': 7.730694396219646, 'B1': 1.8837900075894787, 'B5': 5.661633136651019}	64
CC(=O)c1cccc(OC(F)(F)F)c1	Enz2	methyl-aryl	S	0.87	656	1.38	11950	5		1.67	258438.6667	2.36	1941.666667	98.5	-98.5		2.991561315	[CH3:1][C:2](=[O:3])[c:4]1[cH:5][cH:6][cH:7][c:8]([O:9][C:10]([F:11])([F:12])[F:13])[cH:14]1	1	2	4	{'number_of_atoms': 20.999999999999996, 'charge': 0.0, 'multiplicity': 1.0, 'dipole': 2.662176316677655, 'molar_mass': 204.14829999999995, 'molar_volume': 1398.0936360386045, 'electronic_spatial_extent': 3312.707345921881, 'E_scf': -797.1450001388087, 'zero_point_correction': 0.14746027858861172, 'E_thermal_correction': 0.15975432721404045, 'H_thermal_correction': 0.16069872981670857, 'G_thermal_…	{'X': 4.148577, 'Y': -0.841747, 'Z': -0.077089, 'VBur': 0.41849947325905057, 'Mulliken_charge': -0.544912425269495, 'APT_charge': -0.11617058898842234, 'NPA_charge': -0.7693372665494957, 'NPA_core': 1.9993699999999999, 'NPA_valence': 4.762978564862045, 'NPA_Rydberg': 0.006986401848094506, 'NPA_total': 6.769337266549494, 'NMR_shift': 163.86188565370523, 'NMR_anisotropy': 39.4656876810944, 'ES_root…	{'X': 2.650536, 'Y': -1.077804, 'Z': 0.01009, 'VBur': 0.5631437998557677, 'Mulliken_charge': 0.4135492118729066, 'APT_charge': 0.9531849285350986, 'NPA_charge': 0.5714220961879378, 'NPA_core': 1.9993059739733183, 'NPA_valence': 3.393964743947548, 'NPA_Rydberg': 0.03530545970387, 'NPA_total': 5.428577903812061, 'NMR_shift': 3.9040203879704523, 'NMR_anisotropy': 151.39120885335, 'ES_root_Mulliken_c…	{'X': 1.728151, 'Y': 0.109498, 'Z': 0.020465, 'VBur': 0.6494379822697757, 'Mulliken_charge': 0.06539603459159754, 'APT_charge': -0.21233202653670635, 'NPA_charge': -0.13811289086471196, 'NPA_core': 1.9989540260266816, 'NPA_valence': 4.123837575327067, 'NPA_Rydberg': 0.015325943013325771, 'NPA_total': 6.138112890864711, 'NMR_shift': 59.046680748217504, 'NMR_anisotropy': 156.94061865991395, 'ES_roo…	{'L': 3.6669793148999443, 'B1': 1.825989316800132, 'B5': 6.99991888796891}	{'L': 7.730694396219646, 'B1': 1.8837900075894787, 'B5': 5.661633136651019}	65
CC(=O)c1cccc(OC(F)(F)F)c1	Enz3	methyl-aryl	S	0.87	532	1.38	9795	5		1.67	213757.3333	2.36	2430.333333	97.8	-97.8		2.754870148	[CH3:1][C:2](=[O:3])[c:4]1[cH:5][cH:6][cH:7][c:8]([O:9][C:10]([F:11])([F:12])[F:13])[cH:14]1	1	2	4	{'number_of_atoms': 20.999999999999996, 'charge': 0.0, 'multiplicity': 1.0, 'dipole': 2.662176316677655, 'molar_mass': 204.14829999999995, 'molar_volume': 1398.0936360386045, 'electronic_spatial_extent': 3312.707345921881, 'E_scf': -797.1450001388087, 'zero_point_correction': 0.14746027858861172, 'E_thermal_correction': 0.15975432721404045, 'H_thermal_correction': 0.16069872981670857, 'G_thermal_…	{'X': 4.148577, 'Y': -0.841747, 'Z': -0.077089, 'VBur': 0.41849947325905057, 'Mulliken_charge': -0.544912425269495, 'APT_charge': -0.11617058898842234, 'NPA_charge': -0.7693372665494957, 'NPA_core': 1.9993699999999999, 'NPA_valence': 4.762978564862045, 'NPA_Rydberg': 0.006986401848094506, 'NPA_total': 6.769337266549494, 'NMR_shift': 163.86188565370523, 'NMR_anisotropy': 39.4656876810944, 'ES_root…	{'X': 2.650536, 'Y': -1.077804, 'Z': 0.01009, 'VBur': 0.5631437998557677, 'Mulliken_charge': 0.4135492118729066, 'APT_charge': 0.9531849285350986, 'NPA_charge': 0.5714220961879378, 'NPA_core': 1.9993059739733183, 'NPA_valence': 3.393964743947548, 'NPA_Rydberg': 0.03530545970387, 'NPA_total': 5.428577903812061, 'NMR_shift': 3.9040203879704523, 'NMR_anisotropy': 151.39120885335, 'ES_root_Mulliken_c…	{'X': 1.728151, 'Y': 0.109498, 'Z': 0.020465, 'VBur': 0.6494379822697757, 'Mulliken_charge': 0.06539603459159754, 'APT_charge': -0.21233202653670635, 'NPA_charge': -0.13811289086471196, 'NPA_core': 1.9989540260266816, 'NPA_valence': 4.123837575327067, 'NPA_Rydberg': 0.015325943013325771, 'NPA_total': 6.138112890864711, 'NMR_shift': 59.046680748217504, 'NMR_anisotropy': 156.94061865991395, 'ES_roo…	{'L': 3.6669793148999443, 'B1': 1.825989316800132, 'B5': 6.99991888796891}	{'L': 7.730694396219646, 'B1': 1.8837900075894787, 'B5': 5.661633136651019}	66
CC(=O)c1cccc(OC(F)(F)F)c1	Enz4	methyl-aryl	S	0.87	1183	1.38	5995	16		1.67	460744.3333	2.36	1182.666667	99.5	-99.5		3.667381185	[CH3:1][C:2](=[O:3])[c:4]1[cH:5][cH:6][cH:7][c:8]([O:9][C:10]([F:11])([F:12])[F:13])[cH:14]1	1	2	4	{'number_of_atoms': 20.999999999999996, 'charge': 0.0, 'multiplicity': 1.0, 'dipole': 2.662176316677655, 'molar_mass': 204.14829999999995, 'molar_volume': 1398.0936360386045, 'electronic_spatial_extent': 3312.707345921881, 'E_scf': -797.1450001388087, 'zero_point_correction': 0.14746027858861172, 'E_thermal_correction': 0.15975432721404045, 'H_thermal_correction': 0.16069872981670857, 'G_thermal_…	{'X': 4.148577, 'Y': -0.841747, 'Z': -0.077089, 'VBur': 0.41849947325905057, 'Mulliken_charge': -0.544912425269495, 'APT_charge': -0.11617058898842234, 'NPA_charge': -0.7693372665494957, 'NPA_core': 1.9993699999999999, 'NPA_valence': 4.762978564862045, 'NPA_Rydberg': 0.006986401848094506, 'NPA_total': 6.769337266549494, 'NMR_shift': 163.86188565370523, 'NMR_anisotropy': 39.4656876810944, 'ES_root…	{'X': 2.650536, 'Y': -1.077804, 'Z': 0.01009, 'VBur': 0.5631437998557677, 'Mulliken_charge': 0.4135492118729066, 'APT_charge': 0.9531849285350986, 'NPA_charge': 0.5714220961879378, 'NPA_core': 1.9993059739733183, 'NPA_valence': 3.393964743947548, 'NPA_Rydberg': 0.03530545970387, 'NPA_total': 5.428577903812061, 'NMR_shift': 3.9040203879704523, 'NMR_anisotropy': 151.39120885335, 'ES_root_Mulliken_c…	{'X': 1.728151, 'Y': 0.109498, 'Z': 0.020465, 'VBur': 0.6494379822697757, 'Mulliken_charge': 0.06539603459159754, 'APT_charge': -0.21233202653670635, 'NPA_charge': -0.13811289086471196, 'NPA_core': 1.9989540260266816, 'NPA_valence': 4.123837575327067, 'NPA_Rydberg': 0.015325943013325771, 'NPA_total': 6.138112890864711, 'NMR_shift': 59.046680748217504, 'NMR_anisotropy': 156.94061865991395, 'ES_roo…	{'L': 3.6669793148999443, 'B1': 1.825989316800132, 'B5': 6.99991888796891}	{'L': 7.730694396219646, 'B1': 1.8837900075894787, 'B5': 5.661633136651019}	67
CC(=O)c1cccc(OC(F)(F)F)c1	Enz6	methyl-aryl	R	0.87	473	1.38	12031	4		1.67	1669	2.36	196916	98.3	98.3		-2.914299519	[CH3:1][C:2](=[O:3])[c:4]1[cH:5][cH:6][cH:7][c:8]([O:9][C:10]([F:11])([F:12])[F:13])[cH:14]1	1	2	4	{'number_of_atoms': 20.999999999999996, 'charge': 0.0, 'multiplicity': 1.0, 'dipole': 2.662176316677655, 'molar_mass': 204.14829999999995, 'molar_volume': 1398.0936360386045, 'electronic_spatial_extent': 3312.707345921881, 'E_scf': -797.1450001388087, 'zero_point_correction': 0.14746027858861172, 'E_thermal_correction': 0.15975432721404045, 'H_thermal_correction': 0.16069872981670857, 'G_thermal_…	{'X': 4.148577, 'Y': -0.841747, 'Z': -0.077089, 'VBur': 0.41849947325905057, 'Mulliken_charge': -0.544912425269495, 'APT_charge': -0.11617058898842234, 'NPA_charge': -0.7693372665494957, 'NPA_core': 1.9993699999999999, 'NPA_valence': 4.762978564862045, 'NPA_Rydberg': 0.006986401848094506, 'NPA_total': 6.769337266549494, 'NMR_shift': 163.86188565370523, 'NMR_anisotropy': 39.4656876810944, 'ES_root…	{'X': 2.650536, 'Y': -1.077804, 'Z': 0.01009, 'VBur': 0.5631437998557677, 'Mulliken_charge': 0.4135492118729066, 'APT_charge': 0.9531849285350986, 'NPA_charge': 0.5714220961879378, 'NPA_core': 1.9993059739733183, 'NPA_valence': 3.393964743947548, 'NPA_Rydberg': 0.03530545970387, 'NPA_total': 5.428577903812061, 'NMR_shift': 3.9040203879704523, 'NMR_anisotropy': 151.39120885335, 'ES_root_Mulliken_c…	{'X': 1.728151, 'Y': 0.109498, 'Z': 0.020465, 'VBur': 0.6494379822697757, 'Mulliken_charge': 0.06539603459159754, 'APT_charge': -0.21233202653670635, 'NPA_charge': -0.13811289086471196, 'NPA_core': 1.9989540260266816, 'NPA_valence': 4.123837575327067, 'NPA_Rydberg': 0.015325943013325771, 'NPA_total': 6.138112890864711, 'NMR_shift': 59.046680748217504, 'NMR_anisotropy': 156.94061865991395, 'ES_roo…	{'L': 3.6669793148999443, 'B1': 1.825989316800132, 'B5': 6.99991888796891}	{'L': 7.730694396219646, 'B1': 1.8837900075894787, 'B5': 5.661633136651019}	68
CC(=O)c1cccc(OC(F)(F)F)c1	Enz7	methyl-aryl	R	0.87	683	1.38	4337	14		1.67	1054.333333	2.36	732163.3333	99.7	99.7		-3.980802308	[CH3:1][C:2](=[O:3])[c:4]1[cH:5][cH:6][cH:7][c:8]([O:9][C:10]([F:11])([F:12])[F:13])[cH:14]1	1	2	4	{'number_of_atoms': 20.999999999999996, 'charge': 0.0, 'multiplicity': 1.0, 'dipole': 2.662176316677655, 'molar_mass': 204.14829999999995, 'molar_volume': 1398.0936360386045, 'electronic_spatial_extent': 3312.707345921881, 'E_scf': -797.1450001388087, 'zero_point_correction': 0.14746027858861172, 'E_thermal_correction': 0.15975432721404045, 'H_thermal_correction': 0.16069872981670857, 'G_thermal_…	{'X': 4.148577, 'Y': -0.841747, 'Z': -0.077089, 'VBur': 0.41849947325905057, 'Mulliken_charge': -0.544912425269495, 'APT_charge': -0.11617058898842234, 'NPA_charge': -0.7693372665494957, 'NPA_core': 1.9993699999999999, 'NPA_valence': 4.762978564862045, 'NPA_Rydberg': 0.006986401848094506, 'NPA_total': 6.769337266549494, 'NMR_shift': 163.86188565370523, 'NMR_anisotropy': 39.4656876810944, 'ES_root…	{'X': 2.650536, 'Y': -1.077804, 'Z': 0.01009, 'VBur': 0.5631437998557677, 'Mulliken_charge': 0.4135492118729066, 'APT_charge': 0.9531849285350986, 'NPA_charge': 0.5714220961879378, 'NPA_core': 1.9993059739733183, 'NPA_valence': 3.393964743947548, 'NPA_Rydberg': 0.03530545970387, 'NPA_total': 5.428577903812061, 'NMR_shift': 3.9040203879704523, 'NMR_anisotropy': 151.39120885335, 'ES_root_Mulliken_c…	{'X': 1.728151, 'Y': 0.109498, 'Z': 0.020465, 'VBur': 0.6494379822697757, 'Mulliken_charge': 0.06539603459159754, 'APT_charge': -0.21233202653670635, 'NPA_charge': -0.13811289086471196, 'NPA_core': 1.9989540260266816, 'NPA_valence': 4.123837575327067, 'NPA_Rydberg': 0.015325943013325771, 'NPA_total': 6.138112890864711, 'NMR_shift': 59.046680748217504, 'NMR_anisotropy': 156.94061865991395, 'ES_roo…	{'L': 3.6669793148999443, 'B1': 1.825989316800132, 'B5': 6.99991888796891}	{'L': 7.730694396219646, 'B1': 1.8837900075894787, 'B5': 5.661633136651019}	69
CC(=O)c1cccc(OC(F)(F)F)c1	Enz8	methyl-aryl	R	0.87	478	1.38	7061	6		1.67	0	2.36	376491	100	100		-6.064437222	[CH3:1][C:2](=[O:3])[c:4]1[cH:5][cH:6][cH:7][c:8]([O:9][C:10]([F:11])([F:12])[F:13])[cH:14]1	1	2	4	{'number_of_atoms': 20.999999999999996, 'charge': 0.0, 'multiplicity': 1.0, 'dipole': 2.662176316677655, 'molar_mass': 204.14829999999995, 'molar_volume': 1398.0936360386045, 'electronic_spatial_extent': 3312.707345921881, 'E_scf': -797.1450001388087, 'zero_point_correction': 0.14746027858861172, 'E_thermal_correction': 0.15975432721404045, 'H_thermal_correction': 0.16069872981670857, 'G_thermal_…	{'X': 4.148577, 'Y': -0.841747, 'Z': -0.077089, 'VBur': 0.41849947325905057, 'Mulliken_charge': -0.544912425269495, 'APT_charge': -0.11617058898842234, 'NPA_charge': -0.7693372665494957, 'NPA_core': 1.9993699999999999, 'NPA_valence': 4.762978564862045, 'NPA_Rydberg': 0.006986401848094506, 'NPA_total': 6.769337266549494, 'NMR_shift': 163.86188565370523, 'NMR_anisotropy': 39.4656876810944, 'ES_root…	{'X': 2.650536, 'Y': -1.077804, 'Z': 0.01009, 'VBur': 0.5631437998557677, 'Mulliken_charge': 0.4135492118729066, 'APT_charge': 0.9531849285350986, 'NPA_charge': 0.5714220961879378, 'NPA_core': 1.9993059739733183, 'NPA_valence': 3.393964743947548, 'NPA_Rydberg': 0.03530545970387, 'NPA_total': 5.428577903812061, 'NMR_shift': 3.9040203879704523, 'NMR_anisotropy': 151.39120885335, 'ES_root_Mulliken_c…	{'X': 1.728151, 'Y': 0.109498, 'Z': 0.020465, 'VBur': 0.6494379822697757, 'Mulliken_charge': 0.06539603459159754, 'APT_charge': -0.21233202653670635, 'NPA_charge': -0.13811289086471196, 'NPA_core': 1.9989540260266816, 'NPA_valence': 4.123837575327067, 'NPA_Rydberg': 0.015325943013325771, 'NPA_total': 6.138112890864711, 'NMR_shift': 59.046680748217504, 'NMR_anisotropy': 156.94061865991395, 'ES_roo…	{'L': 3.6669793148999443, 'B1': 1.825989316800132, 'B5': 6.99991888796891}	{'L': 7.730694396219646, 'B1': 1.8837900075894787, 'B5': 5.661633136651019}	70
CC(=O)c1cccc(OC(F)(F)F)c1	Enz9	methyl-aryl	R	0.87	642	1.38	11326	5		1.67	0	2.36	355080	100	100		-6.064437222	[CH3:1][C:2](=[O:3])[c:4]1[cH:5][cH:6][cH:7][c:8]([O:9][C:10]([F:11])([F:12])[F:13])[cH:14]1	1	2	4	{'number_of_atoms': 20.999999999999996, 'charge': 0.0, 'multiplicity': 1.0, 'dipole': 2.662176316677655, 'molar_mass': 204.14829999999995, 'molar_volume': 1398.0936360386045, 'electronic_spatial_extent': 3312.707345921881, 'E_scf': -797.1450001388087, 'zero_point_correction': 0.14746027858861172, 'E_thermal_correction': 0.15975432721404045, 'H_thermal_correction': 0.16069872981670857, 'G_thermal_…	{'X': 4.148577, 'Y': -0.841747, 'Z': -0.077089, 'VBur': 0.41849947325905057, 'Mulliken_charge': -0.544912425269495, 'APT_charge': -0.11617058898842234, 'NPA_charge': -0.7693372665494957, 'NPA_core': 1.9993699999999999, 'NPA_valence': 4.762978564862045, 'NPA_Rydberg': 0.006986401848094506, 'NPA_total': 6.769337266549494, 'NMR_shift': 163.86188565370523, 'NMR_anisotropy': 39.4656876810944, 'ES_root…	{'X': 2.650536, 'Y': -1.077804, 'Z': 0.01009, 'VBur': 0.5631437998557677, 'Mulliken_charge': 0.4135492118729066, 'APT_charge': 0.9531849285350986, 'NPA_charge': 0.5714220961879378, 'NPA_core': 1.9993059739733183, 'NPA_valence': 3.393964743947548, 'NPA_Rydberg': 0.03530545970387, 'NPA_total': 5.428577903812061, 'NMR_shift': 3.9040203879704523, 'NMR_anisotropy': 151.39120885335, 'ES_root_Mulliken_c…	{'X': 1.728151, 'Y': 0.109498, 'Z': 0.020465, 'VBur': 0.6494379822697757, 'Mulliken_charge': 0.06539603459159754, 'APT_charge': -0.21233202653670635, 'NPA_charge': -0.13811289086471196, 'NPA_core': 1.9989540260266816, 'NPA_valence': 4.123837575327067, 'NPA_Rydberg': 0.015325943013325771, 'NPA_total': 6.138112890864711, 'NMR_shift': 59.046680748217504, 'NMR_anisotropy': 156.94061865991395, 'ES_roo…	{'L': 3.6669793148999443, 'B1': 1.825989316800132, 'B5': 6.99991888796891}	{'L': 7.730694396219646, 'B1': 1.8837900075894787, 'B5': 5.661633136651019}	71
CC(=O)c1cccc(NC(=O)OC(C)(C)C)c1	Enz1	methyl-aryl	S	0.88	9923	1.33	82709	11		3.05	273253	3.28	395	99.7	99.7		3.980802308	[CH3:1][C:2](=[O:3])[c:4]1[cH:5][cH:6][cH:7][c:8]([NH:9][C:10](=[O:11])[O:12][C:13]([CH3:14])([CH3:15])[CH3:16])[cH:17]1	1	2	4	{'number_of_atoms': 34.0, 'charge': 0.0, 'multiplicity': 1.0, 'dipole': 2.839324352502436, 'molar_mass': 235.2822, 'molar_volume': 2185.0572571126536, 'electronic_spatial_extent': 6417.167730119704, 'E_scf': -786.0862257812807, 'zero_point_correction': 0.2829715333497406, 'E_thermal_correction': 0.30046717111305604, 'H_thermal_correction': 0.30141146405784713, 'G_thermal_correction': 0.2367893180…	{'X': 5.791786, 'Y': -0.472497, 'Z': 0.0, 'VBur': 0.4186133138314667, 'Mulliken_charge': -0.5428536769649416, 'APT_charge': -0.1161974810524484, 'NPA_charge': -0.7679696017257577, 'NPA_core': 1.9993700000000003, 'NPA_valence': 4.761652652058407, 'NPA_Rydberg': 0.006939879115261751, 'NPA_total': 6.767969601725759, 'NMR_shift': 163.66891542955022, 'NMR_anisotropy': 39.390982785574415, 'ES_root_Mull…	{'X': 4.36983, 'Y': -1.009175, 'Z': 0.0, 'VBur': 0.5625404322810825, 'Mulliken_charge': 0.4083901929992971, 'APT_charge': 0.982094991921171, 'NPA_charge': 0.5719510651196793, 'NPA_core': 1.9993005581108063, 'NPA_valence': 3.3934110663167902, 'NPA_Rydberg': 0.03533652956640413, 'NPA_total': 5.428048934880321, 'NMR_shift': 3.098056964907687, 'NMR_anisotropy': 152.4135167818929, 'ES_root_Mulliken_ch…	{'X': 3.22924, 'Y': -0.034784, 'Z': 0.0, 'VBur': 0.6507765386807965, 'Mulliken_charge': 0.07282753400743286, 'APT_charge': -0.208066337439372, 'NPA_charge': -0.14275971798782808, 'NPA_core': 1.9989534875587167, 'NPA_valence': 4.128432663485592, 'NPA_Rydberg': 0.01537188105807967, 'NPA_total': 6.142759717987828, 'NMR_shift': 60.17401707232191, 'NMR_anisotropy': 157.7316886074148, 'ES_root_Mulliken…	{'L': 4.330895998844361, 'B1': 1.8699936746045513, 'B5': 8.222067100073351}	{'L': 9.56731424026811, 'B1': 2.1772830516988604, 'B5': 8.325525019015698}	72
CC(=O)c1cccc(NC(=O)OC(C)(C)C)c1	Enz2	methyl-aryl	S	0.88	5083	1.33	85679	6		3.05	144597.6667	3.28	0	100	100		6.064437222	[CH3:1][C:2](=[O:3])[c:4]1[cH:5][cH:6][cH:7][c:8]([NH:9][C:10](=[O:11])[O:12][C:13]([CH3:14])([CH3:15])[CH3:16])[cH:17]1	1	2	4	{'number_of_atoms': 34.0, 'charge': 0.0, 'multiplicity': 1.0, 'dipole': 2.839324352502436, 'molar_mass': 235.2822, 'molar_volume': 2185.0572571126536, 'electronic_spatial_extent': 6417.167730119704, 'E_scf': -786.0862257812807, 'zero_point_correction': 0.2829715333497406, 'E_thermal_correction': 0.30046717111305604, 'H_thermal_correction': 0.30141146405784713, 'G_thermal_correction': 0.2367893180…	{'X': 5.791786, 'Y': -0.472497, 'Z': 0.0, 'VBur': 0.4186133138314667, 'Mulliken_charge': -0.5428536769649416, 'APT_charge': -0.1161974810524484, 'NPA_charge': -0.7679696017257577, 'NPA_core': 1.9993700000000003, 'NPA_valence': 4.761652652058407, 'NPA_Rydberg': 0.006939879115261751, 'NPA_total': 6.767969601725759, 'NMR_shift': 163.66891542955022, 'NMR_anisotropy': 39.390982785574415, 'ES_root_Mull…	{'X': 4.36983, 'Y': -1.009175, 'Z': 0.0, 'VBur': 0.5625404322810825, 'Mulliken_charge': 0.4083901929992971, 'APT_charge': 0.982094991921171, 'NPA_charge': 0.5719510651196793, 'NPA_core': 1.9993005581108063, 'NPA_valence': 3.3934110663167902, 'NPA_Rydberg': 0.03533652956640413, 'NPA_total': 5.428048934880321, 'NMR_shift': 3.098056964907687, 'NMR_anisotropy': 152.4135167818929, 'ES_root_Mulliken_ch…	{'X': 3.22924, 'Y': -0.034784, 'Z': 0.0, 'VBur': 0.6507765386807965, 'Mulliken_charge': 0.07282753400743286, 'APT_charge': -0.208066337439372, 'NPA_charge': -0.14275971798782808, 'NPA_core': 1.9989534875587167, 'NPA_valence': 4.128432663485592, 'NPA_Rydberg': 0.01537188105807967, 'NPA_total': 6.142759717987828, 'NMR_shift': 60.17401707232191, 'NMR_anisotropy': 157.7316886074148, 'ES_root_Mulliken…	{'L': 4.330895998844361, 'B1': 1.8699936746045513, 'B5': 8.222067100073351}	{'L': 9.56731424026811, 'B1': 2.1772830516988604, 'B5': 8.325525019015698}	73
CC(=O)c1cccc(NC(=O)OC(C)(C)C)c1	Enz3	methyl-aryl	S	0.88	11617	1.33	41368	22		3.05	311839.3333	3.28	1249	99.2	99.2		3.378649741	[CH3:1][C:2](=[O:3])[c:4]1[cH:5][cH:6][cH:7][c:8]([NH:9][C:10](=[O:11])[O:12][C:13]([CH3:14])([CH3:15])[CH3:16])[cH:17]1	1	2	4	{'number_of_atoms': 34.0, 'charge': 0.0, 'multiplicity': 1.0, 'dipole': 2.839324352502436, 'molar_mass': 235.2822, 'molar_volume': 2185.0572571126536, 'electronic_spatial_extent': 6417.167730119704, 'E_scf': -786.0862257812807, 'zero_point_correction': 0.2829715333497406, 'E_thermal_correction': 0.30046717111305604, 'H_thermal_correction': 0.30141146405784713, 'G_thermal_correction': 0.2367893180…	{'X': 5.791786, 'Y': -0.472497, 'Z': 0.0, 'VBur': 0.4186133138314667, 'Mulliken_charge': -0.5428536769649416, 'APT_charge': -0.1161974810524484, 'NPA_charge': -0.7679696017257577, 'NPA_core': 1.9993700000000003, 'NPA_valence': 4.761652652058407, 'NPA_Rydberg': 0.006939879115261751, 'NPA_total': 6.767969601725759, 'NMR_shift': 163.66891542955022, 'NMR_anisotropy': 39.390982785574415, 'ES_root_Mull…	{'X': 4.36983, 'Y': -1.009175, 'Z': 0.0, 'VBur': 0.5625404322810825, 'Mulliken_charge': 0.4083901929992971, 'APT_charge': 0.982094991921171, 'NPA_charge': 0.5719510651196793, 'NPA_core': 1.9993005581108063, 'NPA_valence': 3.3934110663167902, 'NPA_Rydberg': 0.03533652956640413, 'NPA_total': 5.428048934880321, 'NMR_shift': 3.098056964907687, 'NMR_anisotropy': 152.4135167818929, 'ES_root_Mulliken_ch…	{'X': 3.22924, 'Y': -0.034784, 'Z': 0.0, 'VBur': 0.6507765386807965, 'Mulliken_charge': 0.07282753400743286, 'APT_charge': -0.208066337439372, 'NPA_charge': -0.14275971798782808, 'NPA_core': 1.9989534875587167, 'NPA_valence': 4.128432663485592, 'NPA_Rydberg': 0.01537188105807967, 'NPA_total': 6.142759717987828, 'NMR_shift': 60.17401707232191, 'NMR_anisotropy': 157.7316886074148, 'ES_root_Mulliken…	{'L': 4.330895998844361, 'B1': 1.8699936746045513, 'B5': 8.222067100073351}	{'L': 9.56731424026811, 'B1': 2.1772830516988604, 'B5': 8.325525019015698}	74
CC(=O)c1cccc(NC(=O)OC(C)(C)C)c1	Enz4	methyl-aryl	S	0.88	25298	1.33	35760	41		3.05	639387.3333	3.28	0	100	100		6.064437222	[CH3:1][C:2](=[O:3])[c:4]1[cH:5][cH:6][cH:7][c:8]([NH:9][C:10](=[O:11])[O:12][C:13]([CH3:14])([CH3:15])[CH3:16])[cH:17]1	1	2	4	{'number_of_atoms': 34.0, 'charge': 0.0, 'multiplicity': 1.0, 'dipole': 2.839324352502436, 'molar_mass': 235.2822, 'molar_volume': 2185.0572571126536, 'electronic_spatial_extent': 6417.167730119704, 'E_scf': -786.0862257812807, 'zero_point_correction': 0.2829715333497406, 'E_thermal_correction': 0.30046717111305604, 'H_thermal_correction': 0.30141146405784713, 'G_thermal_correction': 0.2367893180…	{'X': 5.791786, 'Y': -0.472497, 'Z': 0.0, 'VBur': 0.4186133138314667, 'Mulliken_charge': -0.5428536769649416, 'APT_charge': -0.1161974810524484, 'NPA_charge': -0.7679696017257577, 'NPA_core': 1.9993700000000003, 'NPA_valence': 4.761652652058407, 'NPA_Rydberg': 0.006939879115261751, 'NPA_total': 6.767969601725759, 'NMR_shift': 163.66891542955022, 'NMR_anisotropy': 39.390982785574415, 'ES_root_Mull…	{'X': 4.36983, 'Y': -1.009175, 'Z': 0.0, 'VBur': 0.5625404322810825, 'Mulliken_charge': 0.4083901929992971, 'APT_charge': 0.982094991921171, 'NPA_charge': 0.5719510651196793, 'NPA_core': 1.9993005581108063, 'NPA_valence': 3.3934110663167902, 'NPA_Rydberg': 0.03533652956640413, 'NPA_total': 5.428048934880321, 'NMR_shift': 3.098056964907687, 'NMR_anisotropy': 152.4135167818929, 'ES_root_Mulliken_ch…	{'X': 3.22924, 'Y': -0.034784, 'Z': 0.0, 'VBur': 0.6507765386807965, 'Mulliken_charge': 0.07282753400743286, 'APT_charge': -0.208066337439372, 'NPA_charge': -0.14275971798782808, 'NPA_core': 1.9989534875587167, 'NPA_valence': 4.128432663485592, 'NPA_Rydberg': 0.01537188105807967, 'NPA_total': 6.142759717987828, 'NMR_shift': 60.17401707232191, 'NMR_anisotropy': 157.7316886074148, 'ES_root_Mulliken…	{'L': 4.330895998844361, 'B1': 1.8699936746045513, 'B5': 8.222067100073351}	{'L': 9.56731424026811, 'B1': 2.1772830516988604, 'B5': 8.325525019015698}	75
CC(=O)c1cccc(NC(=O)OC(C)(C)C)c1	Enz6	methyl-aryl	R	0.88	13970	1.33	19876	41		3.05	1005	3.28	368195.3333	99.5	-99.5		-3.667381185	[CH3:1][C:2](=[O:3])[c:4]1[cH:5][cH:6][cH:7][c:8]([NH:9][C:10](=[O:11])[O:12][C:13]([CH3:14])([CH3:15])[CH3:16])[cH:17]1	1	2	4	{'number_of_atoms': 34.0, 'charge': 0.0, 'multiplicity': 1.0, 'dipole': 2.839324352502436, 'molar_mass': 235.2822, 'molar_volume': 2185.0572571126536, 'electronic_spatial_extent': 6417.167730119704, 'E_scf': -786.0862257812807, 'zero_point_correction': 0.2829715333497406, 'E_thermal_correction': 0.30046717111305604, 'H_thermal_correction': 0.30141146405784713, 'G_thermal_correction': 0.2367893180…	{'X': 5.791786, 'Y': -0.472497, 'Z': 0.0, 'VBur': 0.4186133138314667, 'Mulliken_charge': -0.5428536769649416, 'APT_charge': -0.1161974810524484, 'NPA_charge': -0.7679696017257577, 'NPA_core': 1.9993700000000003, 'NPA_valence': 4.761652652058407, 'NPA_Rydberg': 0.006939879115261751, 'NPA_total': 6.767969601725759, 'NMR_shift': 163.66891542955022, 'NMR_anisotropy': 39.390982785574415, 'ES_root_Mull…	{'X': 4.36983, 'Y': -1.009175, 'Z': 0.0, 'VBur': 0.5625404322810825, 'Mulliken_charge': 0.4083901929992971, 'APT_charge': 0.982094991921171, 'NPA_charge': 0.5719510651196793, 'NPA_core': 1.9993005581108063, 'NPA_valence': 3.3934110663167902, 'NPA_Rydberg': 0.03533652956640413, 'NPA_total': 5.428048934880321, 'NMR_shift': 3.098056964907687, 'NMR_anisotropy': 152.4135167818929, 'ES_root_Mulliken_ch…	{'X': 3.22924, 'Y': -0.034784, 'Z': 0.0, 'VBur': 0.6507765386807965, 'Mulliken_charge': 0.07282753400743286, 'APT_charge': -0.208066337439372, 'NPA_charge': -0.14275971798782808, 'NPA_core': 1.9989534875587167, 'NPA_valence': 4.128432663485592, 'NPA_Rydberg': 0.01537188105807967, 'NPA_total': 6.142759717987828, 'NMR_shift': 60.17401707232191, 'NMR_anisotropy': 157.7316886074148, 'ES_root_Mulliken…	{'L': 4.330895998844361, 'B1': 1.8699936746045513, 'B5': 8.222067100073351}	{'L': 9.56731424026811, 'B1': 2.1772830516988604, 'B5': 8.325525019015698}	76
CC(=O)c1cccc(NC(=O)OC(C)(C)C)c1	Enz7	methyl-aryl	R	0.88	15940	1.33	20194	44		3.05	0	3.28	524158.3333	100	-100		-6.064437222	[CH3:1][C:2](=[O:3])[c:4]1[cH:5][cH:6][cH:7][c:8]([NH:9][C:10](=[O:11])[O:12][C:13]([CH3:14])([CH3:15])[CH3:16])[cH:17]1	1	2	4	{'number_of_atoms': 34.0, 'charge': 0.0, 'multiplicity': 1.0, 'dipole': 2.839324352502436, 'molar_mass': 235.2822, 'molar_volume': 2185.0572571126536, 'electronic_spatial_extent': 6417.167730119704, 'E_scf': -786.0862257812807, 'zero_point_correction': 0.2829715333497406, 'E_thermal_correction': 0.30046717111305604, 'H_thermal_correction': 0.30141146405784713, 'G_thermal_correction': 0.2367893180…	{'X': 5.791786, 'Y': -0.472497, 'Z': 0.0, 'VBur': 0.4186133138314667, 'Mulliken_charge': -0.5428536769649416, 'APT_charge': -0.1161974810524484, 'NPA_charge': -0.7679696017257577, 'NPA_core': 1.9993700000000003, 'NPA_valence': 4.761652652058407, 'NPA_Rydberg': 0.006939879115261751, 'NPA_total': 6.767969601725759, 'NMR_shift': 163.66891542955022, 'NMR_anisotropy': 39.390982785574415, 'ES_root_Mull…	{'X': 4.36983, 'Y': -1.009175, 'Z': 0.0, 'VBur': 0.5625404322810825, 'Mulliken_charge': 0.4083901929992971, 'APT_charge': 0.982094991921171, 'NPA_charge': 0.5719510651196793, 'NPA_core': 1.9993005581108063, 'NPA_valence': 3.3934110663167902, 'NPA_Rydberg': 0.03533652956640413, 'NPA_total': 5.428048934880321, 'NMR_shift': 3.098056964907687, 'NMR_anisotropy': 152.4135167818929, 'ES_root_Mulliken_ch…	{'X': 3.22924, 'Y': -0.034784, 'Z': 0.0, 'VBur': 0.6507765386807965, 'Mulliken_charge': 0.07282753400743286, 'APT_charge': -0.208066337439372, 'NPA_charge': -0.14275971798782808, 'NPA_core': 1.9989534875587167, 'NPA_valence': 4.128432663485592, 'NPA_Rydberg': 0.01537188105807967, 'NPA_total': 6.142759717987828, 'NMR_shift': 60.17401707232191, 'NMR_anisotropy': 157.7316886074148, 'ES_root_Mulliken…	{'L': 4.330895998844361, 'B1': 1.8699936746045513, 'B5': 8.222067100073351}	{'L': 9.56731424026811, 'B1': 2.1772830516988604, 'B5': 8.325525019015698}	77
CC(=O)c1cccc(NC(=O)OC(C)(C)C)c1	Enz8	methyl-aryl	R	0.88	7807	1.33	30624	20		3.05	0	3.28	229687.3333	100	-100		-6.064437222	[CH3:1][C:2](=[O:3])[c:4]1[cH:5][cH:6][cH:7][c:8]([NH:9][C:10](=[O:11])[O:12][C:13]([CH3:14])([CH3:15])[CH3:16])[cH:17]1	1	2	4	{'number_of_atoms': 34.0, 'charge': 0.0, 'multiplicity': 1.0, 'dipole': 2.839324352502436, 'molar_mass': 235.2822, 'molar_volume': 2185.0572571126536, 'electronic_spatial_extent': 6417.167730119704, 'E_scf': -786.0862257812807, 'zero_point_correction': 0.2829715333497406, 'E_thermal_correction': 0.30046717111305604, 'H_thermal_correction': 0.30141146405784713, 'G_thermal_correction': 0.2367893180…	{'X': 5.791786, 'Y': -0.472497, 'Z': 0.0, 'VBur': 0.4186133138314667, 'Mulliken_charge': -0.5428536769649416, 'APT_charge': -0.1161974810524484, 'NPA_charge': -0.7679696017257577, 'NPA_core': 1.9993700000000003, 'NPA_valence': 4.761652652058407, 'NPA_Rydberg': 0.006939879115261751, 'NPA_total': 6.767969601725759, 'NMR_shift': 163.66891542955022, 'NMR_anisotropy': 39.390982785574415, 'ES_root_Mull…	{'X': 4.36983, 'Y': -1.009175, 'Z': 0.0, 'VBur': 0.5625404322810825, 'Mulliken_charge': 0.4083901929992971, 'APT_charge': 0.982094991921171, 'NPA_charge': 0.5719510651196793, 'NPA_core': 1.9993005581108063, 'NPA_valence': 3.3934110663167902, 'NPA_Rydberg': 0.03533652956640413, 'NPA_total': 5.428048934880321, 'NMR_shift': 3.098056964907687, 'NMR_anisotropy': 152.4135167818929, 'ES_root_Mulliken_ch…	{'X': 3.22924, 'Y': -0.034784, 'Z': 0.0, 'VBur': 0.6507765386807965, 'Mulliken_charge': 0.07282753400743286, 'APT_charge': -0.208066337439372, 'NPA_charge': -0.14275971798782808, 'NPA_core': 1.9989534875587167, 'NPA_valence': 4.128432663485592, 'NPA_Rydberg': 0.01537188105807967, 'NPA_total': 6.142759717987828, 'NMR_shift': 60.17401707232191, 'NMR_anisotropy': 157.7316886074148, 'ES_root_Mulliken…	{'L': 4.330895998844361, 'B1': 1.8699936746045513, 'B5': 8.222067100073351}	{'L': 9.56731424026811, 'B1': 2.1772830516988604, 'B5': 8.325525019015698}	78
CC(=O)c1cccc(NC(=O)OC(C)(C)C)c1	Enz9	methyl-aryl	R	0.88	10631	1.33	60724	15		3.05	0	3.28	316213	100	-100		-6.064437222	[CH3:1][C:2](=[O:3])[c:4]1[cH:5][cH:6][cH:7][c:8]([NH:9][C:10](=[O:11])[O:12][C:13]([CH3:14])([CH3:15])[CH3:16])[cH:17]1	1	2	4	{'number_of_atoms': 34.0, 'charge': 0.0, 'multiplicity': 1.0, 'dipole': 2.839324352502436, 'molar_mass': 235.2822, 'molar_volume': 2185.0572571126536, 'electronic_spatial_extent': 6417.167730119704, 'E_scf': -786.0862257812807, 'zero_point_correction': 0.2829715333497406, 'E_thermal_correction': 0.30046717111305604, 'H_thermal_correction': 0.30141146405784713, 'G_thermal_correction': 0.2367893180…	{'X': 5.791786, 'Y': -0.472497, 'Z': 0.0, 'VBur': 0.4186133138314667, 'Mulliken_charge': -0.5428536769649416, 'APT_charge': -0.1161974810524484, 'NPA_charge': -0.7679696017257577, 'NPA_core': 1.9993700000000003, 'NPA_valence': 4.761652652058407, 'NPA_Rydberg': 0.006939879115261751, 'NPA_total': 6.767969601725759, 'NMR_shift': 163.66891542955022, 'NMR_anisotropy': 39.390982785574415, 'ES_root_Mull…	{'X': 4.36983, 'Y': -1.009175, 'Z': 0.0, 'VBur': 0.5625404322810825, 'Mulliken_charge': 0.4083901929992971, 'APT_charge': 0.982094991921171, 'NPA_charge': 0.5719510651196793, 'NPA_core': 1.9993005581108063, 'NPA_valence': 3.3934110663167902, 'NPA_Rydberg': 0.03533652956640413, 'NPA_total': 5.428048934880321, 'NMR_shift': 3.098056964907687, 'NMR_anisotropy': 152.4135167818929, 'ES_root_Mulliken_ch…	{'X': 3.22924, 'Y': -0.034784, 'Z': 0.0, 'VBur': 0.6507765386807965, 'Mulliken_charge': 0.07282753400743286, 'APT_charge': -0.208066337439372, 'NPA_charge': -0.14275971798782808, 'NPA_core': 1.9989534875587167, 'NPA_valence': 4.128432663485592, 'NPA_Rydberg': 0.01537188105807967, 'NPA_total': 6.142759717987828, 'NMR_shift': 60.17401707232191, 'NMR_anisotropy': 157.7316886074148, 'ES_root_Mulliken…	{'L': 4.330895998844361, 'B1': 1.8699936746045513, 'B5': 8.222067100073351}	{'L': 9.56731424026811, 'B1': 2.1772830516988604, 'B5': 8.325525019015698}	79
CC(=O)c1cccc([N+](=O)[O-])c1	Enz1	methyl-aryl	S	0.52	35717	0.93	66923	35		2.33	1461	2.57	1198712	99.8	-99.8		4.229398181	[CH3:1][C:2](=[O:3])[c:4]1[cH:5][cH:6][cH:7][c:8]([N+:9](=[O:10])[O-:11])[cH:12]1	1	2	4	{'number_of_atoms': 19.0, 'charge': 0.0, 'multiplicity': 1.0, 'dipole': 2.9030040975931684, 'molar_mass': 165.1482, 'molar_volume': 1261.5700516787692, 'electronic_spatial_extent': 2295.065992819027, 'E_scf': -589.3941966177099, 'zero_point_correction': 0.1409470908862927, 'E_thermal_correction': 0.1512753272533488, 'H_thermal_correction': 0.1522193272533488, 'G_thermal_correction': 0.10401295146…	{'X': -2.654753, 'Y': -1.892055, 'Z': -0.0, 'VBur': 0.41748002352786184, 'Mulliken_charge': -0.5459786370817801, 'APT_charge': -0.12032246661233094, 'NPA_charge': -0.7710415753624067, 'NPA_core': 1.9993700000000003, 'NPA_valence': 4.764623999623829, 'NPA_Rydberg': 0.0070475757385772475, 'NPA_total': 6.771041575362407, 'NMR_shift': 163.92272052565892, 'NMR_anisotropy': 39.59204538045127, 'ES_root_…	{'X': -2.542054, 'Y': -0.379052, 'Z': -0.0, 'VBur': 0.562776283682533, 'Mulliken_charge': 0.41887514610771426, 'APT_charge': 0.9414526583714559, 'NPA_charge': 0.5718590299192604, 'NPA_core': 1.99931, 'NPA_valence': 3.3935309700807395, 'NPA_Rydberg': 0.0353, 'NPA_total': 5.428140970080739, 'NMR_shift': 4.032285209646519, 'NMR_anisotropy': 151.15845473643571, 'ES_root_Mulliken_charge': 0.3568045993…	{'X': -1.17324, 'Y': 0.247379, 'Z': -0.0, 'VBur': 0.649860784725527, 'Mulliken_charge': 0.05911228433818488, 'APT_charge': -0.2811488956789382, 'NPA_charge': -0.14691187894366656, 'NPA_core': 1.99895, 'NPA_valence': 4.132504303205089, 'NPA_Rydberg': 0.015457575738577247, 'NPA_total': 6.146911878943667, 'NMR_shift': 59.60261252972622, 'NMR_anisotropy': 156.1371876122388, 'ES_root_Mulliken_charge':…	{'L': 3.6174158336218083, 'B1': 1.807729641856802, 'B5': 7.121292113525927}	{'L': 7.52921905700108, 'B1': 1.8148495796480344, 'B5': 4.970965378175538}	80
CC(=O)c1cccc([N+](=O)[O-])c1	Enz2	methyl-aryl	S	0.52	42877	0.93	61198	41		2.33	1258	2.57	1227487	99.8	-99.8		4.229398181	[CH3:1][C:2](=[O:3])[c:4]1[cH:5][cH:6][cH:7][c:8]([N+:9](=[O:10])[O-:11])[cH:12]1	1	2	4	{'number_of_atoms': 19.0, 'charge': 0.0, 'multiplicity': 1.0, 'dipole': 2.9030040975931684, 'molar_mass': 165.1482, 'molar_volume': 1261.5700516787692, 'electronic_spatial_extent': 2295.065992819027, 'E_scf': -589.3941966177099, 'zero_point_correction': 0.1409470908862927, 'E_thermal_correction': 0.1512753272533488, 'H_thermal_correction': 0.1522193272533488, 'G_thermal_correction': 0.10401295146…	{'X': -2.654753, 'Y': -1.892055, 'Z': -0.0, 'VBur': 0.41748002352786184, 'Mulliken_charge': -0.5459786370817801, 'APT_charge': -0.12032246661233094, 'NPA_charge': -0.7710415753624067, 'NPA_core': 1.9993700000000003, 'NPA_valence': 4.764623999623829, 'NPA_Rydberg': 0.0070475757385772475, 'NPA_total': 6.771041575362407, 'NMR_shift': 163.92272052565892, 'NMR_anisotropy': 39.59204538045127, 'ES_root_…	{'X': -2.542054, 'Y': -0.379052, 'Z': -0.0, 'VBur': 0.562776283682533, 'Mulliken_charge': 0.41887514610771426, 'APT_charge': 0.9414526583714559, 'NPA_charge': 0.5718590299192604, 'NPA_core': 1.99931, 'NPA_valence': 3.3935309700807395, 'NPA_Rydberg': 0.0353, 'NPA_total': 5.428140970080739, 'NMR_shift': 4.032285209646519, 'NMR_anisotropy': 151.15845473643571, 'ES_root_Mulliken_charge': 0.3568045993…	{'X': -1.17324, 'Y': 0.247379, 'Z': -0.0, 'VBur': 0.649860784725527, 'Mulliken_charge': 0.05911228433818488, 'APT_charge': -0.2811488956789382, 'NPA_charge': -0.14691187894366656, 'NPA_core': 1.99895, 'NPA_valence': 4.132504303205089, 'NPA_Rydberg': 0.015457575738577247, 'NPA_total': 6.146911878943667, 'NMR_shift': 59.60261252972622, 'NMR_anisotropy': 156.1371876122388, 'ES_root_Mulliken_charge':…	{'L': 3.6174158336218083, 'B1': 1.807729641856802, 'B5': 7.121292113525927}	{'L': 7.52921905700108, 'B1': 1.8148495796480344, 'B5': 4.970965378175538}	81
CC(=O)c1cccc([N+](=O)[O-])c1	Enz3	methyl-aryl	S	0.52	53763	0.93	35430	60		2.33	6993	2.57	1699525	99.2	-99.2		3.378649741	[CH3:1][C:2](=[O:3])[c:4]1[cH:5][cH:6][cH:7][c:8]([N+:9](=[O:10])[O-:11])[cH:12]1	1	2	4	{'number_of_atoms': 19.0, 'charge': 0.0, 'multiplicity': 1.0, 'dipole': 2.9030040975931684, 'molar_mass': 165.1482, 'molar_volume': 1261.5700516787692, 'electronic_spatial_extent': 2295.065992819027, 'E_scf': -589.3941966177099, 'zero_point_correction': 0.1409470908862927, 'E_thermal_correction': 0.1512753272533488, 'H_thermal_correction': 0.1522193272533488, 'G_thermal_correction': 0.10401295146…	{'X': -2.654753, 'Y': -1.892055, 'Z': -0.0, 'VBur': 0.41748002352786184, 'Mulliken_charge': -0.5459786370817801, 'APT_charge': -0.12032246661233094, 'NPA_charge': -0.7710415753624067, 'NPA_core': 1.9993700000000003, 'NPA_valence': 4.764623999623829, 'NPA_Rydberg': 0.0070475757385772475, 'NPA_total': 6.771041575362407, 'NMR_shift': 163.92272052565892, 'NMR_anisotropy': 39.59204538045127, 'ES_root_…	{'X': -2.542054, 'Y': -0.379052, 'Z': -0.0, 'VBur': 0.562776283682533, 'Mulliken_charge': 0.41887514610771426, 'APT_charge': 0.9414526583714559, 'NPA_charge': 0.5718590299192604, 'NPA_core': 1.99931, 'NPA_valence': 3.3935309700807395, 'NPA_Rydberg': 0.0353, 'NPA_total': 5.428140970080739, 'NMR_shift': 4.032285209646519, 'NMR_anisotropy': 151.15845473643571, 'ES_root_Mulliken_charge': 0.3568045993…	{'X': -1.17324, 'Y': 0.247379, 'Z': -0.0, 'VBur': 0.649860784725527, 'Mulliken_charge': 0.05911228433818488, 'APT_charge': -0.2811488956789382, 'NPA_charge': -0.14691187894366656, 'NPA_core': 1.99895, 'NPA_valence': 4.132504303205089, 'NPA_Rydberg': 0.015457575738577247, 'NPA_total': 6.146911878943667, 'NMR_shift': 59.60261252972622, 'NMR_anisotropy': 156.1371876122388, 'ES_root_Mulliken_charge':…	{'L': 3.6174158336218083, 'B1': 1.807729641856802, 'B5': 7.121292113525927}	{'L': 7.52921905700108, 'B1': 1.8148495796480344, 'B5': 4.970965378175538}	82
CC(=O)c1cccc([N+](=O)[O-])c1	Enz4	methyl-aryl	S	0.52	60462	0.93	749	99		2.33	1679	2.57	1587255	99.8	-99.8		4.229398181	[CH3:1][C:2](=[O:3])[c:4]1[cH:5][cH:6][cH:7][c:8]([N+:9](=[O:10])[O-:11])[cH:12]1	1	2	4	{'number_of_atoms': 19.0, 'charge': 0.0, 'multiplicity': 1.0, 'dipole': 2.9030040975931684, 'molar_mass': 165.1482, 'molar_volume': 1261.5700516787692, 'electronic_spatial_extent': 2295.065992819027, 'E_scf': -589.3941966177099, 'zero_point_correction': 0.1409470908862927, 'E_thermal_correction': 0.1512753272533488, 'H_thermal_correction': 0.1522193272533488, 'G_thermal_correction': 0.10401295146…	{'X': -2.654753, 'Y': -1.892055, 'Z': -0.0, 'VBur': 0.41748002352786184, 'Mulliken_charge': -0.5459786370817801, 'APT_charge': -0.12032246661233094, 'NPA_charge': -0.7710415753624067, 'NPA_core': 1.9993700000000003, 'NPA_valence': 4.764623999623829, 'NPA_Rydberg': 0.0070475757385772475, 'NPA_total': 6.771041575362407, 'NMR_shift': 163.92272052565892, 'NMR_anisotropy': 39.59204538045127, 'ES_root_…	{'X': -2.542054, 'Y': -0.379052, 'Z': -0.0, 'VBur': 0.562776283682533, 'Mulliken_charge': 0.41887514610771426, 'APT_charge': 0.9414526583714559, 'NPA_charge': 0.5718590299192604, 'NPA_core': 1.99931, 'NPA_valence': 3.3935309700807395, 'NPA_Rydberg': 0.0353, 'NPA_total': 5.428140970080739, 'NMR_shift': 4.032285209646519, 'NMR_anisotropy': 151.15845473643571, 'ES_root_Mulliken_charge': 0.3568045993…	{'X': -1.17324, 'Y': 0.247379, 'Z': -0.0, 'VBur': 0.649860784725527, 'Mulliken_charge': 0.05911228433818488, 'APT_charge': -0.2811488956789382, 'NPA_charge': -0.14691187894366656, 'NPA_core': 1.99895, 'NPA_valence': 4.132504303205089, 'NPA_Rydberg': 0.015457575738577247, 'NPA_total': 6.146911878943667, 'NMR_shift': 59.60261252972622, 'NMR_anisotropy': 156.1371876122388, 'ES_root_Mulliken_charge':…	{'L': 3.6174158336218083, 'B1': 1.807729641856802, 'B5': 7.121292113525927}	{'L': 7.52921905700108, 'B1': 1.8148495796480344, 'B5': 4.970965378175538}	83
CC(=O)c1cccc([N+](=O)[O-])c1	Enz6	methyl-aryl	R	0.52	39587	0.93	71821	36		2.33	1551876	2.57	4410	99.4	99.4		-3.555428319	[CH3:1][C:2](=[O:3])[c:4]1[cH:5][cH:6][cH:7][c:8]([N+:9](=[O:10])[O-:11])[cH:12]1	1	2	4	{'number_of_atoms': 19.0, 'charge': 0.0, 'multiplicity': 1.0, 'dipole': 2.9030040975931684, 'molar_mass': 165.1482, 'molar_volume': 1261.5700516787692, 'electronic_spatial_extent': 2295.065992819027, 'E_scf': -589.3941966177099, 'zero_point_correction': 0.1409470908862927, 'E_thermal_correction': 0.1512753272533488, 'H_thermal_correction': 0.1522193272533488, 'G_thermal_correction': 0.10401295146…	{'X': -2.654753, 'Y': -1.892055, 'Z': -0.0, 'VBur': 0.41748002352786184, 'Mulliken_charge': -0.5459786370817801, 'APT_charge': -0.12032246661233094, 'NPA_charge': -0.7710415753624067, 'NPA_core': 1.9993700000000003, 'NPA_valence': 4.764623999623829, 'NPA_Rydberg': 0.0070475757385772475, 'NPA_total': 6.771041575362407, 'NMR_shift': 163.92272052565892, 'NMR_anisotropy': 39.59204538045127, 'ES_root_…	{'X': -2.542054, 'Y': -0.379052, 'Z': -0.0, 'VBur': 0.562776283682533, 'Mulliken_charge': 0.41887514610771426, 'APT_charge': 0.9414526583714559, 'NPA_charge': 0.5718590299192604, 'NPA_core': 1.99931, 'NPA_valence': 3.3935309700807395, 'NPA_Rydberg': 0.0353, 'NPA_total': 5.428140970080739, 'NMR_shift': 4.032285209646519, 'NMR_anisotropy': 151.15845473643571, 'ES_root_Mulliken_charge': 0.3568045993…	{'X': -1.17324, 'Y': 0.247379, 'Z': -0.0, 'VBur': 0.649860784725527, 'Mulliken_charge': 0.05911228433818488, 'APT_charge': -0.2811488956789382, 'NPA_charge': -0.14691187894366656, 'NPA_core': 1.99895, 'NPA_valence': 4.132504303205089, 'NPA_Rydberg': 0.015457575738577247, 'NPA_total': 6.146911878943667, 'NMR_shift': 59.60261252972622, 'NMR_anisotropy': 156.1371876122388, 'ES_root_Mulliken_charge':…	{'L': 3.6174158336218083, 'B1': 1.807729641856802, 'B5': 7.121292113525927}	{'L': 7.52921905700108, 'B1': 1.8148495796480344, 'B5': 4.970965378175538}	84
CC(=O)c1cccc([N+](=O)[O-])c1	Enz7	methyl-aryl	R	0.52	49222	0.93	33589	59		2.33	1664921	2.57	2315	99.7	99.7		-3.980802308	[CH3:1][C:2](=[O:3])[c:4]1[cH:5][cH:6][cH:7][c:8]([N+:9](=[O:10])[O-:11])[cH:12]1	1	2	4	{'number_of_atoms': 19.0, 'charge': 0.0, 'multiplicity': 1.0, 'dipole': 2.9030040975931684, 'molar_mass': 165.1482, 'molar_volume': 1261.5700516787692, 'electronic_spatial_extent': 2295.065992819027, 'E_scf': -589.3941966177099, 'zero_point_correction': 0.1409470908862927, 'E_thermal_correction': 0.1512753272533488, 'H_thermal_correction': 0.1522193272533488, 'G_thermal_correction': 0.10401295146…	{'X': -2.654753, 'Y': -1.892055, 'Z': -0.0, 'VBur': 0.41748002352786184, 'Mulliken_charge': -0.5459786370817801, 'APT_charge': -0.12032246661233094, 'NPA_charge': -0.7710415753624067, 'NPA_core': 1.9993700000000003, 'NPA_valence': 4.764623999623829, 'NPA_Rydberg': 0.0070475757385772475, 'NPA_total': 6.771041575362407, 'NMR_shift': 163.92272052565892, 'NMR_anisotropy': 39.59204538045127, 'ES_root_…	{'X': -2.542054, 'Y': -0.379052, 'Z': -0.0, 'VBur': 0.562776283682533, 'Mulliken_charge': 0.41887514610771426, 'APT_charge': 0.9414526583714559, 'NPA_charge': 0.5718590299192604, 'NPA_core': 1.99931, 'NPA_valence': 3.3935309700807395, 'NPA_Rydberg': 0.0353, 'NPA_total': 5.428140970080739, 'NMR_shift': 4.032285209646519, 'NMR_anisotropy': 151.15845473643571, 'ES_root_Mulliken_charge': 0.3568045993…	{'X': -1.17324, 'Y': 0.247379, 'Z': -0.0, 'VBur': 0.649860784725527, 'Mulliken_charge': 0.05911228433818488, 'APT_charge': -0.2811488956789382, 'NPA_charge': -0.14691187894366656, 'NPA_core': 1.99895, 'NPA_valence': 4.132504303205089, 'NPA_Rydberg': 0.015457575738577247, 'NPA_total': 6.146911878943667, 'NMR_shift': 59.60261252972622, 'NMR_anisotropy': 156.1371876122388, 'ES_root_Mulliken_charge':…	{'L': 3.6174158336218083, 'B1': 1.807729641856802, 'B5': 7.121292113525927}	{'L': 7.52921905700108, 'B1': 1.8148495796480344, 'B5': 4.970965378175538}	85
CC(=O)c1cccc([N+](=O)[O-])c1	Enz8	methyl-aryl	R	0.52	34927	0.93	69655	33		2.33	1292374	2.57	1378	99.8	99.8		-4.229398181	[CH3:1][C:2](=[O:3])[c:4]1[cH:5][cH:6][cH:7][c:8]([N+:9](=[O:10])[O-:11])[cH:12]1	1	2	4	{'number_of_atoms': 19.0, 'charge': 0.0, 'multiplicity': 1.0, 'dipole': 2.9030040975931684, 'molar_mass': 165.1482, 'molar_volume': 1261.5700516787692, 'electronic_spatial_extent': 2295.065992819027, 'E_scf': -589.3941966177099, 'zero_point_correction': 0.1409470908862927, 'E_thermal_correction': 0.1512753272533488, 'H_thermal_correction': 0.1522193272533488, 'G_thermal_correction': 0.10401295146…	{'X': -2.654753, 'Y': -1.892055, 'Z': -0.0, 'VBur': 0.41748002352786184, 'Mulliken_charge': -0.5459786370817801, 'APT_charge': -0.12032246661233094, 'NPA_charge': -0.7710415753624067, 'NPA_core': 1.9993700000000003, 'NPA_valence': 4.764623999623829, 'NPA_Rydberg': 0.0070475757385772475, 'NPA_total': 6.771041575362407, 'NMR_shift': 163.92272052565892, 'NMR_anisotropy': 39.59204538045127, 'ES_root_…	{'X': -2.542054, 'Y': -0.379052, 'Z': -0.0, 'VBur': 0.562776283682533, 'Mulliken_charge': 0.41887514610771426, 'APT_charge': 0.9414526583714559, 'NPA_charge': 0.5718590299192604, 'NPA_core': 1.99931, 'NPA_valence': 3.3935309700807395, 'NPA_Rydberg': 0.0353, 'NPA_total': 5.428140970080739, 'NMR_shift': 4.032285209646519, 'NMR_anisotropy': 151.15845473643571, 'ES_root_Mulliken_charge': 0.3568045993…	{'X': -1.17324, 'Y': 0.247379, 'Z': -0.0, 'VBur': 0.649860784725527, 'Mulliken_charge': 0.05911228433818488, 'APT_charge': -0.2811488956789382, 'NPA_charge': -0.14691187894366656, 'NPA_core': 1.99895, 'NPA_valence': 4.132504303205089, 'NPA_Rydberg': 0.015457575738577247, 'NPA_total': 6.146911878943667, 'NMR_shift': 59.60261252972622, 'NMR_anisotropy': 156.1371876122388, 'ES_root_Mulliken_charge':…	{'L': 3.6174158336218083, 'B1': 1.807729641856802, 'B5': 7.121292113525927}	{'L': 7.52921905700108, 'B1': 1.8148495796480344, 'B5': 4.970965378175538}	86
CC(=O)c1cccc([N+](=O)[O-])c1	Enz9	methyl-aryl	R	0.52	40715	0.93	80940	33		2.33	1341269	2.57	1048	99.8	99.8		-4.229398181	[CH3:1][C:2](=[O:3])[c:4]1[cH:5][cH:6][cH:7][c:8]([N+:9](=[O:10])[O-:11])[cH:12]1	1	2	4	{'number_of_atoms': 19.0, 'charge': 0.0, 'multiplicity': 1.0, 'dipole': 2.9030040975931684, 'molar_mass': 165.1482, 'molar_volume': 1261.5700516787692, 'electronic_spatial_extent': 2295.065992819027, 'E_scf': -589.3941966177099, 'zero_point_correction': 0.1409470908862927, 'E_thermal_correction': 0.1512753272533488, 'H_thermal_correction': 0.1522193272533488, 'G_thermal_correction': 0.10401295146…	{'X': -2.654753, 'Y': -1.892055, 'Z': -0.0, 'VBur': 0.41748002352786184, 'Mulliken_charge': -0.5459786370817801, 'APT_charge': -0.12032246661233094, 'NPA_charge': -0.7710415753624067, 'NPA_core': 1.9993700000000003, 'NPA_valence': 4.764623999623829, 'NPA_Rydberg': 0.0070475757385772475, 'NPA_total': 6.771041575362407, 'NMR_shift': 163.92272052565892, 'NMR_anisotropy': 39.59204538045127, 'ES_root_…	{'X': -2.542054, 'Y': -0.379052, 'Z': -0.0, 'VBur': 0.562776283682533, 'Mulliken_charge': 0.41887514610771426, 'APT_charge': 0.9414526583714559, 'NPA_charge': 0.5718590299192604, 'NPA_core': 1.99931, 'NPA_valence': 3.3935309700807395, 'NPA_Rydberg': 0.0353, 'NPA_total': 5.428140970080739, 'NMR_shift': 4.032285209646519, 'NMR_anisotropy': 151.15845473643571, 'ES_root_Mulliken_charge': 0.3568045993…	{'X': -1.17324, 'Y': 0.247379, 'Z': -0.0, 'VBur': 0.649860784725527, 'Mulliken_charge': 0.05911228433818488, 'APT_charge': -0.2811488956789382, 'NPA_charge': -0.14691187894366656, 'NPA_core': 1.99895, 'NPA_valence': 4.132504303205089, 'NPA_Rydberg': 0.015457575738577247, 'NPA_total': 6.146911878943667, 'NMR_shift': 59.60261252972622, 'NMR_anisotropy': 156.1371876122388, 'ES_root_Mulliken_charge':…	{'L': 3.6174158336218083, 'B1': 1.807729641856802, 'B5': 7.121292113525927}	{'L': 7.52921905700108, 'B1': 1.8148495796480344, 'B5': 4.970965378175538}	87
CC(=O)c1ccccc1OC(F)F	Enz1	methyl-aryl	S	0.63	11295	1.17	689	94		1.74	0	1.87	1097831	100	-100		6.064437222	[CH3:1][C:2](=[O:3])[c:4]1[cH:5][cH:6][cH:7][cH:8][c:9]1[O:10][CH:11]([F:12])[F:13]	1	2	4	{'number_of_atoms': 21.0, 'charge': 0.0, 'multiplicity': 1.0, 'dipole': 3.6148868327931485, 'molar_mass': 186.1578, 'molar_volume': 1304.681933157544, 'electronic_spatial_extent': 2431.1201540614625, 'E_scf': -697.8915628880277, 'zero_point_correction': 0.15628192118561293, 'E_thermal_correction': 0.16784173669158634, 'H_thermal_correction': 0.16878579358430043, 'G_thermal_correction': 0.11666131…	{'X': 1.209696, 'Y': -2.564647, 'Z': 0.034093, 'VBur': 0.4387351280874321, 'Mulliken_charge': -0.5203350305166894, 'APT_charge': -0.09833100854914062, 'NPA_charge': -0.7589133696277636, 'NPA_core': 1.9993600751508187, 'NPA_valence': 4.752435000563422, 'NPA_Rydberg': 0.007118371799645572, 'NPA_total': 6.758913369627765, 'NMR_shift': 157.11147061230514, 'NMR_anisotropy': 40.728371332543325, 'ES_roo…	{'X': 1.947934, 'Y': -1.240121, 'Z': 0.019953, 'VBur': 0.5769442811958793, 'Mulliken_charge': 0.4135581244046465, 'APT_charge': 0.9565231166029489, 'NPA_charge': 0.5720667641292791, 'NPA_core': 1.9993294310728595, 'NPA_valence': 3.393496520494746, 'NPA_Rydberg': 0.03511124742885236, 'NPA_total': 5.427933235870721, 'NMR_shift': 4.466424401923815, 'NMR_anisotropy': 153.10051419359527, 'ES_root_Mull…	{'X': 1.21611, 'Y': 0.082612, 'Z': 0.03378, 'VBur': 0.6676011955923844, 'Mulliken_charge': 0.04177885580657598, 'APT_charge': -0.3446254670242246, 'NPA_charge': -0.18411694109146087, 'NPA_core': 1.9988614355051304, 'NPA_valence': 4.1691481814308196, 'NPA_Rydberg': 0.016113358294471778, 'NPA_total': 6.184116941091462, 'NMR_shift': 68.31224417001344, 'NMR_anisotropy': 141.84005815736532, 'ES_root_M…	{'L': 4.503797828724221, 'B1': 1.7919223922500005, 'B5': 6.345276206793676}	{'L': 6.901146394679305, 'B1': 1.854816035746361, 'B5': 5.722348245569438}	88
CC(=O)c1ccccc1OC(F)F	Enz2	methyl-aryl	S	0.63	7848	1.17	1253	86		1.74	0	1.87	889358.3333	100	-100		6.064437222	[CH3:1][C:2](=[O:3])[c:4]1[cH:5][cH:6][cH:7][cH:8][c:9]1[O:10][CH:11]([F:12])[F:13]	1	2	4	{'number_of_atoms': 21.0, 'charge': 0.0, 'multiplicity': 1.0, 'dipole': 3.6148868327931485, 'molar_mass': 186.1578, 'molar_volume': 1304.681933157544, 'electronic_spatial_extent': 2431.1201540614625, 'E_scf': -697.8915628880277, 'zero_point_correction': 0.15628192118561293, 'E_thermal_correction': 0.16784173669158634, 'H_thermal_correction': 0.16878579358430043, 'G_thermal_correction': 0.11666131…	{'X': 1.209696, 'Y': -2.564647, 'Z': 0.034093, 'VBur': 0.4387351280874321, 'Mulliken_charge': -0.5203350305166894, 'APT_charge': -0.09833100854914062, 'NPA_charge': -0.7589133696277636, 'NPA_core': 1.9993600751508187, 'NPA_valence': 4.752435000563422, 'NPA_Rydberg': 0.007118371799645572, 'NPA_total': 6.758913369627765, 'NMR_shift': 157.11147061230514, 'NMR_anisotropy': 40.728371332543325, 'ES_roo…	{'X': 1.947934, 'Y': -1.240121, 'Z': 0.019953, 'VBur': 0.5769442811958793, 'Mulliken_charge': 0.4135581244046465, 'APT_charge': 0.9565231166029489, 'NPA_charge': 0.5720667641292791, 'NPA_core': 1.9993294310728595, 'NPA_valence': 3.393496520494746, 'NPA_Rydberg': 0.03511124742885236, 'NPA_total': 5.427933235870721, 'NMR_shift': 4.466424401923815, 'NMR_anisotropy': 153.10051419359527, 'ES_root_Mull…	{'X': 1.21611, 'Y': 0.082612, 'Z': 0.03378, 'VBur': 0.6676011955923844, 'Mulliken_charge': 0.04177885580657598, 'APT_charge': -0.3446254670242246, 'NPA_charge': -0.18411694109146087, 'NPA_core': 1.9988614355051304, 'NPA_valence': 4.1691481814308196, 'NPA_Rydberg': 0.016113358294471778, 'NPA_total': 6.184116941091462, 'NMR_shift': 68.31224417001344, 'NMR_anisotropy': 141.84005815736532, 'ES_root_M…	{'L': 4.503797828724221, 'B1': 1.7919223922500005, 'B5': 6.345276206793676}	{'L': 6.901146394679305, 'B1': 1.854816035746361, 'B5': 5.722348245569438}	89
CC(=O)c1ccccc1OC(F)F	Enz3	methyl-aryl	S	0.63	25861	1.17	0	100		1.74	818	1.87	1553930.333	99.9	-99.9		4.654157971	[CH3:1][C:2](=[O:3])[c:4]1[cH:5][cH:6][cH:7][cH:8][c:9]1[O:10][CH:11]([F:12])[F:13]	1	2	4	{'number_of_atoms': 21.0, 'charge': 0.0, 'multiplicity': 1.0, 'dipole': 3.6148868327931485, 'molar_mass': 186.1578, 'molar_volume': 1304.681933157544, 'electronic_spatial_extent': 2431.1201540614625, 'E_scf': -697.8915628880277, 'zero_point_correction': 0.15628192118561293, 'E_thermal_correction': 0.16784173669158634, 'H_thermal_correction': 0.16878579358430043, 'G_thermal_correction': 0.11666131…	{'X': 1.209696, 'Y': -2.564647, 'Z': 0.034093, 'VBur': 0.4387351280874321, 'Mulliken_charge': -0.5203350305166894, 'APT_charge': -0.09833100854914062, 'NPA_charge': -0.7589133696277636, 'NPA_core': 1.9993600751508187, 'NPA_valence': 4.752435000563422, 'NPA_Rydberg': 0.007118371799645572, 'NPA_total': 6.758913369627765, 'NMR_shift': 157.11147061230514, 'NMR_anisotropy': 40.728371332543325, 'ES_roo…	{'X': 1.947934, 'Y': -1.240121, 'Z': 0.019953, 'VBur': 0.5769442811958793, 'Mulliken_charge': 0.4135581244046465, 'APT_charge': 0.9565231166029489, 'NPA_charge': 0.5720667641292791, 'NPA_core': 1.9993294310728595, 'NPA_valence': 3.393496520494746, 'NPA_Rydberg': 0.03511124742885236, 'NPA_total': 5.427933235870721, 'NMR_shift': 4.466424401923815, 'NMR_anisotropy': 153.10051419359527, 'ES_root_Mull…	{'X': 1.21611, 'Y': 0.082612, 'Z': 0.03378, 'VBur': 0.6676011955923844, 'Mulliken_charge': 0.04177885580657598, 'APT_charge': -0.3446254670242246, 'NPA_charge': -0.18411694109146087, 'NPA_core': 1.9988614355051304, 'NPA_valence': 4.1691481814308196, 'NPA_Rydberg': 0.016113358294471778, 'NPA_total': 6.184116941091462, 'NMR_shift': 68.31224417001344, 'NMR_anisotropy': 141.84005815736532, 'ES_root_M…	{'L': 4.503797828724221, 'B1': 1.7919223922500005, 'B5': 6.345276206793676}	{'L': 6.901146394679305, 'B1': 1.854816035746361, 'B5': 5.722348245569438}	90
CC(=O)c1ccccc1OC(F)F	Enz4	methyl-aryl	S	0.63	17269	1.17	117	99		1.74	0	1.87	1518974.333	100	-100		6.064437222	[CH3:1][C:2](=[O:3])[c:4]1[cH:5][cH:6][cH:7][cH:8][c:9]1[O:10][CH:11]([F:12])[F:13]	1	2	4	{'number_of_atoms': 21.0, 'charge': 0.0, 'multiplicity': 1.0, 'dipole': 3.6148868327931485, 'molar_mass': 186.1578, 'molar_volume': 1304.681933157544, 'electronic_spatial_extent': 2431.1201540614625, 'E_scf': -697.8915628880277, 'zero_point_correction': 0.15628192118561293, 'E_thermal_correction': 0.16784173669158634, 'H_thermal_correction': 0.16878579358430043, 'G_thermal_correction': 0.11666131…	{'X': 1.209696, 'Y': -2.564647, 'Z': 0.034093, 'VBur': 0.4387351280874321, 'Mulliken_charge': -0.5203350305166894, 'APT_charge': -0.09833100854914062, 'NPA_charge': -0.7589133696277636, 'NPA_core': 1.9993600751508187, 'NPA_valence': 4.752435000563422, 'NPA_Rydberg': 0.007118371799645572, 'NPA_total': 6.758913369627765, 'NMR_shift': 157.11147061230514, 'NMR_anisotropy': 40.728371332543325, 'ES_roo…	{'X': 1.947934, 'Y': -1.240121, 'Z': 0.019953, 'VBur': 0.5769442811958793, 'Mulliken_charge': 0.4135581244046465, 'APT_charge': 0.9565231166029489, 'NPA_charge': 0.5720667641292791, 'NPA_core': 1.9993294310728595, 'NPA_valence': 3.393496520494746, 'NPA_Rydberg': 0.03511124742885236, 'NPA_total': 5.427933235870721, 'NMR_shift': 4.466424401923815, 'NMR_anisotropy': 153.10051419359527, 'ES_root_Mull…	{'X': 1.21611, 'Y': 0.082612, 'Z': 0.03378, 'VBur': 0.6676011955923844, 'Mulliken_charge': 0.04177885580657598, 'APT_charge': -0.3446254670242246, 'NPA_charge': -0.18411694109146087, 'NPA_core': 1.9988614355051304, 'NPA_valence': 4.1691481814308196, 'NPA_Rydberg': 0.016113358294471778, 'NPA_total': 6.184116941091462, 'NMR_shift': 68.31224417001344, 'NMR_anisotropy': 141.84005815736532, 'ES_root_M…	{'L': 4.503797828724221, 'B1': 1.7919223922500005, 'B5': 6.345276206793676}	{'L': 6.901146394679305, 'B1': 1.854816035746361, 'B5': 5.722348245569438}	91
CC(=O)c1ccccc1OC(F)F	Enz6	methyl-aryl	R	0.63	19693	1.17	1407	93		1.74	1222800	1.87	828.6666667	99.9	99.9		-4.654157971	[CH3:1][C:2](=[O:3])[c:4]1[cH:5][cH:6][cH:7][cH:8][c:9]1[O:10][CH:11]([F:12])[F:13]	1	2	4	{'number_of_atoms': 21.0, 'charge': 0.0, 'multiplicity': 1.0, 'dipole': 3.6148868327931485, 'molar_mass': 186.1578, 'molar_volume': 1304.681933157544, 'electronic_spatial_extent': 2431.1201540614625, 'E_scf': -697.8915628880277, 'zero_point_correction': 0.15628192118561293, 'E_thermal_correction': 0.16784173669158634, 'H_thermal_correction': 0.16878579358430043, 'G_thermal_correction': 0.11666131…	{'X': 1.209696, 'Y': -2.564647, 'Z': 0.034093, 'VBur': 0.4387351280874321, 'Mulliken_charge': -0.5203350305166894, 'APT_charge': -0.09833100854914062, 'NPA_charge': -0.7589133696277636, 'NPA_core': 1.9993600751508187, 'NPA_valence': 4.752435000563422, 'NPA_Rydberg': 0.007118371799645572, 'NPA_total': 6.758913369627765, 'NMR_shift': 157.11147061230514, 'NMR_anisotropy': 40.728371332543325, 'ES_roo…	{'X': 1.947934, 'Y': -1.240121, 'Z': 0.019953, 'VBur': 0.5769442811958793, 'Mulliken_charge': 0.4135581244046465, 'APT_charge': 0.9565231166029489, 'NPA_charge': 0.5720667641292791, 'NPA_core': 1.9993294310728595, 'NPA_valence': 3.393496520494746, 'NPA_Rydberg': 0.03511124742885236, 'NPA_total': 5.427933235870721, 'NMR_shift': 4.466424401923815, 'NMR_anisotropy': 153.10051419359527, 'ES_root_Mull…	{'X': 1.21611, 'Y': 0.082612, 'Z': 0.03378, 'VBur': 0.6676011955923844, 'Mulliken_charge': 0.04177885580657598, 'APT_charge': -0.3446254670242246, 'NPA_charge': -0.18411694109146087, 'NPA_core': 1.9988614355051304, 'NPA_valence': 4.1691481814308196, 'NPA_Rydberg': 0.016113358294471778, 'NPA_total': 6.184116941091462, 'NMR_shift': 68.31224417001344, 'NMR_anisotropy': 141.84005815736532, 'ES_root_M…	{'L': 4.503797828724221, 'B1': 1.7919223922500005, 'B5': 6.345276206793676}	{'L': 6.901146394679305, 'B1': 1.854816035746361, 'B5': 5.722348245569438}	92
CC(=O)c1ccccc1OC(F)F	Enz7	methyl-aryl	R	0.63	20797	1.17	120	99		1.74	1621813.333	1.87	0	100	100		-6.064437222	[CH3:1][C:2](=[O:3])[c:4]1[cH:5][cH:6][cH:7][cH:8][c:9]1[O:10][CH:11]([F:12])[F:13]	1	2	4	{'number_of_atoms': 21.0, 'charge': 0.0, 'multiplicity': 1.0, 'dipole': 3.6148868327931485, 'molar_mass': 186.1578, 'molar_volume': 1304.681933157544, 'electronic_spatial_extent': 2431.1201540614625, 'E_scf': -697.8915628880277, 'zero_point_correction': 0.15628192118561293, 'E_thermal_correction': 0.16784173669158634, 'H_thermal_correction': 0.16878579358430043, 'G_thermal_correction': 0.11666131…	{'X': 1.209696, 'Y': -2.564647, 'Z': 0.034093, 'VBur': 0.4387351280874321, 'Mulliken_charge': -0.5203350305166894, 'APT_charge': -0.09833100854914062, 'NPA_charge': -0.7589133696277636, 'NPA_core': 1.9993600751508187, 'NPA_valence': 4.752435000563422, 'NPA_Rydberg': 0.007118371799645572, 'NPA_total': 6.758913369627765, 'NMR_shift': 157.11147061230514, 'NMR_anisotropy': 40.728371332543325, 'ES_roo…	{'X': 1.947934, 'Y': -1.240121, 'Z': 0.019953, 'VBur': 0.5769442811958793, 'Mulliken_charge': 0.4135581244046465, 'APT_charge': 0.9565231166029489, 'NPA_charge': 0.5720667641292791, 'NPA_core': 1.9993294310728595, 'NPA_valence': 3.393496520494746, 'NPA_Rydberg': 0.03511124742885236, 'NPA_total': 5.427933235870721, 'NMR_shift': 4.466424401923815, 'NMR_anisotropy': 153.10051419359527, 'ES_root_Mull…	{'X': 1.21611, 'Y': 0.082612, 'Z': 0.03378, 'VBur': 0.6676011955923844, 'Mulliken_charge': 0.04177885580657598, 'APT_charge': -0.3446254670242246, 'NPA_charge': -0.18411694109146087, 'NPA_core': 1.9988614355051304, 'NPA_valence': 4.1691481814308196, 'NPA_Rydberg': 0.016113358294471778, 'NPA_total': 6.184116941091462, 'NMR_shift': 68.31224417001344, 'NMR_anisotropy': 141.84005815736532, 'ES_root_M…	{'L': 4.503797828724221, 'B1': 1.7919223922500005, 'B5': 6.345276206793676}	{'L': 6.901146394679305, 'B1': 1.854816035746361, 'B5': 5.722348245569438}	93
CC(=O)c1ccccc1OC(F)F	Enz8	methyl-aryl	R	0.63	19789	1.17	120	99		1.74	1488720.333	1.87	0	100	100		-6.064437222	[CH3:1][C:2](=[O:3])[c:4]1[cH:5][cH:6][cH:7][cH:8][c:9]1[O:10][CH:11]([F:12])[F:13]	1	2	4	{'number_of_atoms': 21.0, 'charge': 0.0, 'multiplicity': 1.0, 'dipole': 3.6148868327931485, 'molar_mass': 186.1578, 'molar_volume': 1304.681933157544, 'electronic_spatial_extent': 2431.1201540614625, 'E_scf': -697.8915628880277, 'zero_point_correction': 0.15628192118561293, 'E_thermal_correction': 0.16784173669158634, 'H_thermal_correction': 0.16878579358430043, 'G_thermal_correction': 0.11666131…	{'X': 1.209696, 'Y': -2.564647, 'Z': 0.034093, 'VBur': 0.4387351280874321, 'Mulliken_charge': -0.5203350305166894, 'APT_charge': -0.09833100854914062, 'NPA_charge': -0.7589133696277636, 'NPA_core': 1.9993600751508187, 'NPA_valence': 4.752435000563422, 'NPA_Rydberg': 0.007118371799645572, 'NPA_total': 6.758913369627765, 'NMR_shift': 157.11147061230514, 'NMR_anisotropy': 40.728371332543325, 'ES_roo…	{'X': 1.947934, 'Y': -1.240121, 'Z': 0.019953, 'VBur': 0.5769442811958793, 'Mulliken_charge': 0.4135581244046465, 'APT_charge': 0.9565231166029489, 'NPA_charge': 0.5720667641292791, 'NPA_core': 1.9993294310728595, 'NPA_valence': 3.393496520494746, 'NPA_Rydberg': 0.03511124742885236, 'NPA_total': 5.427933235870721, 'NMR_shift': 4.466424401923815, 'NMR_anisotropy': 153.10051419359527, 'ES_root_Mull…	{'X': 1.21611, 'Y': 0.082612, 'Z': 0.03378, 'VBur': 0.6676011955923844, 'Mulliken_charge': 0.04177885580657598, 'APT_charge': -0.3446254670242246, 'NPA_charge': -0.18411694109146087, 'NPA_core': 1.9988614355051304, 'NPA_valence': 4.1691481814308196, 'NPA_Rydberg': 0.016113358294471778, 'NPA_total': 6.184116941091462, 'NMR_shift': 68.31224417001344, 'NMR_anisotropy': 141.84005815736532, 'ES_root_M…	{'L': 4.503797828724221, 'B1': 1.7919223922500005, 'B5': 6.345276206793676}	{'L': 6.901146394679305, 'B1': 1.854816035746361, 'B5': 5.722348245569438}	94
CC(=O)c1ccccc1OC(F)F	Enz9	methyl-aryl	R	0.63	13981	1.17	157	99		1.74	1539896.667	1.87	0	100	100		-6.064437222	[CH3:1][C:2](=[O:3])[c:4]1[cH:5][cH:6][cH:7][cH:8][c:9]1[O:10][CH:11]([F:12])[F:13]	1	2	4	{'number_of_atoms': 21.0, 'charge': 0.0, 'multiplicity': 1.0, 'dipole': 3.6148868327931485, 'molar_mass': 186.1578, 'molar_volume': 1304.681933157544, 'electronic_spatial_extent': 2431.1201540614625, 'E_scf': -697.8915628880277, 'zero_point_correction': 0.15628192118561293, 'E_thermal_correction': 0.16784173669158634, 'H_thermal_correction': 0.16878579358430043, 'G_thermal_correction': 0.11666131…	{'X': 1.209696, 'Y': -2.564647, 'Z': 0.034093, 'VBur': 0.4387351280874321, 'Mulliken_charge': -0.5203350305166894, 'APT_charge': -0.09833100854914062, 'NPA_charge': -0.7589133696277636, 'NPA_core': 1.9993600751508187, 'NPA_valence': 4.752435000563422, 'NPA_Rydberg': 0.007118371799645572, 'NPA_total': 6.758913369627765, 'NMR_shift': 157.11147061230514, 'NMR_anisotropy': 40.728371332543325, 'ES_roo…	{'X': 1.947934, 'Y': -1.240121, 'Z': 0.019953, 'VBur': 0.5769442811958793, 'Mulliken_charge': 0.4135581244046465, 'APT_charge': 0.9565231166029489, 'NPA_charge': 0.5720667641292791, 'NPA_core': 1.9993294310728595, 'NPA_valence': 3.393496520494746, 'NPA_Rydberg': 0.03511124742885236, 'NPA_total': 5.427933235870721, 'NMR_shift': 4.466424401923815, 'NMR_anisotropy': 153.10051419359527, 'ES_root_Mull…	{'X': 1.21611, 'Y': 0.082612, 'Z': 0.03378, 'VBur': 0.6676011955923844, 'Mulliken_charge': 0.04177885580657598, 'APT_charge': -0.3446254670242246, 'NPA_charge': -0.18411694109146087, 'NPA_core': 1.9988614355051304, 'NPA_valence': 4.1691481814308196, 'NPA_Rydberg': 0.016113358294471778, 'NPA_total': 6.184116941091462, 'NMR_shift': 68.31224417001344, 'NMR_anisotropy': 141.84005815736532, 'ES_root_M…	{'L': 4.503797828724221, 'B1': 1.7919223922500005, 'B5': 6.345276206793676}	{'L': 6.901146394679305, 'B1': 1.854816035746361, 'B5': 5.722348245569438}	95
COC(=O)c1csc(C(C)=O)n1	Enz1	methyl-aryl	S	0.51	23468	0.73	45081	34		4.84	596426	5.07	8122	97.3	97.3		2.62791302	[CH3:1][O:2][C:3](=[O:4])[c:5]1[cH:6][s:7][c:8]([C:9]([CH3:10])=[O:11])[n:12]1	10	9	8	{'number_of_atoms': 19.0, 'charge': 0.0, 'multiplicity': 1.0, 'dipole': 2.3781948587738406, 'molar_mass': 185.1972, 'molar_volume': 1467.609472547451, 'electronic_spatial_extent': 2824.0796827537843, 'E_scf': -949.5681387657634, 'zero_point_correction': 0.135637637884848, 'E_thermal_correction': 0.1477531666742396, 'H_thermal_correction': 0.14869716671802627, 'G_thermal_correction': 0.09589485697…	{'X': -2.505021, 'Y': 2.327615, 'Z': -2e-06, 'VBur': 0.40320890711877916, 'Mulliken_charge': -0.521573975732954, 'APT_charge': -0.11350864573744802, 'NPA_charge': -0.7607980732973513, 'NPA_core': 1.9993600004378662, 'NPA_valence': 4.754015091741334, 'NPA_Rydberg': 0.0074159874918101895, 'NPA_total': 6.76079807329735, 'NMR_shift': 163.79823407231612, 'NMR_anisotropy': 41.9052468249132, 'ES_root_Mu…	{'X': -2.644468, 'Y': 0.823179, 'Z': 1e-06, 'VBur': 0.5476712978738351, 'Mulliken_charge': 0.4409873484461895, 'APT_charge': 0.9437635084876816, 'NPA_charge': 0.5367842762179308, 'NPA_core': 1.9992230069522732, 'NPA_valence': 3.427473653499925, 'NPA_Rydberg': 0.03651906296237759, 'NPA_total': 5.463215723782068, 'NMR_shift': 8.314167050980727, 'NMR_anisotropy': 144.5108335227067, 'ES_root_Mulliken…	{'X': -1.383662, 'Y': 0.031424, 'Z': 1e-06, 'VBur': 0.627564931237094, 'Mulliken_charge': 0.014396869633666515, 'APT_charge': -0.026167537661161585, 'NPA_charge': -0.05200949903951751, 'NPA_core': 1.9991400004378663, 'NPA_valence': 4.024275570531322, 'NPA_Rydberg': 0.028593927999955877, 'NPA_total': 6.052009499039517, 'NMR_shift': 24.285338672745194, 'NMR_anisotropy': 69.48520940597238, 'ES_root_…	{'L': 3.7133920395137774, 'B1': 1.7984902285135858, 'B5': 8.393261678195227}	{'L': 8.247542662965953, 'B1': 1.8788998963046135, 'B5': 5.560570409841865}	96
COC(=O)c1csc(C(C)=O)n1	Enz2	methyl-aryl	S	0.51	3909	0.73	92310	4		4.84	111132	5.07	1932	96.6	96.6		2.484573851	[CH3:1][O:2][C:3](=[O:4])[c:5]1[cH:6][s:7][c:8]([C:9]([CH3:10])=[O:11])[n:12]1	10	9	8	{'number_of_atoms': 19.0, 'charge': 0.0, 'multiplicity': 1.0, 'dipole': 2.3781948587738406, 'molar_mass': 185.1972, 'molar_volume': 1467.609472547451, 'electronic_spatial_extent': 2824.0796827537843, 'E_scf': -949.5681387657634, 'zero_point_correction': 0.135637637884848, 'E_thermal_correction': 0.1477531666742396, 'H_thermal_correction': 0.14869716671802627, 'G_thermal_correction': 0.09589485697…	{'X': -2.505021, 'Y': 2.327615, 'Z': -2e-06, 'VBur': 0.40320890711877916, 'Mulliken_charge': -0.521573975732954, 'APT_charge': -0.11350864573744802, 'NPA_charge': -0.7607980732973513, 'NPA_core': 1.9993600004378662, 'NPA_valence': 4.754015091741334, 'NPA_Rydberg': 0.0074159874918101895, 'NPA_total': 6.76079807329735, 'NMR_shift': 163.79823407231612, 'NMR_anisotropy': 41.9052468249132, 'ES_root_Mu…	{'X': -2.644468, 'Y': 0.823179, 'Z': 1e-06, 'VBur': 0.5476712978738351, 'Mulliken_charge': 0.4409873484461895, 'APT_charge': 0.9437635084876816, 'NPA_charge': 0.5367842762179308, 'NPA_core': 1.9992230069522732, 'NPA_valence': 3.427473653499925, 'NPA_Rydberg': 0.03651906296237759, 'NPA_total': 5.463215723782068, 'NMR_shift': 8.314167050980727, 'NMR_anisotropy': 144.5108335227067, 'ES_root_Mulliken…	{'X': -1.383662, 'Y': 0.031424, 'Z': 1e-06, 'VBur': 0.627564931237094, 'Mulliken_charge': 0.014396869633666515, 'APT_charge': -0.026167537661161585, 'NPA_charge': -0.05200949903951751, 'NPA_core': 1.9991400004378663, 'NPA_valence': 4.024275570531322, 'NPA_Rydberg': 0.028593927999955877, 'NPA_total': 6.052009499039517, 'NMR_shift': 24.285338672745194, 'NMR_anisotropy': 69.48520940597238, 'ES_root_…	{'L': 3.7133920395137774, 'B1': 1.7984902285135858, 'B5': 8.393261678195227}	{'L': 8.247542662965953, 'B1': 1.8788998963046135, 'B5': 5.560570409841865}	97
COC(=O)c1csc(C(C)=O)n1	Enz3	methyl-aryl	S	0.51	6464	0.73	66760	9		4.84	256361	5.07	11309	91.6	91.6		1.914948778	[CH3:1][O:2][C:3](=[O:4])[c:5]1[cH:6][s:7][c:8]([C:9]([CH3:10])=[O:11])[n:12]1	10	9	8	{'number_of_atoms': 19.0, 'charge': 0.0, 'multiplicity': 1.0, 'dipole': 2.3781948587738406, 'molar_mass': 185.1972, 'molar_volume': 1467.609472547451, 'electronic_spatial_extent': 2824.0796827537843, 'E_scf': -949.5681387657634, 'zero_point_correction': 0.135637637884848, 'E_thermal_correction': 0.1477531666742396, 'H_thermal_correction': 0.14869716671802627, 'G_thermal_correction': 0.09589485697…	{'X': -2.505021, 'Y': 2.327615, 'Z': -2e-06, 'VBur': 0.40320890711877916, 'Mulliken_charge': -0.521573975732954, 'APT_charge': -0.11350864573744802, 'NPA_charge': -0.7607980732973513, 'NPA_core': 1.9993600004378662, 'NPA_valence': 4.754015091741334, 'NPA_Rydberg': 0.0074159874918101895, 'NPA_total': 6.76079807329735, 'NMR_shift': 163.79823407231612, 'NMR_anisotropy': 41.9052468249132, 'ES_root_Mu…	{'X': -2.644468, 'Y': 0.823179, 'Z': 1e-06, 'VBur': 0.5476712978738351, 'Mulliken_charge': 0.4409873484461895, 'APT_charge': 0.9437635084876816, 'NPA_charge': 0.5367842762179308, 'NPA_core': 1.9992230069522732, 'NPA_valence': 3.427473653499925, 'NPA_Rydberg': 0.03651906296237759, 'NPA_total': 5.463215723782068, 'NMR_shift': 8.314167050980727, 'NMR_anisotropy': 144.5108335227067, 'ES_root_Mulliken…	{'X': -1.383662, 'Y': 0.031424, 'Z': 1e-06, 'VBur': 0.627564931237094, 'Mulliken_charge': 0.014396869633666515, 'APT_charge': -0.026167537661161585, 'NPA_charge': -0.05200949903951751, 'NPA_core': 1.9991400004378663, 'NPA_valence': 4.024275570531322, 'NPA_Rydberg': 0.028593927999955877, 'NPA_total': 6.052009499039517, 'NMR_shift': 24.285338672745194, 'NMR_anisotropy': 69.48520940597238, 'ES_root_…	{'L': 3.7133920395137774, 'B1': 1.7984902285135858, 'B5': 8.393261678195227}	{'L': 8.247542662965953, 'B1': 1.8788998963046135, 'B5': 5.560570409841865}	98
COC(=O)c1csc(C(C)=O)n1	Enz4	methyl-aryl	S	0.51	1971	0.73	93962	2		4.84	74477	5.07	4090	89.6	89.6		1.777739599	[CH3:1][O:2][C:3](=[O:4])[c:5]1[cH:6][s:7][c:8]([C:9]([CH3:10])=[O:11])[n:12]1	10	9	8	{'number_of_atoms': 19.0, 'charge': 0.0, 'multiplicity': 1.0, 'dipole': 2.3781948587738406, 'molar_mass': 185.1972, 'molar_volume': 1467.609472547451, 'electronic_spatial_extent': 2824.0796827537843, 'E_scf': -949.5681387657634, 'zero_point_correction': 0.135637637884848, 'E_thermal_correction': 0.1477531666742396, 'H_thermal_correction': 0.14869716671802627, 'G_thermal_correction': 0.09589485697…	{'X': -2.505021, 'Y': 2.327615, 'Z': -2e-06, 'VBur': 0.40320890711877916, 'Mulliken_charge': -0.521573975732954, 'APT_charge': -0.11350864573744802, 'NPA_charge': -0.7607980732973513, 'NPA_core': 1.9993600004378662, 'NPA_valence': 4.754015091741334, 'NPA_Rydberg': 0.0074159874918101895, 'NPA_total': 6.76079807329735, 'NMR_shift': 163.79823407231612, 'NMR_anisotropy': 41.9052468249132, 'ES_root_Mu…	{'X': -2.644468, 'Y': 0.823179, 'Z': 1e-06, 'VBur': 0.5476712978738351, 'Mulliken_charge': 0.4409873484461895, 'APT_charge': 0.9437635084876816, 'NPA_charge': 0.5367842762179308, 'NPA_core': 1.9992230069522732, 'NPA_valence': 3.427473653499925, 'NPA_Rydberg': 0.03651906296237759, 'NPA_total': 5.463215723782068, 'NMR_shift': 8.314167050980727, 'NMR_anisotropy': 144.5108335227067, 'ES_root_Mulliken…	{'X': -1.383662, 'Y': 0.031424, 'Z': 1e-06, 'VBur': 0.627564931237094, 'Mulliken_charge': 0.014396869633666515, 'APT_charge': -0.026167537661161585, 'NPA_charge': -0.05200949903951751, 'NPA_core': 1.9991400004378663, 'NPA_valence': 4.024275570531322, 'NPA_Rydberg': 0.028593927999955877, 'NPA_total': 6.052009499039517, 'NMR_shift': 24.285338672745194, 'NMR_anisotropy': 69.48520940597238, 'ES_root_…	{'L': 3.7133920395137774, 'B1': 1.7984902285135858, 'B5': 8.393261678195227}	{'L': 8.247542662965953, 'B1': 1.8788998963046135, 'B5': 5.560570409841865}	99
COC(=O)c1csc(C(C)=O)n1	Enz6	methyl-aryl	R	0.51	43104	0.73	489	99		4.84	2275	5.07	783917	99.4	-99.4		-3.555428319	[CH3:1][O:2][C:3](=[O:4])[c:5]1[cH:6][s:7][c:8]([C:9]([CH3:10])=[O:11])[n:12]1	10	9	8	{'number_of_atoms': 19.0, 'charge': 0.0, 'multiplicity': 1.0, 'dipole': 2.3781948587738406, 'molar_mass': 185.1972, 'molar_volume': 1467.609472547451, 'electronic_spatial_extent': 2824.0796827537843, 'E_scf': -949.5681387657634, 'zero_point_correction': 0.135637637884848, 'E_thermal_correction': 0.1477531666742396, 'H_thermal_correction': 0.14869716671802627, 'G_thermal_correction': 0.09589485697…	{'X': -2.505021, 'Y': 2.327615, 'Z': -2e-06, 'VBur': 0.40320890711877916, 'Mulliken_charge': -0.521573975732954, 'APT_charge': -0.11350864573744802, 'NPA_charge': -0.7607980732973513, 'NPA_core': 1.9993600004378662, 'NPA_valence': 4.754015091741334, 'NPA_Rydberg': 0.0074159874918101895, 'NPA_total': 6.76079807329735, 'NMR_shift': 163.79823407231612, 'NMR_anisotropy': 41.9052468249132, 'ES_root_Mu…	{'X': -2.644468, 'Y': 0.823179, 'Z': 1e-06, 'VBur': 0.5476712978738351, 'Mulliken_charge': 0.4409873484461895, 'APT_charge': 0.9437635084876816, 'NPA_charge': 0.5367842762179308, 'NPA_core': 1.9992230069522732, 'NPA_valence': 3.427473653499925, 'NPA_Rydberg': 0.03651906296237759, 'NPA_total': 5.463215723782068, 'NMR_shift': 8.314167050980727, 'NMR_anisotropy': 144.5108335227067, 'ES_root_Mulliken…	{'X': -1.383662, 'Y': 0.031424, 'Z': 1e-06, 'VBur': 0.627564931237094, 'Mulliken_charge': 0.014396869633666515, 'APT_charge': -0.026167537661161585, 'NPA_charge': -0.05200949903951751, 'NPA_core': 1.9991400004378663, 'NPA_valence': 4.024275570531322, 'NPA_Rydberg': 0.028593927999955877, 'NPA_total': 6.052009499039517, 'NMR_shift': 24.285338672745194, 'NMR_anisotropy': 69.48520940597238, 'ES_root_…	{'L': 3.7133920395137774, 'B1': 1.7984902285135858, 'B5': 8.393261678195227}	{'L': 8.247542662965953, 'B1': 1.8788998963046135, 'B5': 5.560570409841865}	100
COC(=O)c1csc(C(C)=O)n1	Enz7	methyl-aryl	R	0.51	38467	0.73	4332	90		4.84	1421	5.07	427533	99.3	-99.3		-3.460725927	[CH3:1][O:2][C:3](=[O:4])[c:5]1[cH:6][s:7][c:8]([C:9]([CH3:10])=[O:11])[n:12]1	10	9	8	{'number_of_atoms': 19.0, 'charge': 0.0, 'multiplicity': 1.0, 'dipole': 2.3781948587738406, 'molar_mass': 185.1972, 'molar_volume': 1467.609472547451, 'electronic_spatial_extent': 2824.0796827537843, 'E_scf': -949.5681387657634, 'zero_point_correction': 0.135637637884848, 'E_thermal_correction': 0.1477531666742396, 'H_thermal_correction': 0.14869716671802627, 'G_thermal_correction': 0.09589485697…	{'X': -2.505021, 'Y': 2.327615, 'Z': -2e-06, 'VBur': 0.40320890711877916, 'Mulliken_charge': -0.521573975732954, 'APT_charge': -0.11350864573744802, 'NPA_charge': -0.7607980732973513, 'NPA_core': 1.9993600004378662, 'NPA_valence': 4.754015091741334, 'NPA_Rydberg': 0.0074159874918101895, 'NPA_total': 6.76079807329735, 'NMR_shift': 163.79823407231612, 'NMR_anisotropy': 41.9052468249132, 'ES_root_Mu…	{'X': -2.644468, 'Y': 0.823179, 'Z': 1e-06, 'VBur': 0.5476712978738351, 'Mulliken_charge': 0.4409873484461895, 'APT_charge': 0.9437635084876816, 'NPA_charge': 0.5367842762179308, 'NPA_core': 1.9992230069522732, 'NPA_valence': 3.427473653499925, 'NPA_Rydberg': 0.03651906296237759, 'NPA_total': 5.463215723782068, 'NMR_shift': 8.314167050980727, 'NMR_anisotropy': 144.5108335227067, 'ES_root_Mulliken…	{'X': -1.383662, 'Y': 0.031424, 'Z': 1e-06, 'VBur': 0.627564931237094, 'Mulliken_charge': 0.014396869633666515, 'APT_charge': -0.026167537661161585, 'NPA_charge': -0.05200949903951751, 'NPA_core': 1.9991400004378663, 'NPA_valence': 4.024275570531322, 'NPA_Rydberg': 0.028593927999955877, 'NPA_total': 6.052009499039517, 'NMR_shift': 24.285338672745194, 'NMR_anisotropy': 69.48520940597238, 'ES_root_…	{'L': 3.7133920395137774, 'B1': 1.7984902285135858, 'B5': 8.393261678195227}	{'L': 8.247542662965953, 'B1': 1.8788998963046135, 'B5': 5.560570409841865}	101
COC(=O)c1csc(C(C)=O)n1	Enz8	methyl-aryl	R	0.51	24211	0.73	30758	44		4.84	2358	5.07	297340	98.4	-98.4		-2.951732143	[CH3:1][O:2][C:3](=[O:4])[c:5]1[cH:6][s:7][c:8]([C:9]([CH3:10])=[O:11])[n:12]1	10	9	8	{'number_of_atoms': 19.0, 'charge': 0.0, 'multiplicity': 1.0, 'dipole': 2.3781948587738406, 'molar_mass': 185.1972, 'molar_volume': 1467.609472547451, 'electronic_spatial_extent': 2824.0796827537843, 'E_scf': -949.5681387657634, 'zero_point_correction': 0.135637637884848, 'E_thermal_correction': 0.1477531666742396, 'H_thermal_correction': 0.14869716671802627, 'G_thermal_correction': 0.09589485697…	{'X': -2.505021, 'Y': 2.327615, 'Z': -2e-06, 'VBur': 0.40320890711877916, 'Mulliken_charge': -0.521573975732954, 'APT_charge': -0.11350864573744802, 'NPA_charge': -0.7607980732973513, 'NPA_core': 1.9993600004378662, 'NPA_valence': 4.754015091741334, 'NPA_Rydberg': 0.0074159874918101895, 'NPA_total': 6.76079807329735, 'NMR_shift': 163.79823407231612, 'NMR_anisotropy': 41.9052468249132, 'ES_root_Mu…	{'X': -2.644468, 'Y': 0.823179, 'Z': 1e-06, 'VBur': 0.5476712978738351, 'Mulliken_charge': 0.4409873484461895, 'APT_charge': 0.9437635084876816, 'NPA_charge': 0.5367842762179308, 'NPA_core': 1.9992230069522732, 'NPA_valence': 3.427473653499925, 'NPA_Rydberg': 0.03651906296237759, 'NPA_total': 5.463215723782068, 'NMR_shift': 8.314167050980727, 'NMR_anisotropy': 144.5108335227067, 'ES_root_Mulliken…	{'X': -1.383662, 'Y': 0.031424, 'Z': 1e-06, 'VBur': 0.627564931237094, 'Mulliken_charge': 0.014396869633666515, 'APT_charge': -0.026167537661161585, 'NPA_charge': -0.05200949903951751, 'NPA_core': 1.9991400004378663, 'NPA_valence': 4.024275570531322, 'NPA_Rydberg': 0.028593927999955877, 'NPA_total': 6.052009499039517, 'NMR_shift': 24.285338672745194, 'NMR_anisotropy': 69.48520940597238, 'ES_root_…	{'L': 3.7133920395137774, 'B1': 1.7984902285135858, 'B5': 8.393261678195227}	{'L': 8.247542662965953, 'B1': 1.8788998963046135, 'B5': 5.560570409841865}	102
COC(=O)c1csc(C(C)=O)n1	Enz9	methyl-aryl	R	0.51	23176	0.73	31178	43		4.84	4121	5.07	449262	98.2	-98.2		-2.878989295	[CH3:1][O:2][C:3](=[O:4])[c:5]1[cH:6][s:7][c:8]([C:9]([CH3:10])=[O:11])[n:12]1	10	9	8	{'number_of_atoms': 19.0, 'charge': 0.0, 'multiplicity': 1.0, 'dipole': 2.3781948587738406, 'molar_mass': 185.1972, 'molar_volume': 1467.609472547451, 'electronic_spatial_extent': 2824.0796827537843, 'E_scf': -949.5681387657634, 'zero_point_correction': 0.135637637884848, 'E_thermal_correction': 0.1477531666742396, 'H_thermal_correction': 0.14869716671802627, 'G_thermal_correction': 0.09589485697…	{'X': -2.505021, 'Y': 2.327615, 'Z': -2e-06, 'VBur': 0.40320890711877916, 'Mulliken_charge': -0.521573975732954, 'APT_charge': -0.11350864573744802, 'NPA_charge': -0.7607980732973513, 'NPA_core': 1.9993600004378662, 'NPA_valence': 4.754015091741334, 'NPA_Rydberg': 0.0074159874918101895, 'NPA_total': 6.76079807329735, 'NMR_shift': 163.79823407231612, 'NMR_anisotropy': 41.9052468249132, 'ES_root_Mu…	{'X': -2.644468, 'Y': 0.823179, 'Z': 1e-06, 'VBur': 0.5476712978738351, 'Mulliken_charge': 0.4409873484461895, 'APT_charge': 0.9437635084876816, 'NPA_charge': 0.5367842762179308, 'NPA_core': 1.9992230069522732, 'NPA_valence': 3.427473653499925, 'NPA_Rydberg': 0.03651906296237759, 'NPA_total': 5.463215723782068, 'NMR_shift': 8.314167050980727, 'NMR_anisotropy': 144.5108335227067, 'ES_root_Mulliken…	{'X': -1.383662, 'Y': 0.031424, 'Z': 1e-06, 'VBur': 0.627564931237094, 'Mulliken_charge': 0.014396869633666515, 'APT_charge': -0.026167537661161585, 'NPA_charge': -0.05200949903951751, 'NPA_core': 1.9991400004378663, 'NPA_valence': 4.024275570531322, 'NPA_Rydberg': 0.028593927999955877, 'NPA_total': 6.052009499039517, 'NMR_shift': 24.285338672745194, 'NMR_anisotropy': 69.48520940597238, 'ES_root_…	{'L': 3.7133920395137774, 'B1': 1.7984902285135858, 'B5': 8.393261678195227}	{'L': 8.247542662965953, 'B1': 1.8788998963046135, 'B5': 5.560570409841865}	103
CC(=O)c1nc2ccccc2s1	Enz1	methyl-aryl	S	0.79	1548	1.16	4277	27		3.83	515501	4.04	83099	72.2	72.2		1.116706438	[CH3:1][C:2](=[O:3])[c:4]1[n:5][c:6]2[cH:7][cH:8][cH:9][cH:10][c:11]2[s:12]1	1	2	4	{'number_of_atoms': 19.0, 'charge': 0.0, 'multiplicity': 1.0, 'dipole': 3.483884191147142, 'molar_mass': 177.2204, 'molar_volume': 1329.5980941314258, 'electronic_spatial_extent': 2424.6754007195336, 'E_scf': -875.3438249833774, 'zero_point_correction': 0.13995197665540643, 'E_thermal_correction': 0.15005097806737783, 'H_thermal_correction': 0.15099497806737783, 'G_thermal_correction': 0.10352096…	{'X': -3.358757, 'Y': 1.479978, 'Z': -0.0, 'VBur': 0.40355722082077516, 'Mulliken_charge': -0.5203734743909224, 'APT_charge': -0.1168864848813755, 'NPA_charge': -0.7602614317389849, 'NPA_core': 1.9993600009413144, 'NPA_valence': 4.753471487276526, 'NPA_Rydberg': 0.007429943521144584, 'NPA_total': 6.760261431738985, 'NMR_shift': 163.5529745981147, 'NMR_anisotropy': 42.131393318749126, 'ES_root_Mul…	{'X': -2.719147, 'Y': 0.110512, 'Z': 0.0, 'VBur': 0.5486152444772167, 'Mulliken_charge': 0.43592944514751214, 'APT_charge': 1.0189171568856237, 'NPA_charge': 0.5371894069720181, 'NPA_core': 1.9992300018826286, 'NPA_valence': 3.4272904819529, 'NPA_Rydberg': 0.036290110133768066, 'NPA_total': 5.462810593027982, 'NMR_shift': 6.636924039059988, 'NMR_anisotropy': 145.30507788228704, 'ES_root_Mulliken_…	{'X': -1.229041, 'Y': 0.061002, 'Z': 0.0, 'VBur': 0.6296407951011567, 'Mulliken_charge': 0.026900052849594656, 'APT_charge': 0.002782990973784877, 'NPA_charge': -0.026579471922701853, 'NPA_core': 1.9991400009413143, 'NPA_valence': 3.998199606530641, 'NPA_Rydberg': 0.029239864450747, 'NPA_total': 6.026579471922702, 'NMR_shift': 25.407148682667238, 'NMR_anisotropy': 69.41986209116874, 'ES_root_Mull…	{'L': 3.6114694045517393, 'B1': 1.798853958224729, 'B5': 7.979428557280673}	{'L': 8.721216010393357, 'B1': 1.879452877718516, 'B5': 3.8131470250488952}	104
CC(=O)c1nc2ccccc2s1	Enz2	methyl-aryl	S	0.79	74775	1.16	86320	46		3.83	598621	4.04	62854	81	81		1.380287752	[CH3:1][C:2](=[O:3])[c:4]1[n:5][c:6]2[cH:7][cH:8][cH:9][cH:10][c:11]2[s:12]1	1	2	4	{'number_of_atoms': 19.0, 'charge': 0.0, 'multiplicity': 1.0, 'dipole': 3.483884191147142, 'molar_mass': 177.2204, 'molar_volume': 1329.5980941314258, 'electronic_spatial_extent': 2424.6754007195336, 'E_scf': -875.3438249833774, 'zero_point_correction': 0.13995197665540643, 'E_thermal_correction': 0.15005097806737783, 'H_thermal_correction': 0.15099497806737783, 'G_thermal_correction': 0.10352096…	{'X': -3.358757, 'Y': 1.479978, 'Z': -0.0, 'VBur': 0.40355722082077516, 'Mulliken_charge': -0.5203734743909224, 'APT_charge': -0.1168864848813755, 'NPA_charge': -0.7602614317389849, 'NPA_core': 1.9993600009413144, 'NPA_valence': 4.753471487276526, 'NPA_Rydberg': 0.007429943521144584, 'NPA_total': 6.760261431738985, 'NMR_shift': 163.5529745981147, 'NMR_anisotropy': 42.131393318749126, 'ES_root_Mul…	{'X': -2.719147, 'Y': 0.110512, 'Z': 0.0, 'VBur': 0.5486152444772167, 'Mulliken_charge': 0.43592944514751214, 'APT_charge': 1.0189171568856237, 'NPA_charge': 0.5371894069720181, 'NPA_core': 1.9992300018826286, 'NPA_valence': 3.4272904819529, 'NPA_Rydberg': 0.036290110133768066, 'NPA_total': 5.462810593027982, 'NMR_shift': 6.636924039059988, 'NMR_anisotropy': 145.30507788228704, 'ES_root_Mulliken_…	{'X': -1.229041, 'Y': 0.061002, 'Z': 0.0, 'VBur': 0.6296407951011567, 'Mulliken_charge': 0.026900052849594656, 'APT_charge': 0.002782990973784877, 'NPA_charge': -0.026579471922701853, 'NPA_core': 1.9991400009413143, 'NPA_valence': 3.998199606530641, 'NPA_Rydberg': 0.029239864450747, 'NPA_total': 6.026579471922702, 'NMR_shift': 25.407148682667238, 'NMR_anisotropy': 69.41986209116874, 'ES_root_Mull…	{'L': 3.6114694045517393, 'B1': 1.798853958224729, 'B5': 7.979428557280673}	{'L': 8.721216010393357, 'B1': 1.879452877718516, 'B5': 3.8131470250488952}	105
CC(=O)c1nc2ccccc2s1	Enz3	methyl-aryl	S	0.79	7139	1.16	105883	6		3.83		4.04						[CH3:1][C:2](=[O:3])[c:4]1[n:5][c:6]2[cH:7][cH:8][cH:9][cH:10][c:11]2[s:12]1	1	2	4	{'number_of_atoms': 19.0, 'charge': 0.0, 'multiplicity': 1.0, 'dipole': 3.483884191147142, 'molar_mass': 177.2204, 'molar_volume': 1329.5980941314258, 'electronic_spatial_extent': 2424.6754007195336, 'E_scf': -875.3438249833774, 'zero_point_correction': 0.13995197665540643, 'E_thermal_correction': 0.15005097806737783, 'H_thermal_correction': 0.15099497806737783, 'G_thermal_correction': 0.10352096…	{'X': -3.358757, 'Y': 1.479978, 'Z': -0.0, 'VBur': 0.40355722082077516, 'Mulliken_charge': -0.5203734743909224, 'APT_charge': -0.1168864848813755, 'NPA_charge': -0.7602614317389849, 'NPA_core': 1.9993600009413144, 'NPA_valence': 4.753471487276526, 'NPA_Rydberg': 0.007429943521144584, 'NPA_total': 6.760261431738985, 'NMR_shift': 163.5529745981147, 'NMR_anisotropy': 42.131393318749126, 'ES_root_Mul…	{'X': -2.719147, 'Y': 0.110512, 'Z': 0.0, 'VBur': 0.5486152444772167, 'Mulliken_charge': 0.43592944514751214, 'APT_charge': 1.0189171568856237, 'NPA_charge': 0.5371894069720181, 'NPA_core': 1.9992300018826286, 'NPA_valence': 3.4272904819529, 'NPA_Rydberg': 0.036290110133768066, 'NPA_total': 5.462810593027982, 'NMR_shift': 6.636924039059988, 'NMR_anisotropy': 145.30507788228704, 'ES_root_Mulliken_…	{'X': -1.229041, 'Y': 0.061002, 'Z': 0.0, 'VBur': 0.6296407951011567, 'Mulliken_charge': 0.026900052849594656, 'APT_charge': 0.002782990973784877, 'NPA_charge': -0.026579471922701853, 'NPA_core': 1.9991400009413143, 'NPA_valence': 3.998199606530641, 'NPA_Rydberg': 0.029239864450747, 'NPA_total': 6.026579471922702, 'NMR_shift': 25.407148682667238, 'NMR_anisotropy': 69.41986209116874, 'ES_root_Mull…	{'L': 3.6114694045517393, 'B1': 1.798853958224729, 'B5': 7.979428557280673}	{'L': 8.721216010393357, 'B1': 1.879452877718516, 'B5': 3.8131470250488952}	106
CC(=O)c1nc2ccccc2s1	Enz4	methyl-aryl	S	0.79	118676	1.16	54910	68		3.83	1071268	4.04	65596	88.5	88.5		1.712609446	[CH3:1][C:2](=[O:3])[c:4]1[n:5][c:6]2[cH:7][cH:8][cH:9][cH:10][c:11]2[s:12]1	1	2	4	{'number_of_atoms': 19.0, 'charge': 0.0, 'multiplicity': 1.0, 'dipole': 3.483884191147142, 'molar_mass': 177.2204, 'molar_volume': 1329.5980941314258, 'electronic_spatial_extent': 2424.6754007195336, 'E_scf': -875.3438249833774, 'zero_point_correction': 0.13995197665540643, 'E_thermal_correction': 0.15005097806737783, 'H_thermal_correction': 0.15099497806737783, 'G_thermal_correction': 0.10352096…	{'X': -3.358757, 'Y': 1.479978, 'Z': -0.0, 'VBur': 0.40355722082077516, 'Mulliken_charge': -0.5203734743909224, 'APT_charge': -0.1168864848813755, 'NPA_charge': -0.7602614317389849, 'NPA_core': 1.9993600009413144, 'NPA_valence': 4.753471487276526, 'NPA_Rydberg': 0.007429943521144584, 'NPA_total': 6.760261431738985, 'NMR_shift': 163.5529745981147, 'NMR_anisotropy': 42.131393318749126, 'ES_root_Mul…	{'X': -2.719147, 'Y': 0.110512, 'Z': 0.0, 'VBur': 0.5486152444772167, 'Mulliken_charge': 0.43592944514751214, 'APT_charge': 1.0189171568856237, 'NPA_charge': 0.5371894069720181, 'NPA_core': 1.9992300018826286, 'NPA_valence': 3.4272904819529, 'NPA_Rydberg': 0.036290110133768066, 'NPA_total': 5.462810593027982, 'NMR_shift': 6.636924039059988, 'NMR_anisotropy': 145.30507788228704, 'ES_root_Mulliken_…	{'X': -1.229041, 'Y': 0.061002, 'Z': 0.0, 'VBur': 0.6296407951011567, 'Mulliken_charge': 0.026900052849594656, 'APT_charge': 0.002782990973784877, 'NPA_charge': -0.026579471922701853, 'NPA_core': 1.9991400009413143, 'NPA_valence': 3.998199606530641, 'NPA_Rydberg': 0.029239864450747, 'NPA_total': 6.026579471922702, 'NMR_shift': 25.407148682667238, 'NMR_anisotropy': 69.41986209116874, 'ES_root_Mull…	{'L': 3.6114694045517393, 'B1': 1.798853958224729, 'B5': 7.979428557280673}	{'L': 8.721216010393357, 'B1': 1.879452877718516, 'B5': 3.8131470250488952}	107
CC(=O)c1nc2ccccc2s1	Enz6	methyl-aryl	R	0.79	77809	1.16	85221	48		3.83	44686	4.04	972655	91.2	-91.2		-1.885182187	[CH3:1][C:2](=[O:3])[c:4]1[n:5][c:6]2[cH:7][cH:8][cH:9][cH:10][c:11]2[s:12]1	1	2	4	{'number_of_atoms': 19.0, 'charge': 0.0, 'multiplicity': 1.0, 'dipole': 3.483884191147142, 'molar_mass': 177.2204, 'molar_volume': 1329.5980941314258, 'electronic_spatial_extent': 2424.6754007195336, 'E_scf': -875.3438249833774, 'zero_point_correction': 0.13995197665540643, 'E_thermal_correction': 0.15005097806737783, 'H_thermal_correction': 0.15099497806737783, 'G_thermal_correction': 0.10352096…	{'X': -3.358757, 'Y': 1.479978, 'Z': -0.0, 'VBur': 0.40355722082077516, 'Mulliken_charge': -0.5203734743909224, 'APT_charge': -0.1168864848813755, 'NPA_charge': -0.7602614317389849, 'NPA_core': 1.9993600009413144, 'NPA_valence': 4.753471487276526, 'NPA_Rydberg': 0.007429943521144584, 'NPA_total': 6.760261431738985, 'NMR_shift': 163.5529745981147, 'NMR_anisotropy': 42.131393318749126, 'ES_root_Mul…	{'X': -2.719147, 'Y': 0.110512, 'Z': 0.0, 'VBur': 0.5486152444772167, 'Mulliken_charge': 0.43592944514751214, 'APT_charge': 1.0189171568856237, 'NPA_charge': 0.5371894069720181, 'NPA_core': 1.9992300018826286, 'NPA_valence': 3.4272904819529, 'NPA_Rydberg': 0.036290110133768066, 'NPA_total': 5.462810593027982, 'NMR_shift': 6.636924039059988, 'NMR_anisotropy': 145.30507788228704, 'ES_root_Mulliken_…	{'X': -1.229041, 'Y': 0.061002, 'Z': 0.0, 'VBur': 0.6296407951011567, 'Mulliken_charge': 0.026900052849594656, 'APT_charge': 0.002782990973784877, 'NPA_charge': -0.026579471922701853, 'NPA_core': 1.9991400009413143, 'NPA_valence': 3.998199606530641, 'NPA_Rydberg': 0.029239864450747, 'NPA_total': 6.026579471922702, 'NMR_shift': 25.407148682667238, 'NMR_anisotropy': 69.41986209116874, 'ES_root_Mull…	{'L': 3.6114694045517393, 'B1': 1.798853958224729, 'B5': 7.979428557280673}	{'L': 8.721216010393357, 'B1': 1.879452877718516, 'B5': 3.8131470250488952}	108
CC(=O)c1nc2ccccc2s1	Enz7	methyl-aryl	R	0.79	92507	1.16	77348	54		3.83	29725	4.04	1235071	95.3	-95.3		-2.282238034	[CH3:1][C:2](=[O:3])[c:4]1[n:5][c:6]2[cH:7][cH:8][cH:9][cH:10][c:11]2[s:12]1	1	2	4	{'number_of_atoms': 19.0, 'charge': 0.0, 'multiplicity': 1.0, 'dipole': 3.483884191147142, 'molar_mass': 177.2204, 'molar_volume': 1329.5980941314258, 'electronic_spatial_extent': 2424.6754007195336, 'E_scf': -875.3438249833774, 'zero_point_correction': 0.13995197665540643, 'E_thermal_correction': 0.15005097806737783, 'H_thermal_correction': 0.15099497806737783, 'G_thermal_correction': 0.10352096…	{'X': -3.358757, 'Y': 1.479978, 'Z': -0.0, 'VBur': 0.40355722082077516, 'Mulliken_charge': -0.5203734743909224, 'APT_charge': -0.1168864848813755, 'NPA_charge': -0.7602614317389849, 'NPA_core': 1.9993600009413144, 'NPA_valence': 4.753471487276526, 'NPA_Rydberg': 0.007429943521144584, 'NPA_total': 6.760261431738985, 'NMR_shift': 163.5529745981147, 'NMR_anisotropy': 42.131393318749126, 'ES_root_Mul…	{'X': -2.719147, 'Y': 0.110512, 'Z': 0.0, 'VBur': 0.5486152444772167, 'Mulliken_charge': 0.43592944514751214, 'APT_charge': 1.0189171568856237, 'NPA_charge': 0.5371894069720181, 'NPA_core': 1.9992300018826286, 'NPA_valence': 3.4272904819529, 'NPA_Rydberg': 0.036290110133768066, 'NPA_total': 5.462810593027982, 'NMR_shift': 6.636924039059988, 'NMR_anisotropy': 145.30507788228704, 'ES_root_Mulliken_…	{'X': -1.229041, 'Y': 0.061002, 'Z': 0.0, 'VBur': 0.6296407951011567, 'Mulliken_charge': 0.026900052849594656, 'APT_charge': 0.002782990973784877, 'NPA_charge': -0.026579471922701853, 'NPA_core': 1.9991400009413143, 'NPA_valence': 3.998199606530641, 'NPA_Rydberg': 0.029239864450747, 'NPA_total': 6.026579471922702, 'NMR_shift': 25.407148682667238, 'NMR_anisotropy': 69.41986209116874, 'ES_root_Mull…	{'L': 3.6114694045517393, 'B1': 1.798853958224729, 'B5': 7.979428557280673}	{'L': 8.721216010393357, 'B1': 1.879452877718516, 'B5': 3.8131470250488952}	109
CC(=O)c1nc2ccccc2s1	Enz8	methyl-aryl	R	0.79	55530	1.16	95579	37		3.83	40887	4.04	878525	91.1	-91.1		-1.877942474	[CH3:1][C:2](=[O:3])[c:4]1[n:5][c:6]2[cH:7][cH:8][cH:9][cH:10][c:11]2[s:12]1	1	2	4	{'number_of_atoms': 19.0, 'charge': 0.0, 'multiplicity': 1.0, 'dipole': 3.483884191147142, 'molar_mass': 177.2204, 'molar_volume': 1329.5980941314258, 'electronic_spatial_extent': 2424.6754007195336, 'E_scf': -875.3438249833774, 'zero_point_correction': 0.13995197665540643, 'E_thermal_correction': 0.15005097806737783, 'H_thermal_correction': 0.15099497806737783, 'G_thermal_correction': 0.10352096…	{'X': -3.358757, 'Y': 1.479978, 'Z': -0.0, 'VBur': 0.40355722082077516, 'Mulliken_charge': -0.5203734743909224, 'APT_charge': -0.1168864848813755, 'NPA_charge': -0.7602614317389849, 'NPA_core': 1.9993600009413144, 'NPA_valence': 4.753471487276526, 'NPA_Rydberg': 0.007429943521144584, 'NPA_total': 6.760261431738985, 'NMR_shift': 163.5529745981147, 'NMR_anisotropy': 42.131393318749126, 'ES_root_Mul…	{'X': -2.719147, 'Y': 0.110512, 'Z': 0.0, 'VBur': 0.5486152444772167, 'Mulliken_charge': 0.43592944514751214, 'APT_charge': 1.0189171568856237, 'NPA_charge': 0.5371894069720181, 'NPA_core': 1.9992300018826286, 'NPA_valence': 3.4272904819529, 'NPA_Rydberg': 0.036290110133768066, 'NPA_total': 5.462810593027982, 'NMR_shift': 6.636924039059988, 'NMR_anisotropy': 145.30507788228704, 'ES_root_Mulliken_…	{'X': -1.229041, 'Y': 0.061002, 'Z': 0.0, 'VBur': 0.6296407951011567, 'Mulliken_charge': 0.026900052849594656, 'APT_charge': 0.002782990973784877, 'NPA_charge': -0.026579471922701853, 'NPA_core': 1.9991400009413143, 'NPA_valence': 3.998199606530641, 'NPA_Rydberg': 0.029239864450747, 'NPA_total': 6.026579471922702, 'NMR_shift': 25.407148682667238, 'NMR_anisotropy': 69.41986209116874, 'ES_root_Mull…	{'L': 3.6114694045517393, 'B1': 1.798853958224729, 'B5': 7.979428557280673}	{'L': 8.721216010393357, 'B1': 1.879452877718516, 'B5': 3.8131470250488952}	110
CC(=O)c1nc2ccccc2s1	Enz9	methyl-aryl	R	0.79	64735	1.16	95562	40		3.83	41486	4.04	732539	89.3	-89.3		-1.759355749	[CH3:1][C:2](=[O:3])[c:4]1[n:5][c:6]2[cH:7][cH:8][cH:9][cH:10][c:11]2[s:12]1	1	2	4	{'number_of_atoms': 19.0, 'charge': 0.0, 'multiplicity': 1.0, 'dipole': 3.483884191147142, 'molar_mass': 177.2204, 'molar_volume': 1329.5980941314258, 'electronic_spatial_extent': 2424.6754007195336, 'E_scf': -875.3438249833774, 'zero_point_correction': 0.13995197665540643, 'E_thermal_correction': 0.15005097806737783, 'H_thermal_correction': 0.15099497806737783, 'G_thermal_correction': 0.10352096…	{'X': -3.358757, 'Y': 1.479978, 'Z': -0.0, 'VBur': 0.40355722082077516, 'Mulliken_charge': -0.5203734743909224, 'APT_charge': -0.1168864848813755, 'NPA_charge': -0.7602614317389849, 'NPA_core': 1.9993600009413144, 'NPA_valence': 4.753471487276526, 'NPA_Rydberg': 0.007429943521144584, 'NPA_total': 6.760261431738985, 'NMR_shift': 163.5529745981147, 'NMR_anisotropy': 42.131393318749126, 'ES_root_Mul…	{'X': -2.719147, 'Y': 0.110512, 'Z': 0.0, 'VBur': 0.5486152444772167, 'Mulliken_charge': 0.43592944514751214, 'APT_charge': 1.0189171568856237, 'NPA_charge': 0.5371894069720181, 'NPA_core': 1.9992300018826286, 'NPA_valence': 3.4272904819529, 'NPA_Rydberg': 0.036290110133768066, 'NPA_total': 5.462810593027982, 'NMR_shift': 6.636924039059988, 'NMR_anisotropy': 145.30507788228704, 'ES_root_Mulliken_…	{'X': -1.229041, 'Y': 0.061002, 'Z': 0.0, 'VBur': 0.6296407951011567, 'Mulliken_charge': 0.026900052849594656, 'APT_charge': 0.002782990973784877, 'NPA_charge': -0.026579471922701853, 'NPA_core': 1.9991400009413143, 'NPA_valence': 3.998199606530641, 'NPA_Rydberg': 0.029239864450747, 'NPA_total': 6.026579471922702, 'NMR_shift': 25.407148682667238, 'NMR_anisotropy': 69.41986209116874, 'ES_root_Mull…	{'L': 3.6114694045517393, 'B1': 1.798853958224729, 'B5': 7.979428557280673}	{'L': 8.721216010393357, 'B1': 1.879452877718516, 'B5': 3.8131470250488952}	111
CCn1nc(C)c(C(C)=O)c1C	Enz1	methyl-aryl	S	0.47	180	0.76	22340	1		2.76		2.95						[CH3:1][CH2:2][n:3]1[n:4][c:5]([CH3:6])[c:7]([C:8]([CH3:9])=[O:10])[c:11]1[CH3:12]	9	8	7	{'number_of_atoms': 26.0, 'charge': 0.0, 'multiplicity': 1.0, 'dipole': 2.6801538903906814, 'molar_mass': 166.2224, 'molar_volume': 1467.9369474954758, 'electronic_spatial_extent': 2325.5269075247793, 'E_scf': -536.118161618608, 'zero_point_correction': 0.22194225245523694, 'E_thermal_correction': 0.23516593988028775, 'H_thermal_correction': 0.23611079808388116, 'G_thermal_correction': 0.18183948…	{'X': -3.338482, 'Y': 0.196027, 'Z': 0.260856, 'VBur': 0.444350964528662, 'Mulliken_charge': -0.5383976395194995, 'APT_charge': -0.1016177509045513, 'NPA_charge': -0.754550378442502, 'NPA_core': 1.9993800000000002, 'NPA_valence': 4.747890378442502, 'NPA_Rydberg': 0.00728, 'NPA_total': 6.754550378442502, 'NMR_shift': 158.4559420352118, 'NMR_anisotropy': 41.14963820465144, 'ES_root_Mulliken_charge'…	{'X': -2.117808, 'Y': -0.701061, 'Z': 0.114452, 'VBur': 0.5816522084825255, 'Mulliken_charge': 0.39696579688727457, 'APT_charge': 1.0224145394129995, 'NPA_charge': 0.5595942922197348, 'NPA_core': 1.9992699999999999, 'NPA_valence': 3.4069244383192805, 'NPA_Rydberg': 0.034211269460985134, 'NPA_total': 5.440405707780266, 'NMR_shift': 7.33001769916071, 'NMR_anisotropy': 151.80339542627914, 'ES_root_M…	{'X': -0.791852, 'Y': -0.081749, 'Z': -0.052635, 'VBur': 0.6717786013845675, 'Mulliken_charge': -0.12162404767035888, 'APT_charge': -0.5406587753457757, 'NPA_charge': -0.26182116647024284, 'NPA_core': 1.9988014179640656, 'NPA_valence': 4.248541834734106, 'NPA_Rydberg': 0.014477913772071879, 'NPA_total': 6.261821166470243, 'NMR_shift': 74.46943463589946, 'NMR_anisotropy': 101.6495649376574, 'ES_ro…	{'L': 3.6221591962210753, 'B1': 1.8379601195376831, 'B5': 6.299845525665531}	{'L': 7.836961370632538, 'B1': 1.996675485380467, 'B5': 4.343680726629854}	112
CCn1nc(C)c(C(C)=O)c1C	Enz2	methyl-aryl	S	0.47	4815	0.76	22545	18		2.76		2.95						[CH3:1][CH2:2][n:3]1[n:4][c:5]([CH3:6])[c:7]([C:8]([CH3:9])=[O:10])[c:11]1[CH3:12]	9	8	7	{'number_of_atoms': 26.0, 'charge': 0.0, 'multiplicity': 1.0, 'dipole': 2.6801538903906814, 'molar_mass': 166.2224, 'molar_volume': 1467.9369474954758, 'electronic_spatial_extent': 2325.5269075247793, 'E_scf': -536.118161618608, 'zero_point_correction': 0.22194225245523694, 'E_thermal_correction': 0.23516593988028775, 'H_thermal_correction': 0.23611079808388116, 'G_thermal_correction': 0.18183948…	{'X': -3.338482, 'Y': 0.196027, 'Z': 0.260856, 'VBur': 0.444350964528662, 'Mulliken_charge': -0.5383976395194995, 'APT_charge': -0.1016177509045513, 'NPA_charge': -0.754550378442502, 'NPA_core': 1.9993800000000002, 'NPA_valence': 4.747890378442502, 'NPA_Rydberg': 0.00728, 'NPA_total': 6.754550378442502, 'NMR_shift': 158.4559420352118, 'NMR_anisotropy': 41.14963820465144, 'ES_root_Mulliken_charge'…	{'X': -2.117808, 'Y': -0.701061, 'Z': 0.114452, 'VBur': 0.5816522084825255, 'Mulliken_charge': 0.39696579688727457, 'APT_charge': 1.0224145394129995, 'NPA_charge': 0.5595942922197348, 'NPA_core': 1.9992699999999999, 'NPA_valence': 3.4069244383192805, 'NPA_Rydberg': 0.034211269460985134, 'NPA_total': 5.440405707780266, 'NMR_shift': 7.33001769916071, 'NMR_anisotropy': 151.80339542627914, 'ES_root_M…	{'X': -0.791852, 'Y': -0.081749, 'Z': -0.052635, 'VBur': 0.6717786013845675, 'Mulliken_charge': -0.12162404767035888, 'APT_charge': -0.5406587753457757, 'NPA_charge': -0.26182116647024284, 'NPA_core': 1.9988014179640656, 'NPA_valence': 4.248541834734106, 'NPA_Rydberg': 0.014477913772071879, 'NPA_total': 6.261821166470243, 'NMR_shift': 74.46943463589946, 'NMR_anisotropy': 101.6495649376574, 'ES_ro…	{'L': 3.6221591962210753, 'B1': 1.8379601195376831, 'B5': 6.299845525665531}	{'L': 7.836961370632538, 'B1': 1.996675485380467, 'B5': 4.343680726629854}	113
CCn1nc(C)c(C(C)=O)c1C	Enz3	methyl-aryl	S	0.47	6556	0.76	22239	23		2.76	0	2.95	80377	100	-100		6.064437222	[CH3:1][CH2:2][n:3]1[n:4][c:5]([CH3:6])[c:7]([C:8]([CH3:9])=[O:10])[c:11]1[CH3:12]	9	8	7	{'number_of_atoms': 26.0, 'charge': 0.0, 'multiplicity': 1.0, 'dipole': 2.6801538903906814, 'molar_mass': 166.2224, 'molar_volume': 1467.9369474954758, 'electronic_spatial_extent': 2325.5269075247793, 'E_scf': -536.118161618608, 'zero_point_correction': 0.22194225245523694, 'E_thermal_correction': 0.23516593988028775, 'H_thermal_correction': 0.23611079808388116, 'G_thermal_correction': 0.18183948…	{'X': -3.338482, 'Y': 0.196027, 'Z': 0.260856, 'VBur': 0.444350964528662, 'Mulliken_charge': -0.5383976395194995, 'APT_charge': -0.1016177509045513, 'NPA_charge': -0.754550378442502, 'NPA_core': 1.9993800000000002, 'NPA_valence': 4.747890378442502, 'NPA_Rydberg': 0.00728, 'NPA_total': 6.754550378442502, 'NMR_shift': 158.4559420352118, 'NMR_anisotropy': 41.14963820465144, 'ES_root_Mulliken_charge'…	{'X': -2.117808, 'Y': -0.701061, 'Z': 0.114452, 'VBur': 0.5816522084825255, 'Mulliken_charge': 0.39696579688727457, 'APT_charge': 1.0224145394129995, 'NPA_charge': 0.5595942922197348, 'NPA_core': 1.9992699999999999, 'NPA_valence': 3.4069244383192805, 'NPA_Rydberg': 0.034211269460985134, 'NPA_total': 5.440405707780266, 'NMR_shift': 7.33001769916071, 'NMR_anisotropy': 151.80339542627914, 'ES_root_M…	{'X': -0.791852, 'Y': -0.081749, 'Z': -0.052635, 'VBur': 0.6717786013845675, 'Mulliken_charge': -0.12162404767035888, 'APT_charge': -0.5406587753457757, 'NPA_charge': -0.26182116647024284, 'NPA_core': 1.9988014179640656, 'NPA_valence': 4.248541834734106, 'NPA_Rydberg': 0.014477913772071879, 'NPA_total': 6.261821166470243, 'NMR_shift': 74.46943463589946, 'NMR_anisotropy': 101.6495649376574, 'ES_ro…	{'L': 3.6221591962210753, 'B1': 1.8379601195376831, 'B5': 6.299845525665531}	{'L': 7.836961370632538, 'B1': 1.996675485380467, 'B5': 4.343680726629854}	114
CCn1nc(C)c(C(C)=O)c1C	Enz4	methyl-aryl	S	0.47	9000	0.76	18956	32		2.76	0	2.95	269061	100	-100		6.064437222	[CH3:1][CH2:2][n:3]1[n:4][c:5]([CH3:6])[c:7]([C:8]([CH3:9])=[O:10])[c:11]1[CH3:12]	9	8	7	{'number_of_atoms': 26.0, 'charge': 0.0, 'multiplicity': 1.0, 'dipole': 2.6801538903906814, 'molar_mass': 166.2224, 'molar_volume': 1467.9369474954758, 'electronic_spatial_extent': 2325.5269075247793, 'E_scf': -536.118161618608, 'zero_point_correction': 0.22194225245523694, 'E_thermal_correction': 0.23516593988028775, 'H_thermal_correction': 0.23611079808388116, 'G_thermal_correction': 0.18183948…	{'X': -3.338482, 'Y': 0.196027, 'Z': 0.260856, 'VBur': 0.444350964528662, 'Mulliken_charge': -0.5383976395194995, 'APT_charge': -0.1016177509045513, 'NPA_charge': -0.754550378442502, 'NPA_core': 1.9993800000000002, 'NPA_valence': 4.747890378442502, 'NPA_Rydberg': 0.00728, 'NPA_total': 6.754550378442502, 'NMR_shift': 158.4559420352118, 'NMR_anisotropy': 41.14963820465144, 'ES_root_Mulliken_charge'…	{'X': -2.117808, 'Y': -0.701061, 'Z': 0.114452, 'VBur': 0.5816522084825255, 'Mulliken_charge': 0.39696579688727457, 'APT_charge': 1.0224145394129995, 'NPA_charge': 0.5595942922197348, 'NPA_core': 1.9992699999999999, 'NPA_valence': 3.4069244383192805, 'NPA_Rydberg': 0.034211269460985134, 'NPA_total': 5.440405707780266, 'NMR_shift': 7.33001769916071, 'NMR_anisotropy': 151.80339542627914, 'ES_root_M…	{'X': -0.791852, 'Y': -0.081749, 'Z': -0.052635, 'VBur': 0.6717786013845675, 'Mulliken_charge': -0.12162404767035888, 'APT_charge': -0.5406587753457757, 'NPA_charge': -0.26182116647024284, 'NPA_core': 1.9988014179640656, 'NPA_valence': 4.248541834734106, 'NPA_Rydberg': 0.014477913772071879, 'NPA_total': 6.261821166470243, 'NMR_shift': 74.46943463589946, 'NMR_anisotropy': 101.6495649376574, 'ES_ro…	{'L': 3.6221591962210753, 'B1': 1.8379601195376831, 'B5': 6.299845525665531}	{'L': 7.836961370632538, 'B1': 1.996675485380467, 'B5': 4.343680726629854}	115
CCn1nc(C)c(C(C)=O)c1C	Enz6	methyl-aryl	R	0.47	7157	0.76	23458	23		2.76		2.95						[CH3:1][CH2:2][n:3]1[n:4][c:5]([CH3:6])[c:7]([C:8]([CH3:9])=[O:10])[c:11]1[CH3:12]	9	8	7	{'number_of_atoms': 26.0, 'charge': 0.0, 'multiplicity': 1.0, 'dipole': 2.6801538903906814, 'molar_mass': 166.2224, 'molar_volume': 1467.9369474954758, 'electronic_spatial_extent': 2325.5269075247793, 'E_scf': -536.118161618608, 'zero_point_correction': 0.22194225245523694, 'E_thermal_correction': 0.23516593988028775, 'H_thermal_correction': 0.23611079808388116, 'G_thermal_correction': 0.18183948…	{'X': -3.338482, 'Y': 0.196027, 'Z': 0.260856, 'VBur': 0.444350964528662, 'Mulliken_charge': -0.5383976395194995, 'APT_charge': -0.1016177509045513, 'NPA_charge': -0.754550378442502, 'NPA_core': 1.9993800000000002, 'NPA_valence': 4.747890378442502, 'NPA_Rydberg': 0.00728, 'NPA_total': 6.754550378442502, 'NMR_shift': 158.4559420352118, 'NMR_anisotropy': 41.14963820465144, 'ES_root_Mulliken_charge'…	{'X': -2.117808, 'Y': -0.701061, 'Z': 0.114452, 'VBur': 0.5816522084825255, 'Mulliken_charge': 0.39696579688727457, 'APT_charge': 1.0224145394129995, 'NPA_charge': 0.5595942922197348, 'NPA_core': 1.9992699999999999, 'NPA_valence': 3.4069244383192805, 'NPA_Rydberg': 0.034211269460985134, 'NPA_total': 5.440405707780266, 'NMR_shift': 7.33001769916071, 'NMR_anisotropy': 151.80339542627914, 'ES_root_M…	{'X': -0.791852, 'Y': -0.081749, 'Z': -0.052635, 'VBur': 0.6717786013845675, 'Mulliken_charge': -0.12162404767035888, 'APT_charge': -0.5406587753457757, 'NPA_charge': -0.26182116647024284, 'NPA_core': 1.9988014179640656, 'NPA_valence': 4.248541834734106, 'NPA_Rydberg': 0.014477913772071879, 'NPA_total': 6.261821166470243, 'NMR_shift': 74.46943463589946, 'NMR_anisotropy': 101.6495649376574, 'ES_ro…	{'L': 3.6221591962210753, 'B1': 1.8379601195376831, 'B5': 6.299845525665531}	{'L': 7.836961370632538, 'B1': 1.996675485380467, 'B5': 4.343680726629854}	116
CCn1nc(C)c(C(C)=O)c1C	Enz7	methyl-aryl	R	0.47	0	0.76	23091	0		2.76		2.95						[CH3:1][CH2:2][n:3]1[n:4][c:5]([CH3:6])[c:7]([C:8]([CH3:9])=[O:10])[c:11]1[CH3:12]	9	8	7	{'number_of_atoms': 26.0, 'charge': 0.0, 'multiplicity': 1.0, 'dipole': 2.6801538903906814, 'molar_mass': 166.2224, 'molar_volume': 1467.9369474954758, 'electronic_spatial_extent': 2325.5269075247793, 'E_scf': -536.118161618608, 'zero_point_correction': 0.22194225245523694, 'E_thermal_correction': 0.23516593988028775, 'H_thermal_correction': 0.23611079808388116, 'G_thermal_correction': 0.18183948…	{'X': -3.338482, 'Y': 0.196027, 'Z': 0.260856, 'VBur': 0.444350964528662, 'Mulliken_charge': -0.5383976395194995, 'APT_charge': -0.1016177509045513, 'NPA_charge': -0.754550378442502, 'NPA_core': 1.9993800000000002, 'NPA_valence': 4.747890378442502, 'NPA_Rydberg': 0.00728, 'NPA_total': 6.754550378442502, 'NMR_shift': 158.4559420352118, 'NMR_anisotropy': 41.14963820465144, 'ES_root_Mulliken_charge'…	{'X': -2.117808, 'Y': -0.701061, 'Z': 0.114452, 'VBur': 0.5816522084825255, 'Mulliken_charge': 0.39696579688727457, 'APT_charge': 1.0224145394129995, 'NPA_charge': 0.5595942922197348, 'NPA_core': 1.9992699999999999, 'NPA_valence': 3.4069244383192805, 'NPA_Rydberg': 0.034211269460985134, 'NPA_total': 5.440405707780266, 'NMR_shift': 7.33001769916071, 'NMR_anisotropy': 151.80339542627914, 'ES_root_M…	{'X': -0.791852, 'Y': -0.081749, 'Z': -0.052635, 'VBur': 0.6717786013845675, 'Mulliken_charge': -0.12162404767035888, 'APT_charge': -0.5406587753457757, 'NPA_charge': -0.26182116647024284, 'NPA_core': 1.9988014179640656, 'NPA_valence': 4.248541834734106, 'NPA_Rydberg': 0.014477913772071879, 'NPA_total': 6.261821166470243, 'NMR_shift': 74.46943463589946, 'NMR_anisotropy': 101.6495649376574, 'ES_ro…	{'L': 3.6221591962210753, 'B1': 1.8379601195376831, 'B5': 6.299845525665531}	{'L': 7.836961370632538, 'B1': 1.996675485380467, 'B5': 4.343680726629854}	117
CCn1nc(C)c(C(C)=O)c1C	Enz8	methyl-aryl	R	0.47	5034	0.76	22859	18		2.76		2.95						[CH3:1][CH2:2][n:3]1[n:4][c:5]([CH3:6])[c:7]([C:8]([CH3:9])=[O:10])[c:11]1[CH3:12]	9	8	7	{'number_of_atoms': 26.0, 'charge': 0.0, 'multiplicity': 1.0, 'dipole': 2.6801538903906814, 'molar_mass': 166.2224, 'molar_volume': 1467.9369474954758, 'electronic_spatial_extent': 2325.5269075247793, 'E_scf': -536.118161618608, 'zero_point_correction': 0.22194225245523694, 'E_thermal_correction': 0.23516593988028775, 'H_thermal_correction': 0.23611079808388116, 'G_thermal_correction': 0.18183948…	{'X': -3.338482, 'Y': 0.196027, 'Z': 0.260856, 'VBur': 0.444350964528662, 'Mulliken_charge': -0.5383976395194995, 'APT_charge': -0.1016177509045513, 'NPA_charge': -0.754550378442502, 'NPA_core': 1.9993800000000002, 'NPA_valence': 4.747890378442502, 'NPA_Rydberg': 0.00728, 'NPA_total': 6.754550378442502, 'NMR_shift': 158.4559420352118, 'NMR_anisotropy': 41.14963820465144, 'ES_root_Mulliken_charge'…	{'X': -2.117808, 'Y': -0.701061, 'Z': 0.114452, 'VBur': 0.5816522084825255, 'Mulliken_charge': 0.39696579688727457, 'APT_charge': 1.0224145394129995, 'NPA_charge': 0.5595942922197348, 'NPA_core': 1.9992699999999999, 'NPA_valence': 3.4069244383192805, 'NPA_Rydberg': 0.034211269460985134, 'NPA_total': 5.440405707780266, 'NMR_shift': 7.33001769916071, 'NMR_anisotropy': 151.80339542627914, 'ES_root_M…	{'X': -0.791852, 'Y': -0.081749, 'Z': -0.052635, 'VBur': 0.6717786013845675, 'Mulliken_charge': -0.12162404767035888, 'APT_charge': -0.5406587753457757, 'NPA_charge': -0.26182116647024284, 'NPA_core': 1.9988014179640656, 'NPA_valence': 4.248541834734106, 'NPA_Rydberg': 0.014477913772071879, 'NPA_total': 6.261821166470243, 'NMR_shift': 74.46943463589946, 'NMR_anisotropy': 101.6495649376574, 'ES_ro…	{'L': 3.6221591962210753, 'B1': 1.8379601195376831, 'B5': 6.299845525665531}	{'L': 7.836961370632538, 'B1': 1.996675485380467, 'B5': 4.343680726629854}	118
CCn1nc(C)c(C(C)=O)c1C	Enz9	methyl-aryl	R	0.47	0	0.76	23348	0		2.76		2.95						[CH3:1][CH2:2][n:3]1[n:4][c:5]([CH3:6])[c:7]([C:8]([CH3:9])=[O:10])[c:11]1[CH3:12]	9	8	7	{'number_of_atoms': 26.0, 'charge': 0.0, 'multiplicity': 1.0, 'dipole': 2.6801538903906814, 'molar_mass': 166.2224, 'molar_volume': 1467.9369474954758, 'electronic_spatial_extent': 2325.5269075247793, 'E_scf': -536.118161618608, 'zero_point_correction': 0.22194225245523694, 'E_thermal_correction': 0.23516593988028775, 'H_thermal_correction': 0.23611079808388116, 'G_thermal_correction': 0.18183948…	{'X': -3.338482, 'Y': 0.196027, 'Z': 0.260856, 'VBur': 0.444350964528662, 'Mulliken_charge': -0.5383976395194995, 'APT_charge': -0.1016177509045513, 'NPA_charge': -0.754550378442502, 'NPA_core': 1.9993800000000002, 'NPA_valence': 4.747890378442502, 'NPA_Rydberg': 0.00728, 'NPA_total': 6.754550378442502, 'NMR_shift': 158.4559420352118, 'NMR_anisotropy': 41.14963820465144, 'ES_root_Mulliken_charge'…	{'X': -2.117808, 'Y': -0.701061, 'Z': 0.114452, 'VBur': 0.5816522084825255, 'Mulliken_charge': 0.39696579688727457, 'APT_charge': 1.0224145394129995, 'NPA_charge': 0.5595942922197348, 'NPA_core': 1.9992699999999999, 'NPA_valence': 3.4069244383192805, 'NPA_Rydberg': 0.034211269460985134, 'NPA_total': 5.440405707780266, 'NMR_shift': 7.33001769916071, 'NMR_anisotropy': 151.80339542627914, 'ES_root_M…	{'X': -0.791852, 'Y': -0.081749, 'Z': -0.052635, 'VBur': 0.6717786013845675, 'Mulliken_charge': -0.12162404767035888, 'APT_charge': -0.5406587753457757, 'NPA_charge': -0.26182116647024284, 'NPA_core': 1.9988014179640656, 'NPA_valence': 4.248541834734106, 'NPA_Rydberg': 0.014477913772071879, 'NPA_total': 6.261821166470243, 'NMR_shift': 74.46943463589946, 'NMR_anisotropy': 101.6495649376574, 'ES_ro…	{'L': 3.6221591962210753, 'B1': 1.8379601195376831, 'B5': 6.299845525665531}	{'L': 7.836961370632538, 'B1': 1.996675485380467, 'B5': 4.343680726629854}	119
CC(=O)c1ccncc1Cl	Enz1	methyl-aryl	S	0.52	38594	0.74	0	100		2.43	1666946	3.07	0	100	100		6.064437222	[CH3:1][C:2](=[O:3])[c:4]1[cH:5][cH:6][n:7][cH:8][c:9]1[Cl:10]	1	2	4	{'number_of_atoms': 16.0, 'charge': 0.0, 'multiplicity': 1.0, 'dipole': 1.8309, 'molar_mass': 155.5835, 'molar_volume': 1201.529, 'electronic_spatial_extent': 1582.8535499999998, 'E_scf': -860.5120764505, 'zero_point_correction': 0.116882, 'E_thermal_correction': 0.125706, 'H_thermal_correction': 0.12665, 'G_thermal_correction': 0.081811, 'E_zpe': -860.400143, 'E': -860.391319, 'H': -860.390375, …	{'X': -2.643644, 'Y': 0.044504, 'Z': 0.400249, 'VBur': 0.44005663939584644, 'Mulliken_charge': -0.536135, 'APT_charge': -0.118304, 'NPA_charge': -0.76706, 'NPA_core': 1.99936, 'NPA_valence': 4.7604, 'NPA_Rydberg': 0.0073, 'NPA_total': 6.76706, 'NMR_shift': 157.8581, 'NMR_anisotropy': 37.6504, 'ES_root_Mulliken_charge': -0.512671, 'ES_root_NPA_charge': -0.71456, 'ES_root_NPA_core': 1.99931, 'ES_ro…	{'X': -1.569543, 'Y': -0.930145, 'Z': -0.031675, 'VBur': 0.5777218376337319, 'Mulliken_charge': 0.414372, 'APT_charge': 0.889579, 'NPA_charge': 0.57697, 'NPA_core': 1.99932, 'NPA_valence': 3.38895, 'NPA_Rydberg': 0.03476, 'NPA_total': 5.42303, 'NMR_shift': 1.83, 'NMR_anisotropy': 153.84064999999998, 'ES_root_Mulliken_charge': 0.333488, 'ES_root_NPA_charge': 0.40854, 'ES_root_NPA_core': 1.99932, '…	{'X': -0.095392, 'Y': -0.558308, 'Z': -0.002367, 'VBur': 0.6674008810572687, 'Mulliken_charge': 0.084703, 'APT_charge': -0.188722, 'NPA_charge': -0.13725, 'NPA_core': 1.99878, 'NPA_valence': 4.12131, 'NPA_Rydberg': 0.01716, 'NPA_total': 6.13725, 'NMR_shift': 55.3702, 'NMR_anisotropy': 157.1818, 'ES_root_Mulliken_charge': 0.094583, 'ES_root_NPA_charge': -0.16238, 'ES_root_NPA_core': 1.99872, 'ES_r…	{'L': 3.613337811264212, 'B1': 1.8407045213164654, 'B5': 5.779878544633007}	{'L': 6.287396911747672, 'B1': 1.86166301993884, 'B5': 4.523889815711425}	120
CC(=O)c1ccncc1Cl	Enz2	methyl-aryl	S	0.52	40972	0.74	0	100		2.43	1299849	3.07	0	100	100		6.064437222	[CH3:1][C:2](=[O:3])[c:4]1[cH:5][cH:6][n:7][cH:8][c:9]1[Cl:10]	1	2	4	{'number_of_atoms': 16.0, 'charge': 0.0, 'multiplicity': 1.0, 'dipole': 1.8309, 'molar_mass': 155.5835, 'molar_volume': 1201.529, 'electronic_spatial_extent': 1582.8535499999998, 'E_scf': -860.5120764505, 'zero_point_correction': 0.116882, 'E_thermal_correction': 0.125706, 'H_thermal_correction': 0.12665, 'G_thermal_correction': 0.081811, 'E_zpe': -860.400143, 'E': -860.391319, 'H': -860.390375, …	{'X': -2.643644, 'Y': 0.044504, 'Z': 0.400249, 'VBur': 0.44005663939584644, 'Mulliken_charge': -0.536135, 'APT_charge': -0.118304, 'NPA_charge': -0.76706, 'NPA_core': 1.99936, 'NPA_valence': 4.7604, 'NPA_Rydberg': 0.0073, 'NPA_total': 6.76706, 'NMR_shift': 157.8581, 'NMR_anisotropy': 37.6504, 'ES_root_Mulliken_charge': -0.512671, 'ES_root_NPA_charge': -0.71456, 'ES_root_NPA_core': 1.99931, 'ES_ro…	{'X': -1.569543, 'Y': -0.930145, 'Z': -0.031675, 'VBur': 0.5777218376337319, 'Mulliken_charge': 0.414372, 'APT_charge': 0.889579, 'NPA_charge': 0.57697, 'NPA_core': 1.99932, 'NPA_valence': 3.38895, 'NPA_Rydberg': 0.03476, 'NPA_total': 5.42303, 'NMR_shift': 1.83, 'NMR_anisotropy': 153.84064999999998, 'ES_root_Mulliken_charge': 0.333488, 'ES_root_NPA_charge': 0.40854, 'ES_root_NPA_core': 1.99932, '…	{'X': -0.095392, 'Y': -0.558308, 'Z': -0.002367, 'VBur': 0.6674008810572687, 'Mulliken_charge': 0.084703, 'APT_charge': -0.188722, 'NPA_charge': -0.13725, 'NPA_core': 1.99878, 'NPA_valence': 4.12131, 'NPA_Rydberg': 0.01716, 'NPA_total': 6.13725, 'NMR_shift': 55.3702, 'NMR_anisotropy': 157.1818, 'ES_root_Mulliken_charge': 0.094583, 'ES_root_NPA_charge': -0.16238, 'ES_root_NPA_core': 1.99872, 'ES_r…	{'L': 3.613337811264212, 'B1': 1.8407045213164654, 'B5': 5.779878544633007}	{'L': 6.287396911747672, 'B1': 1.86166301993884, 'B5': 4.523889815711425}	121
CC(=O)c1ccncc1Cl	Enz3	methyl-aryl	S	0.52	41842	0.74	0	100		2.43	2287339	3.07	1867	99.8	99.8		4.229398181	[CH3:1][C:2](=[O:3])[c:4]1[cH:5][cH:6][n:7][cH:8][c:9]1[Cl:10]	1	2	4	{'number_of_atoms': 16.0, 'charge': 0.0, 'multiplicity': 1.0, 'dipole': 1.8309, 'molar_mass': 155.5835, 'molar_volume': 1201.529, 'electronic_spatial_extent': 1582.8535499999998, 'E_scf': -860.5120764505, 'zero_point_correction': 0.116882, 'E_thermal_correction': 0.125706, 'H_thermal_correction': 0.12665, 'G_thermal_correction': 0.081811, 'E_zpe': -860.400143, 'E': -860.391319, 'H': -860.390375, …	{'X': -2.643644, 'Y': 0.044504, 'Z': 0.400249, 'VBur': 0.44005663939584644, 'Mulliken_charge': -0.536135, 'APT_charge': -0.118304, 'NPA_charge': -0.76706, 'NPA_core': 1.99936, 'NPA_valence': 4.7604, 'NPA_Rydberg': 0.0073, 'NPA_total': 6.76706, 'NMR_shift': 157.8581, 'NMR_anisotropy': 37.6504, 'ES_root_Mulliken_charge': -0.512671, 'ES_root_NPA_charge': -0.71456, 'ES_root_NPA_core': 1.99931, 'ES_ro…	{'X': -1.569543, 'Y': -0.930145, 'Z': -0.031675, 'VBur': 0.5777218376337319, 'Mulliken_charge': 0.414372, 'APT_charge': 0.889579, 'NPA_charge': 0.57697, 'NPA_core': 1.99932, 'NPA_valence': 3.38895, 'NPA_Rydberg': 0.03476, 'NPA_total': 5.42303, 'NMR_shift': 1.83, 'NMR_anisotropy': 153.84064999999998, 'ES_root_Mulliken_charge': 0.333488, 'ES_root_NPA_charge': 0.40854, 'ES_root_NPA_core': 1.99932, '…	{'X': -0.095392, 'Y': -0.558308, 'Z': -0.002367, 'VBur': 0.6674008810572687, 'Mulliken_charge': 0.084703, 'APT_charge': -0.188722, 'NPA_charge': -0.13725, 'NPA_core': 1.99878, 'NPA_valence': 4.12131, 'NPA_Rydberg': 0.01716, 'NPA_total': 6.13725, 'NMR_shift': 55.3702, 'NMR_anisotropy': 157.1818, 'ES_root_Mulliken_charge': 0.094583, 'ES_root_NPA_charge': -0.16238, 'ES_root_NPA_core': 1.99872, 'ES_r…	{'L': 3.613337811264212, 'B1': 1.8407045213164654, 'B5': 5.779878544633007}	{'L': 6.287396911747672, 'B1': 1.86166301993884, 'B5': 4.523889815711425}	122
CC(=O)c1ccncc1Cl	Enz4	methyl-aryl	S	0.52	40258	0.74	0	100		2.43	1269881	3.07	0	100	100		6.064437222	[CH3:1][C:2](=[O:3])[c:4]1[cH:5][cH:6][n:7][cH:8][c:9]1[Cl:10]	1	2	4	{'number_of_atoms': 16.0, 'charge': 0.0, 'multiplicity': 1.0, 'dipole': 1.8309, 'molar_mass': 155.5835, 'molar_volume': 1201.529, 'electronic_spatial_extent': 1582.8535499999998, 'E_scf': -860.5120764505, 'zero_point_correction': 0.116882, 'E_thermal_correction': 0.125706, 'H_thermal_correction': 0.12665, 'G_thermal_correction': 0.081811, 'E_zpe': -860.400143, 'E': -860.391319, 'H': -860.390375, …	{'X': -2.643644, 'Y': 0.044504, 'Z': 0.400249, 'VBur': 0.44005663939584644, 'Mulliken_charge': -0.536135, 'APT_charge': -0.118304, 'NPA_charge': -0.76706, 'NPA_core': 1.99936, 'NPA_valence': 4.7604, 'NPA_Rydberg': 0.0073, 'NPA_total': 6.76706, 'NMR_shift': 157.8581, 'NMR_anisotropy': 37.6504, 'ES_root_Mulliken_charge': -0.512671, 'ES_root_NPA_charge': -0.71456, 'ES_root_NPA_core': 1.99931, 'ES_ro…	{'X': -1.569543, 'Y': -0.930145, 'Z': -0.031675, 'VBur': 0.5777218376337319, 'Mulliken_charge': 0.414372, 'APT_charge': 0.889579, 'NPA_charge': 0.57697, 'NPA_core': 1.99932, 'NPA_valence': 3.38895, 'NPA_Rydberg': 0.03476, 'NPA_total': 5.42303, 'NMR_shift': 1.83, 'NMR_anisotropy': 153.84064999999998, 'ES_root_Mulliken_charge': 0.333488, 'ES_root_NPA_charge': 0.40854, 'ES_root_NPA_core': 1.99932, '…	{'X': -0.095392, 'Y': -0.558308, 'Z': -0.002367, 'VBur': 0.6674008810572687, 'Mulliken_charge': 0.084703, 'APT_charge': -0.188722, 'NPA_charge': -0.13725, 'NPA_core': 1.99878, 'NPA_valence': 4.12131, 'NPA_Rydberg': 0.01716, 'NPA_total': 6.13725, 'NMR_shift': 55.3702, 'NMR_anisotropy': 157.1818, 'ES_root_Mulliken_charge': 0.094583, 'ES_root_NPA_charge': -0.16238, 'ES_root_NPA_core': 1.99872, 'ES_r…	{'L': 3.613337811264212, 'B1': 1.8407045213164654, 'B5': 5.779878544633007}	{'L': 6.287396911747672, 'B1': 1.86166301993884, 'B5': 4.523889815711425}	123
CC(=O)c1ccncc1Cl	Enz6	methyl-aryl	R	0.52	47108	0.74	0	100		2.43	4329	3.07	2488602	99.7	-99.7		-3.980802308	[CH3:1][C:2](=[O:3])[c:4]1[cH:5][cH:6][n:7][cH:8][c:9]1[Cl:10]	1	2	4	{'number_of_atoms': 16.0, 'charge': 0.0, 'multiplicity': 1.0, 'dipole': 1.8309, 'molar_mass': 155.5835, 'molar_volume': 1201.529, 'electronic_spatial_extent': 1582.8535499999998, 'E_scf': -860.5120764505, 'zero_point_correction': 0.116882, 'E_thermal_correction': 0.125706, 'H_thermal_correction': 0.12665, 'G_thermal_correction': 0.081811, 'E_zpe': -860.400143, 'E': -860.391319, 'H': -860.390375, …	{'X': -2.643644, 'Y': 0.044504, 'Z': 0.400249, 'VBur': 0.44005663939584644, 'Mulliken_charge': -0.536135, 'APT_charge': -0.118304, 'NPA_charge': -0.76706, 'NPA_core': 1.99936, 'NPA_valence': 4.7604, 'NPA_Rydberg': 0.0073, 'NPA_total': 6.76706, 'NMR_shift': 157.8581, 'NMR_anisotropy': 37.6504, 'ES_root_Mulliken_charge': -0.512671, 'ES_root_NPA_charge': -0.71456, 'ES_root_NPA_core': 1.99931, 'ES_ro…	{'X': -1.569543, 'Y': -0.930145, 'Z': -0.031675, 'VBur': 0.5777218376337319, 'Mulliken_charge': 0.414372, 'APT_charge': 0.889579, 'NPA_charge': 0.57697, 'NPA_core': 1.99932, 'NPA_valence': 3.38895, 'NPA_Rydberg': 0.03476, 'NPA_total': 5.42303, 'NMR_shift': 1.83, 'NMR_anisotropy': 153.84064999999998, 'ES_root_Mulliken_charge': 0.333488, 'ES_root_NPA_charge': 0.40854, 'ES_root_NPA_core': 1.99932, '…	{'X': -0.095392, 'Y': -0.558308, 'Z': -0.002367, 'VBur': 0.6674008810572687, 'Mulliken_charge': 0.084703, 'APT_charge': -0.188722, 'NPA_charge': -0.13725, 'NPA_core': 1.99878, 'NPA_valence': 4.12131, 'NPA_Rydberg': 0.01716, 'NPA_total': 6.13725, 'NMR_shift': 55.3702, 'NMR_anisotropy': 157.1818, 'ES_root_Mulliken_charge': 0.094583, 'ES_root_NPA_charge': -0.16238, 'ES_root_NPA_core': 1.99872, 'ES_r…	{'L': 3.613337811264212, 'B1': 1.8407045213164654, 'B5': 5.779878544633007}	{'L': 6.287396911747672, 'B1': 1.86166301993884, 'B5': 4.523889815711425}	124
CC(=O)c1ccncc1Cl	Enz7	methyl-aryl	R	0.52	41464	0.74	656	98		2.43	593	3.07	1956950	99.9	-99.9		-4.654157971	[CH3:1][C:2](=[O:3])[c:4]1[cH:5][cH:6][n:7][cH:8][c:9]1[Cl:10]	1	2	4	{'number_of_atoms': 16.0, 'charge': 0.0, 'multiplicity': 1.0, 'dipole': 1.8309, 'molar_mass': 155.5835, 'molar_volume': 1201.529, 'electronic_spatial_extent': 1582.8535499999998, 'E_scf': -860.5120764505, 'zero_point_correction': 0.116882, 'E_thermal_correction': 0.125706, 'H_thermal_correction': 0.12665, 'G_thermal_correction': 0.081811, 'E_zpe': -860.400143, 'E': -860.391319, 'H': -860.390375, …	{'X': -2.643644, 'Y': 0.044504, 'Z': 0.400249, 'VBur': 0.44005663939584644, 'Mulliken_charge': -0.536135, 'APT_charge': -0.118304, 'NPA_charge': -0.76706, 'NPA_core': 1.99936, 'NPA_valence': 4.7604, 'NPA_Rydberg': 0.0073, 'NPA_total': 6.76706, 'NMR_shift': 157.8581, 'NMR_anisotropy': 37.6504, 'ES_root_Mulliken_charge': -0.512671, 'ES_root_NPA_charge': -0.71456, 'ES_root_NPA_core': 1.99931, 'ES_ro…	{'X': -1.569543, 'Y': -0.930145, 'Z': -0.031675, 'VBur': 0.5777218376337319, 'Mulliken_charge': 0.414372, 'APT_charge': 0.889579, 'NPA_charge': 0.57697, 'NPA_core': 1.99932, 'NPA_valence': 3.38895, 'NPA_Rydberg': 0.03476, 'NPA_total': 5.42303, 'NMR_shift': 1.83, 'NMR_anisotropy': 153.84064999999998, 'ES_root_Mulliken_charge': 0.333488, 'ES_root_NPA_charge': 0.40854, 'ES_root_NPA_core': 1.99932, '…	{'X': -0.095392, 'Y': -0.558308, 'Z': -0.002367, 'VBur': 0.6674008810572687, 'Mulliken_charge': 0.084703, 'APT_charge': -0.188722, 'NPA_charge': -0.13725, 'NPA_core': 1.99878, 'NPA_valence': 4.12131, 'NPA_Rydberg': 0.01716, 'NPA_total': 6.13725, 'NMR_shift': 55.3702, 'NMR_anisotropy': 157.1818, 'ES_root_Mulliken_charge': 0.094583, 'ES_root_NPA_charge': -0.16238, 'ES_root_NPA_core': 1.99872, 'ES_r…	{'L': 3.613337811264212, 'B1': 1.8407045213164654, 'B5': 5.779878544633007}	{'L': 6.287396911747672, 'B1': 1.86166301993884, 'B5': 4.523889815711425}	125
CC(=O)c1ccncc1Cl	Enz8	methyl-aryl	R	0.52	43881	0.74	0	100		2.43	1280	3.07	1578129	99.8	-99.8		-4.229398181	[CH3:1][C:2](=[O:3])[c:4]1[cH:5][cH:6][n:7][cH:8][c:9]1[Cl:10]	1	2	4	{'number_of_atoms': 16.0, 'charge': 0.0, 'multiplicity': 1.0, 'dipole': 1.8309, 'molar_mass': 155.5835, 'molar_volume': 1201.529, 'electronic_spatial_extent': 1582.8535499999998, 'E_scf': -860.5120764505, 'zero_point_correction': 0.116882, 'E_thermal_correction': 0.125706, 'H_thermal_correction': 0.12665, 'G_thermal_correction': 0.081811, 'E_zpe': -860.400143, 'E': -860.391319, 'H': -860.390375, …	{'X': -2.643644, 'Y': 0.044504, 'Z': 0.400249, 'VBur': 0.44005663939584644, 'Mulliken_charge': -0.536135, 'APT_charge': -0.118304, 'NPA_charge': -0.76706, 'NPA_core': 1.99936, 'NPA_valence': 4.7604, 'NPA_Rydberg': 0.0073, 'NPA_total': 6.76706, 'NMR_shift': 157.8581, 'NMR_anisotropy': 37.6504, 'ES_root_Mulliken_charge': -0.512671, 'ES_root_NPA_charge': -0.71456, 'ES_root_NPA_core': 1.99931, 'ES_ro…	{'X': -1.569543, 'Y': -0.930145, 'Z': -0.031675, 'VBur': 0.5777218376337319, 'Mulliken_charge': 0.414372, 'APT_charge': 0.889579, 'NPA_charge': 0.57697, 'NPA_core': 1.99932, 'NPA_valence': 3.38895, 'NPA_Rydberg': 0.03476, 'NPA_total': 5.42303, 'NMR_shift': 1.83, 'NMR_anisotropy': 153.84064999999998, 'ES_root_Mulliken_charge': 0.333488, 'ES_root_NPA_charge': 0.40854, 'ES_root_NPA_core': 1.99932, '…	{'X': -0.095392, 'Y': -0.558308, 'Z': -0.002367, 'VBur': 0.6674008810572687, 'Mulliken_charge': 0.084703, 'APT_charge': -0.188722, 'NPA_charge': -0.13725, 'NPA_core': 1.99878, 'NPA_valence': 4.12131, 'NPA_Rydberg': 0.01716, 'NPA_total': 6.13725, 'NMR_shift': 55.3702, 'NMR_anisotropy': 157.1818, 'ES_root_Mulliken_charge': 0.094583, 'ES_root_NPA_charge': -0.16238, 'ES_root_NPA_core': 1.99872, 'ES_r…	{'L': 3.613337811264212, 'B1': 1.8407045213164654, 'B5': 5.779878544633007}	{'L': 6.287396911747672, 'B1': 1.86166301993884, 'B5': 4.523889815711425}	126
CC(=O)c1ccncc1Cl	Enz9	methyl-aryl	R	0.52	41038	0.74	0	100		2.43	0	3.07	1508402	100	-100		-6.064437222	[CH3:1][C:2](=[O:3])[c:4]1[cH:5][cH:6][n:7][cH:8][c:9]1[Cl:10]	1	2	4	{'number_of_atoms': 16.0, 'charge': 0.0, 'multiplicity': 1.0, 'dipole': 1.8309, 'molar_mass': 155.5835, 'molar_volume': 1201.529, 'electronic_spatial_extent': 1582.8535499999998, 'E_scf': -860.5120764505, 'zero_point_correction': 0.116882, 'E_thermal_correction': 0.125706, 'H_thermal_correction': 0.12665, 'G_thermal_correction': 0.081811, 'E_zpe': -860.400143, 'E': -860.391319, 'H': -860.390375, …	{'X': -2.643644, 'Y': 0.044504, 'Z': 0.400249, 'VBur': 0.44005663939584644, 'Mulliken_charge': -0.536135, 'APT_charge': -0.118304, 'NPA_charge': -0.76706, 'NPA_core': 1.99936, 'NPA_valence': 4.7604, 'NPA_Rydberg': 0.0073, 'NPA_total': 6.76706, 'NMR_shift': 157.8581, 'NMR_anisotropy': 37.6504, 'ES_root_Mulliken_charge': -0.512671, 'ES_root_NPA_charge': -0.71456, 'ES_root_NPA_core': 1.99931, 'ES_ro…	{'X': -1.569543, 'Y': -0.930145, 'Z': -0.031675, 'VBur': 0.5777218376337319, 'Mulliken_charge': 0.414372, 'APT_charge': 0.889579, 'NPA_charge': 0.57697, 'NPA_core': 1.99932, 'NPA_valence': 3.38895, 'NPA_Rydberg': 0.03476, 'NPA_total': 5.42303, 'NMR_shift': 1.83, 'NMR_anisotropy': 153.84064999999998, 'ES_root_Mulliken_charge': 0.333488, 'ES_root_NPA_charge': 0.40854, 'ES_root_NPA_core': 1.99932, '…	{'X': -0.095392, 'Y': -0.558308, 'Z': -0.002367, 'VBur': 0.6674008810572687, 'Mulliken_charge': 0.084703, 'APT_charge': -0.188722, 'NPA_charge': -0.13725, 'NPA_core': 1.99878, 'NPA_valence': 4.12131, 'NPA_Rydberg': 0.01716, 'NPA_total': 6.13725, 'NMR_shift': 55.3702, 'NMR_anisotropy': 157.1818, 'ES_root_Mulliken_charge': 0.094583, 'ES_root_NPA_charge': -0.16238, 'ES_root_NPA_core': 1.99872, 'ES_r…	{'L': 3.613337811264212, 'B1': 1.8407045213164654, 'B5': 5.779878544633007}	{'L': 6.287396911747672, 'B1': 1.86166301993884, 'B5': 4.523889815711425}	127
CC(=O)c1ncc(Br)cn1	Enz1	methyl-aryl	S	0.4	115177	0.62	0	100		1.78	1247	2.22	73680	96.7	-96.7		2.503165909	[CH3:1][C:2](=[O:3])[c:4]1[n:5][cH:6][c:7]([Br:8])[cH:9][n:10]1	1	2	4	{'number_of_atoms': 15.0, 'charge': 0.0, 'multiplicity': 1.0, 'dipole': 3.5703, 'molar_mass': 201.0223, 'molar_volume': 1172.867, 'electronic_spatial_extent': 2757.5635, 'E_scf': -2988.06322488, 'zero_point_correction': 0.10397, 'E_thermal_correction': 0.11313, 'H_thermal_correction': 0.114074, 'G_thermal_correction': 0.067558, 'E_zpe': -2987.962947, 'E': -2987.953787, 'H': -2987.952843, 'G': -29…	{'X': -3.942712, 'Y': -1.169283, 'Z': -0.0, 'VBur': 0.40811831340465704, 'Mulliken_charge': -0.520942, 'APT_charge': -0.127169, 'NPA_charge': -0.76871, 'NPA_core': 1.99937, 'NPA_valence': 4.76204, 'NPA_Rydberg': 0.00729, 'NPA_total': 6.76871, 'NMR_shift': 161.6885, 'NMR_anisotropy': 39.7544, 'ES_root_Mulliken_charge': -0.496581, 'ES_root_NPA_charge': -0.71628, 'ES_root_NPA_core': 1.99933, 'ES_roo…	{'X': -3.211566, 'Y': 0.155983, 'Z': 0.0, 'VBur': 0.5413782252989301, 'Mulliken_charge': 0.430942, 'APT_charge': 0.915176, 'NPA_charge': 0.54088, 'NPA_core': 1.99933, 'NPA_valence': 3.42322, 'NPA_Rydberg': 0.03657, 'NPA_total': 5.45912, 'NMR_shift': 3.2573, 'NMR_anisotropy': 139.3187, 'ES_root_Mulliken_charge': 0.373909, 'ES_root_NPA_charge': 0.42325, 'ES_root_NPA_core': 1.99932, 'ES_root_NPA_val…	{'X': -1.689116, 'Y': 0.106651, 'Z': 0.0, 'VBur': 0.6101321585903083, 'Mulliken_charge': 0.369279, 'APT_charge': 0.183262, 'NPA_charge': 0.33301, 'NPA_core': 1.99918, 'NPA_valence': 3.63709, 'NPA_Rydberg': 0.03072, 'NPA_total': 5.66699, 'NMR_shift': 38.0479, 'NMR_anisotropy': 137.6025, 'ES_root_Mulliken_charge': 0.364176, 'ES_root_NPA_charge': 0.24848, 'ES_root_NPA_core': 1.99913, 'ES_root_NPA_va…	{'L': 3.6135734022742345, 'B1': 1.7985757255612715, 'B5': 7.272636661940318}	{'L': 8.334450439491048, 'B1': 1.84923715210613, 'B5': 3.262008848140928}	128
CC(=O)c1ncc(Br)cn1	Enz2	methyl-aryl	S	0.4	127763	0.62	0	100		1.78	1402	2.22	74753	96.3	-96.3		2.431859426	[CH3:1][C:2](=[O:3])[c:4]1[n:5][cH:6][c:7]([Br:8])[cH:9][n:10]1	1	2	4	{'number_of_atoms': 15.0, 'charge': 0.0, 'multiplicity': 1.0, 'dipole': 3.5703, 'molar_mass': 201.0223, 'molar_volume': 1172.867, 'electronic_spatial_extent': 2757.5635, 'E_scf': -2988.06322488, 'zero_point_correction': 0.10397, 'E_thermal_correction': 0.11313, 'H_thermal_correction': 0.114074, 'G_thermal_correction': 0.067558, 'E_zpe': -2987.962947, 'E': -2987.953787, 'H': -2987.952843, 'G': -29…	{'X': -3.942712, 'Y': -1.169283, 'Z': -0.0, 'VBur': 0.40811831340465704, 'Mulliken_charge': -0.520942, 'APT_charge': -0.127169, 'NPA_charge': -0.76871, 'NPA_core': 1.99937, 'NPA_valence': 4.76204, 'NPA_Rydberg': 0.00729, 'NPA_total': 6.76871, 'NMR_shift': 161.6885, 'NMR_anisotropy': 39.7544, 'ES_root_Mulliken_charge': -0.496581, 'ES_root_NPA_charge': -0.71628, 'ES_root_NPA_core': 1.99933, 'ES_roo…	{'X': -3.211566, 'Y': 0.155983, 'Z': 0.0, 'VBur': 0.5413782252989301, 'Mulliken_charge': 0.430942, 'APT_charge': 0.915176, 'NPA_charge': 0.54088, 'NPA_core': 1.99933, 'NPA_valence': 3.42322, 'NPA_Rydberg': 0.03657, 'NPA_total': 5.45912, 'NMR_shift': 3.2573, 'NMR_anisotropy': 139.3187, 'ES_root_Mulliken_charge': 0.373909, 'ES_root_NPA_charge': 0.42325, 'ES_root_NPA_core': 1.99932, 'ES_root_NPA_val…	{'X': -1.689116, 'Y': 0.106651, 'Z': 0.0, 'VBur': 0.6101321585903083, 'Mulliken_charge': 0.369279, 'APT_charge': 0.183262, 'NPA_charge': 0.33301, 'NPA_core': 1.99918, 'NPA_valence': 3.63709, 'NPA_Rydberg': 0.03072, 'NPA_total': 5.66699, 'NMR_shift': 38.0479, 'NMR_anisotropy': 137.6025, 'ES_root_Mulliken_charge': 0.364176, 'ES_root_NPA_charge': 0.24848, 'ES_root_NPA_core': 1.99913, 'ES_root_NPA_va…	{'L': 3.6135734022742345, 'B1': 1.7985757255612715, 'B5': 7.272636661940318}	{'L': 8.334450439491048, 'B1': 1.84923715210613, 'B5': 3.262008848140928}	129
CC(=O)c1ncc(Br)cn1	Enz3	methyl-aryl	S	0.4	110411	0.62	0	100		1.78	2637	2.22	61785	91.8	-91.8		1.930343947	[CH3:1][C:2](=[O:3])[c:4]1[n:5][cH:6][c:7]([Br:8])[cH:9][n:10]1	1	2	4	{'number_of_atoms': 15.0, 'charge': 0.0, 'multiplicity': 1.0, 'dipole': 3.5703, 'molar_mass': 201.0223, 'molar_volume': 1172.867, 'electronic_spatial_extent': 2757.5635, 'E_scf': -2988.06322488, 'zero_point_correction': 0.10397, 'E_thermal_correction': 0.11313, 'H_thermal_correction': 0.114074, 'G_thermal_correction': 0.067558, 'E_zpe': -2987.962947, 'E': -2987.953787, 'H': -2987.952843, 'G': -29…	{'X': -3.942712, 'Y': -1.169283, 'Z': -0.0, 'VBur': 0.40811831340465704, 'Mulliken_charge': -0.520942, 'APT_charge': -0.127169, 'NPA_charge': -0.76871, 'NPA_core': 1.99937, 'NPA_valence': 4.76204, 'NPA_Rydberg': 0.00729, 'NPA_total': 6.76871, 'NMR_shift': 161.6885, 'NMR_anisotropy': 39.7544, 'ES_root_Mulliken_charge': -0.496581, 'ES_root_NPA_charge': -0.71628, 'ES_root_NPA_core': 1.99933, 'ES_roo…	{'X': -3.211566, 'Y': 0.155983, 'Z': 0.0, 'VBur': 0.5413782252989301, 'Mulliken_charge': 0.430942, 'APT_charge': 0.915176, 'NPA_charge': 0.54088, 'NPA_core': 1.99933, 'NPA_valence': 3.42322, 'NPA_Rydberg': 0.03657, 'NPA_total': 5.45912, 'NMR_shift': 3.2573, 'NMR_anisotropy': 139.3187, 'ES_root_Mulliken_charge': 0.373909, 'ES_root_NPA_charge': 0.42325, 'ES_root_NPA_core': 1.99932, 'ES_root_NPA_val…	{'X': -1.689116, 'Y': 0.106651, 'Z': 0.0, 'VBur': 0.6101321585903083, 'Mulliken_charge': 0.369279, 'APT_charge': 0.183262, 'NPA_charge': 0.33301, 'NPA_core': 1.99918, 'NPA_valence': 3.63709, 'NPA_Rydberg': 0.03072, 'NPA_total': 5.66699, 'NMR_shift': 38.0479, 'NMR_anisotropy': 137.6025, 'ES_root_Mulliken_charge': 0.364176, 'ES_root_NPA_charge': 0.24848, 'ES_root_NPA_core': 1.99913, 'ES_root_NPA_va…	{'L': 3.6135734022742345, 'B1': 1.7985757255612715, 'B5': 7.272636661940318}	{'L': 8.334450439491048, 'B1': 1.84923715210613, 'B5': 3.262008848140928}	130
CC(=O)c1ncc(Br)cn1	Enz4	methyl-aryl	S	0.4	104315	0.62	1038	99		1.78	1422	2.22	75765	96.3	-96.3		2.431859426	[CH3:1][C:2](=[O:3])[c:4]1[n:5][cH:6][c:7]([Br:8])[cH:9][n:10]1	1	2	4	{'number_of_atoms': 15.0, 'charge': 0.0, 'multiplicity': 1.0, 'dipole': 3.5703, 'molar_mass': 201.0223, 'molar_volume': 1172.867, 'electronic_spatial_extent': 2757.5635, 'E_scf': -2988.06322488, 'zero_point_correction': 0.10397, 'E_thermal_correction': 0.11313, 'H_thermal_correction': 0.114074, 'G_thermal_correction': 0.067558, 'E_zpe': -2987.962947, 'E': -2987.953787, 'H': -2987.952843, 'G': -29…	{'X': -3.942712, 'Y': -1.169283, 'Z': -0.0, 'VBur': 0.40811831340465704, 'Mulliken_charge': -0.520942, 'APT_charge': -0.127169, 'NPA_charge': -0.76871, 'NPA_core': 1.99937, 'NPA_valence': 4.76204, 'NPA_Rydberg': 0.00729, 'NPA_total': 6.76871, 'NMR_shift': 161.6885, 'NMR_anisotropy': 39.7544, 'ES_root_Mulliken_charge': -0.496581, 'ES_root_NPA_charge': -0.71628, 'ES_root_NPA_core': 1.99933, 'ES_roo…	{'X': -3.211566, 'Y': 0.155983, 'Z': 0.0, 'VBur': 0.5413782252989301, 'Mulliken_charge': 0.430942, 'APT_charge': 0.915176, 'NPA_charge': 0.54088, 'NPA_core': 1.99933, 'NPA_valence': 3.42322, 'NPA_Rydberg': 0.03657, 'NPA_total': 5.45912, 'NMR_shift': 3.2573, 'NMR_anisotropy': 139.3187, 'ES_root_Mulliken_charge': 0.373909, 'ES_root_NPA_charge': 0.42325, 'ES_root_NPA_core': 1.99932, 'ES_root_NPA_val…	{'X': -1.689116, 'Y': 0.106651, 'Z': 0.0, 'VBur': 0.6101321585903083, 'Mulliken_charge': 0.369279, 'APT_charge': 0.183262, 'NPA_charge': 0.33301, 'NPA_core': 1.99918, 'NPA_valence': 3.63709, 'NPA_Rydberg': 0.03072, 'NPA_total': 5.66699, 'NMR_shift': 38.0479, 'NMR_anisotropy': 137.6025, 'ES_root_Mulliken_charge': 0.364176, 'ES_root_NPA_charge': 0.24848, 'ES_root_NPA_core': 1.99913, 'ES_root_NPA_va…	{'L': 3.6135734022742345, 'B1': 1.7985757255612715, 'B5': 7.272636661940318}	{'L': 8.334450439491048, 'B1': 1.84923715210613, 'B5': 3.262008848140928}	131
CC(=O)c1ncc(Br)cn1	Enz6	methyl-aryl	R	0.4	112926	0.62	0	100		1.78	63493	2.22	0	100	100		-6.064437222	[CH3:1][C:2](=[O:3])[c:4]1[n:5][cH:6][c:7]([Br:8])[cH:9][n:10]1	1	2	4	{'number_of_atoms': 15.0, 'charge': 0.0, 'multiplicity': 1.0, 'dipole': 3.5703, 'molar_mass': 201.0223, 'molar_volume': 1172.867, 'electronic_spatial_extent': 2757.5635, 'E_scf': -2988.06322488, 'zero_point_correction': 0.10397, 'E_thermal_correction': 0.11313, 'H_thermal_correction': 0.114074, 'G_thermal_correction': 0.067558, 'E_zpe': -2987.962947, 'E': -2987.953787, 'H': -2987.952843, 'G': -29…	{'X': -3.942712, 'Y': -1.169283, 'Z': -0.0, 'VBur': 0.40811831340465704, 'Mulliken_charge': -0.520942, 'APT_charge': -0.127169, 'NPA_charge': -0.76871, 'NPA_core': 1.99937, 'NPA_valence': 4.76204, 'NPA_Rydberg': 0.00729, 'NPA_total': 6.76871, 'NMR_shift': 161.6885, 'NMR_anisotropy': 39.7544, 'ES_root_Mulliken_charge': -0.496581, 'ES_root_NPA_charge': -0.71628, 'ES_root_NPA_core': 1.99933, 'ES_roo…	{'X': -3.211566, 'Y': 0.155983, 'Z': 0.0, 'VBur': 0.5413782252989301, 'Mulliken_charge': 0.430942, 'APT_charge': 0.915176, 'NPA_charge': 0.54088, 'NPA_core': 1.99933, 'NPA_valence': 3.42322, 'NPA_Rydberg': 0.03657, 'NPA_total': 5.45912, 'NMR_shift': 3.2573, 'NMR_anisotropy': 139.3187, 'ES_root_Mulliken_charge': 0.373909, 'ES_root_NPA_charge': 0.42325, 'ES_root_NPA_core': 1.99932, 'ES_root_NPA_val…	{'X': -1.689116, 'Y': 0.106651, 'Z': 0.0, 'VBur': 0.6101321585903083, 'Mulliken_charge': 0.369279, 'APT_charge': 0.183262, 'NPA_charge': 0.33301, 'NPA_core': 1.99918, 'NPA_valence': 3.63709, 'NPA_Rydberg': 0.03072, 'NPA_total': 5.66699, 'NMR_shift': 38.0479, 'NMR_anisotropy': 137.6025, 'ES_root_Mulliken_charge': 0.364176, 'ES_root_NPA_charge': 0.24848, 'ES_root_NPA_core': 1.99913, 'ES_root_NPA_va…	{'L': 3.6135734022742345, 'B1': 1.7985757255612715, 'B5': 7.272636661940318}	{'L': 8.334450439491048, 'B1': 1.84923715210613, 'B5': 3.262008848140928}	132
CC(=O)c1ncc(Br)cn1	Enz7	methyl-aryl	R	0.4	112616	0.62	0	100		1.78	51999	2.22	0	100	100		-6.064437222	[CH3:1][C:2](=[O:3])[c:4]1[n:5][cH:6][c:7]([Br:8])[cH:9][n:10]1	1	2	4	{'number_of_atoms': 15.0, 'charge': 0.0, 'multiplicity': 1.0, 'dipole': 3.5703, 'molar_mass': 201.0223, 'molar_volume': 1172.867, 'electronic_spatial_extent': 2757.5635, 'E_scf': -2988.06322488, 'zero_point_correction': 0.10397, 'E_thermal_correction': 0.11313, 'H_thermal_correction': 0.114074, 'G_thermal_correction': 0.067558, 'E_zpe': -2987.962947, 'E': -2987.953787, 'H': -2987.952843, 'G': -29…	{'X': -3.942712, 'Y': -1.169283, 'Z': -0.0, 'VBur': 0.40811831340465704, 'Mulliken_charge': -0.520942, 'APT_charge': -0.127169, 'NPA_charge': -0.76871, 'NPA_core': 1.99937, 'NPA_valence': 4.76204, 'NPA_Rydberg': 0.00729, 'NPA_total': 6.76871, 'NMR_shift': 161.6885, 'NMR_anisotropy': 39.7544, 'ES_root_Mulliken_charge': -0.496581, 'ES_root_NPA_charge': -0.71628, 'ES_root_NPA_core': 1.99933, 'ES_roo…	{'X': -3.211566, 'Y': 0.155983, 'Z': 0.0, 'VBur': 0.5413782252989301, 'Mulliken_charge': 0.430942, 'APT_charge': 0.915176, 'NPA_charge': 0.54088, 'NPA_core': 1.99933, 'NPA_valence': 3.42322, 'NPA_Rydberg': 0.03657, 'NPA_total': 5.45912, 'NMR_shift': 3.2573, 'NMR_anisotropy': 139.3187, 'ES_root_Mulliken_charge': 0.373909, 'ES_root_NPA_charge': 0.42325, 'ES_root_NPA_core': 1.99932, 'ES_root_NPA_val…	{'X': -1.689116, 'Y': 0.106651, 'Z': 0.0, 'VBur': 0.6101321585903083, 'Mulliken_charge': 0.369279, 'APT_charge': 0.183262, 'NPA_charge': 0.33301, 'NPA_core': 1.99918, 'NPA_valence': 3.63709, 'NPA_Rydberg': 0.03072, 'NPA_total': 5.66699, 'NMR_shift': 38.0479, 'NMR_anisotropy': 137.6025, 'ES_root_Mulliken_charge': 0.364176, 'ES_root_NPA_charge': 0.24848, 'ES_root_NPA_core': 1.99913, 'ES_root_NPA_va…	{'L': 3.6135734022742345, 'B1': 1.7985757255612715, 'B5': 7.272636661940318}	{'L': 8.334450439491048, 'B1': 1.84923715210613, 'B5': 3.262008848140928}	133
CC(=O)c1ncc(Br)cn1	Enz8	methyl-aryl	R	0.4	113889	0.62	0	100		1.78	44593	2.22	0	100	100		-6.064437222	[CH3:1][C:2](=[O:3])[c:4]1[n:5][cH:6][c:7]([Br:8])[cH:9][n:10]1	1	2	4	{'number_of_atoms': 15.0, 'charge': 0.0, 'multiplicity': 1.0, 'dipole': 3.5703, 'molar_mass': 201.0223, 'molar_volume': 1172.867, 'electronic_spatial_extent': 2757.5635, 'E_scf': -2988.06322488, 'zero_point_correction': 0.10397, 'E_thermal_correction': 0.11313, 'H_thermal_correction': 0.114074, 'G_thermal_correction': 0.067558, 'E_zpe': -2987.962947, 'E': -2987.953787, 'H': -2987.952843, 'G': -29…	{'X': -3.942712, 'Y': -1.169283, 'Z': -0.0, 'VBur': 0.40811831340465704, 'Mulliken_charge': -0.520942, 'APT_charge': -0.127169, 'NPA_charge': -0.76871, 'NPA_core': 1.99937, 'NPA_valence': 4.76204, 'NPA_Rydberg': 0.00729, 'NPA_total': 6.76871, 'NMR_shift': 161.6885, 'NMR_anisotropy': 39.7544, 'ES_root_Mulliken_charge': -0.496581, 'ES_root_NPA_charge': -0.71628, 'ES_root_NPA_core': 1.99933, 'ES_roo…	{'X': -3.211566, 'Y': 0.155983, 'Z': 0.0, 'VBur': 0.5413782252989301, 'Mulliken_charge': 0.430942, 'APT_charge': 0.915176, 'NPA_charge': 0.54088, 'NPA_core': 1.99933, 'NPA_valence': 3.42322, 'NPA_Rydberg': 0.03657, 'NPA_total': 5.45912, 'NMR_shift': 3.2573, 'NMR_anisotropy': 139.3187, 'ES_root_Mulliken_charge': 0.373909, 'ES_root_NPA_charge': 0.42325, 'ES_root_NPA_core': 1.99932, 'ES_root_NPA_val…	{'X': -1.689116, 'Y': 0.106651, 'Z': 0.0, 'VBur': 0.6101321585903083, 'Mulliken_charge': 0.369279, 'APT_charge': 0.183262, 'NPA_charge': 0.33301, 'NPA_core': 1.99918, 'NPA_valence': 3.63709, 'NPA_Rydberg': 0.03072, 'NPA_total': 5.66699, 'NMR_shift': 38.0479, 'NMR_anisotropy': 137.6025, 'ES_root_Mulliken_charge': 0.364176, 'ES_root_NPA_charge': 0.24848, 'ES_root_NPA_core': 1.99913, 'ES_root_NPA_va…	{'L': 3.6135734022742345, 'B1': 1.7985757255612715, 'B5': 7.272636661940318}	{'L': 8.334450439491048, 'B1': 1.84923715210613, 'B5': 3.262008848140928}	134
CC(=O)c1ncc(Br)cn1	Enz9	methyl-aryl	R	0.4	97837	0.62	968	99		1.78	62602	2.22	3162	90.4	90.4		-1.829332642	[CH3:1][C:2](=[O:3])[c:4]1[n:5][cH:6][c:7]([Br:8])[cH:9][n:10]1	1	2	4	{'number_of_atoms': 15.0, 'charge': 0.0, 'multiplicity': 1.0, 'dipole': 3.5703, 'molar_mass': 201.0223, 'molar_volume': 1172.867, 'electronic_spatial_extent': 2757.5635, 'E_scf': -2988.06322488, 'zero_point_correction': 0.10397, 'E_thermal_correction': 0.11313, 'H_thermal_correction': 0.114074, 'G_thermal_correction': 0.067558, 'E_zpe': -2987.962947, 'E': -2987.953787, 'H': -2987.952843, 'G': -29…	{'X': -3.942712, 'Y': -1.169283, 'Z': -0.0, 'VBur': 0.40811831340465704, 'Mulliken_charge': -0.520942, 'APT_charge': -0.127169, 'NPA_charge': -0.76871, 'NPA_core': 1.99937, 'NPA_valence': 4.76204, 'NPA_Rydberg': 0.00729, 'NPA_total': 6.76871, 'NMR_shift': 161.6885, 'NMR_anisotropy': 39.7544, 'ES_root_Mulliken_charge': -0.496581, 'ES_root_NPA_charge': -0.71628, 'ES_root_NPA_core': 1.99933, 'ES_roo…	{'X': -3.211566, 'Y': 0.155983, 'Z': 0.0, 'VBur': 0.5413782252989301, 'Mulliken_charge': 0.430942, 'APT_charge': 0.915176, 'NPA_charge': 0.54088, 'NPA_core': 1.99933, 'NPA_valence': 3.42322, 'NPA_Rydberg': 0.03657, 'NPA_total': 5.45912, 'NMR_shift': 3.2573, 'NMR_anisotropy': 139.3187, 'ES_root_Mulliken_charge': 0.373909, 'ES_root_NPA_charge': 0.42325, 'ES_root_NPA_core': 1.99932, 'ES_root_NPA_val…	{'X': -1.689116, 'Y': 0.106651, 'Z': 0.0, 'VBur': 0.6101321585903083, 'Mulliken_charge': 0.369279, 'APT_charge': 0.183262, 'NPA_charge': 0.33301, 'NPA_core': 1.99918, 'NPA_valence': 3.63709, 'NPA_Rydberg': 0.03072, 'NPA_total': 5.66699, 'NMR_shift': 38.0479, 'NMR_anisotropy': 137.6025, 'ES_root_Mulliken_charge': 0.364176, 'ES_root_NPA_charge': 0.24848, 'ES_root_NPA_core': 1.99913, 'ES_root_NPA_va…	{'L': 3.6135734022742345, 'B1': 1.7985757255612715, 'B5': 7.272636661940318}	{'L': 8.334450439491048, 'B1': 1.84923715210613, 'B5': 3.262008848140928}	135
O=C(CO)c1ccc(Cl)cc1	Enz1	hydroxymethyl-aryl	S	0.54	42377	0.87	3330	93		4.27	4797	4.73	427103	97.8	-97.8		2.754870148	[O:1]=[C:2]([CH2:3][OH:4])[c:5]1[cH:6][cH:7][c:8]([Cl:9])[cH:10][cH:11]1	3	2	5	{'number_of_atoms': 17.999999999999996, 'charge': 0.0, 'multiplicity': 1.0, 'dipole': 2.3756736856764187, 'molar_mass': 170.59509999999997, 'molar_volume': 1027.4503420804845, 'electronic_spatial_extent': 2772.981288544276, 'E_scf': -919.6961241801704, 'zero_point_correction': 0.13376924149083516, 'E_thermal_correction': 0.1436616093430718, 'H_thermal_correction': 0.14460660737211448, 'G_thermal_…	{'X': -3.021032, 'Y': -0.920301, 'Z': 0.0, 'VBur': 0.48678500917358614, 'Mulliken_charge': -0.07179826282385592, 'APT_charge': 0.3431719262299613, 'NPA_charge': -0.1756878160175257, 'NPA_core': 1.9992299997588105, 'NPA_valence': 4.15786803523472, 'NPA_Rydberg': 0.01858978126518515, 'NPA_total': 6.1756878160175255, 'NMR_shift': 125.93430211646962, 'NMR_anisotropy': 49.34782386522295, 'ES_root_Mull…	{'X': -2.112684, 'Y': 0.310417, 'Z': -0.0, 'VBur': 0.5964287302288118, 'Mulliken_charge': 0.3512824189839165, 'APT_charge': 0.9584081825211391, 'NPA_charge': 0.5449008182420821, 'NPA_core': 1.9992800197095724, 'NPA_valence': 3.422375398657952, 'NPA_Rydberg': 0.033453743439630756, 'NPA_total': 5.455099181757918, 'NMR_shift': -1.2927484056879006, 'NMR_anisotropy': 162.3575908952262, 'ES_root_Mullik…	{'X': -0.634046, 'Y': 0.153971, 'Z': -0.0, 'VBur': 0.649955184239007, 'Mulliken_charge': 0.09074745985017117, 'APT_charge': -0.33941804105589324, 'NPA_charge': -0.16319257895678982, 'NPA_core': 1.9989499997588105, 'NPA_valence': 4.149530687079004, 'NPA_Rydberg': 0.014711892118975322, 'NPA_total': 6.16319257895679, 'NMR_shift': 65.4818102840039, 'NMR_anisotropy': 158.13406733959715, 'ES_root_Mulli…	{'L': 3.9481536909876827, 'B1': 1.8286327293451494, 'B5': 6.866325073060136}	{'L': 8.173446027995798, 'B1': 1.8143451682640894, 'B5': 3.343753774524232}	136
O=C(CO)c1ccc(Cl)cc1	Enz2	hydroxymethyl-aryl	S	0.54	33804	0.87	4511	88		4.27	5545	4.73	343341	96.8	-96.8		2.52232038	[O:1]=[C:2]([CH2:3][OH:4])[c:5]1[cH:6][cH:7][c:8]([Cl:9])[cH:10][cH:11]1	3	2	5	{'number_of_atoms': 17.999999999999996, 'charge': 0.0, 'multiplicity': 1.0, 'dipole': 2.3756736856764187, 'molar_mass': 170.59509999999997, 'molar_volume': 1027.4503420804845, 'electronic_spatial_extent': 2772.981288544276, 'E_scf': -919.6961241801704, 'zero_point_correction': 0.13376924149083516, 'E_thermal_correction': 0.1436616093430718, 'H_thermal_correction': 0.14460660737211448, 'G_thermal_…	{'X': -3.021032, 'Y': -0.920301, 'Z': 0.0, 'VBur': 0.48678500917358614, 'Mulliken_charge': -0.07179826282385592, 'APT_charge': 0.3431719262299613, 'NPA_charge': -0.1756878160175257, 'NPA_core': 1.9992299997588105, 'NPA_valence': 4.15786803523472, 'NPA_Rydberg': 0.01858978126518515, 'NPA_total': 6.1756878160175255, 'NMR_shift': 125.93430211646962, 'NMR_anisotropy': 49.34782386522295, 'ES_root_Mull…	{'X': -2.112684, 'Y': 0.310417, 'Z': -0.0, 'VBur': 0.5964287302288118, 'Mulliken_charge': 0.3512824189839165, 'APT_charge': 0.9584081825211391, 'NPA_charge': 0.5449008182420821, 'NPA_core': 1.9992800197095724, 'NPA_valence': 3.422375398657952, 'NPA_Rydberg': 0.033453743439630756, 'NPA_total': 5.455099181757918, 'NMR_shift': -1.2927484056879006, 'NMR_anisotropy': 162.3575908952262, 'ES_root_Mullik…	{'X': -0.634046, 'Y': 0.153971, 'Z': -0.0, 'VBur': 0.649955184239007, 'Mulliken_charge': 0.09074745985017117, 'APT_charge': -0.33941804105589324, 'NPA_charge': -0.16319257895678982, 'NPA_core': 1.9989499997588105, 'NPA_valence': 4.149530687079004, 'NPA_Rydberg': 0.014711892118975322, 'NPA_total': 6.16319257895679, 'NMR_shift': 65.4818102840039, 'NMR_anisotropy': 158.13406733959715, 'ES_root_Mulli…	{'L': 3.9481536909876827, 'B1': 1.8286327293451494, 'B5': 6.866325073060136}	{'L': 8.173446027995798, 'B1': 1.8143451682640894, 'B5': 3.343753774524232}	137
O=C(CO)c1ccc(Cl)cc1	Enz3	hydroxymethyl-aryl	S	0.54	99083	0.87	1072	99		4.27	986	4.73	1146206	99.8	-99.8		4.229398181	[O:1]=[C:2]([CH2:3][OH:4])[c:5]1[cH:6][cH:7][c:8]([Cl:9])[cH:10][cH:11]1	3	2	5	{'number_of_atoms': 17.999999999999996, 'charge': 0.0, 'multiplicity': 1.0, 'dipole': 2.3756736856764187, 'molar_mass': 170.59509999999997, 'molar_volume': 1027.4503420804845, 'electronic_spatial_extent': 2772.981288544276, 'E_scf': -919.6961241801704, 'zero_point_correction': 0.13376924149083516, 'E_thermal_correction': 0.1436616093430718, 'H_thermal_correction': 0.14460660737211448, 'G_thermal_…	{'X': -3.021032, 'Y': -0.920301, 'Z': 0.0, 'VBur': 0.48678500917358614, 'Mulliken_charge': -0.07179826282385592, 'APT_charge': 0.3431719262299613, 'NPA_charge': -0.1756878160175257, 'NPA_core': 1.9992299997588105, 'NPA_valence': 4.15786803523472, 'NPA_Rydberg': 0.01858978126518515, 'NPA_total': 6.1756878160175255, 'NMR_shift': 125.93430211646962, 'NMR_anisotropy': 49.34782386522295, 'ES_root_Mull…	{'X': -2.112684, 'Y': 0.310417, 'Z': -0.0, 'VBur': 0.5964287302288118, 'Mulliken_charge': 0.3512824189839165, 'APT_charge': 0.9584081825211391, 'NPA_charge': 0.5449008182420821, 'NPA_core': 1.9992800197095724, 'NPA_valence': 3.422375398657952, 'NPA_Rydberg': 0.033453743439630756, 'NPA_total': 5.455099181757918, 'NMR_shift': -1.2927484056879006, 'NMR_anisotropy': 162.3575908952262, 'ES_root_Mullik…	{'X': -0.634046, 'Y': 0.153971, 'Z': -0.0, 'VBur': 0.649955184239007, 'Mulliken_charge': 0.09074745985017117, 'APT_charge': -0.33941804105589324, 'NPA_charge': -0.16319257895678982, 'NPA_core': 1.9989499997588105, 'NPA_valence': 4.149530687079004, 'NPA_Rydberg': 0.014711892118975322, 'NPA_total': 6.16319257895679, 'NMR_shift': 65.4818102840039, 'NMR_anisotropy': 158.13406733959715, 'ES_root_Mulli…	{'L': 3.9481536909876827, 'B1': 1.8286327293451494, 'B5': 6.866325073060136}	{'L': 8.173446027995798, 'B1': 1.8143451682640894, 'B5': 3.343753774524232}	138
O=C(CO)c1ccc(Cl)cc1	Enz4	hydroxymethyl-aryl	S	0.54	119556	0.87	0	100		4.27	0	4.73	1375984	100	-100		6.064437222	[O:1]=[C:2]([CH2:3][OH:4])[c:5]1[cH:6][cH:7][c:8]([Cl:9])[cH:10][cH:11]1	3	2	5	{'number_of_atoms': 17.999999999999996, 'charge': 0.0, 'multiplicity': 1.0, 'dipole': 2.3756736856764187, 'molar_mass': 170.59509999999997, 'molar_volume': 1027.4503420804845, 'electronic_spatial_extent': 2772.981288544276, 'E_scf': -919.6961241801704, 'zero_point_correction': 0.13376924149083516, 'E_thermal_correction': 0.1436616093430718, 'H_thermal_correction': 0.14460660737211448, 'G_thermal_…	{'X': -3.021032, 'Y': -0.920301, 'Z': 0.0, 'VBur': 0.48678500917358614, 'Mulliken_charge': -0.07179826282385592, 'APT_charge': 0.3431719262299613, 'NPA_charge': -0.1756878160175257, 'NPA_core': 1.9992299997588105, 'NPA_valence': 4.15786803523472, 'NPA_Rydberg': 0.01858978126518515, 'NPA_total': 6.1756878160175255, 'NMR_shift': 125.93430211646962, 'NMR_anisotropy': 49.34782386522295, 'ES_root_Mull…	{'X': -2.112684, 'Y': 0.310417, 'Z': -0.0, 'VBur': 0.5964287302288118, 'Mulliken_charge': 0.3512824189839165, 'APT_charge': 0.9584081825211391, 'NPA_charge': 0.5449008182420821, 'NPA_core': 1.9992800197095724, 'NPA_valence': 3.422375398657952, 'NPA_Rydberg': 0.033453743439630756, 'NPA_total': 5.455099181757918, 'NMR_shift': -1.2927484056879006, 'NMR_anisotropy': 162.3575908952262, 'ES_root_Mullik…	{'X': -0.634046, 'Y': 0.153971, 'Z': -0.0, 'VBur': 0.649955184239007, 'Mulliken_charge': 0.09074745985017117, 'APT_charge': -0.33941804105589324, 'NPA_charge': -0.16319257895678982, 'NPA_core': 1.9989499997588105, 'NPA_valence': 4.149530687079004, 'NPA_Rydberg': 0.014711892118975322, 'NPA_total': 6.16319257895679, 'NMR_shift': 65.4818102840039, 'NMR_anisotropy': 158.13406733959715, 'ES_root_Mulli…	{'L': 3.9481536909876827, 'B1': 1.8286327293451494, 'B5': 6.866325073060136}	{'L': 8.173446027995798, 'B1': 1.8143451682640894, 'B5': 3.343753774524232}	139
O=C(CO)c1ccc(Cl)cc1	Enz6	hydroxymethyl-aryl	R	0.54	77979	0.87	1316	98		4.27	1093285	4.73	9877	98.2	98.2		-2.878989295	[O:1]=[C:2]([CH2:3][OH:4])[c:5]1[cH:6][cH:7][c:8]([Cl:9])[cH:10][cH:11]1	3	2	5	{'number_of_atoms': 17.999999999999996, 'charge': 0.0, 'multiplicity': 1.0, 'dipole': 2.3756736856764187, 'molar_mass': 170.59509999999997, 'molar_volume': 1027.4503420804845, 'electronic_spatial_extent': 2772.981288544276, 'E_scf': -919.6961241801704, 'zero_point_correction': 0.13376924149083516, 'E_thermal_correction': 0.1436616093430718, 'H_thermal_correction': 0.14460660737211448, 'G_thermal_…	{'X': -3.021032, 'Y': -0.920301, 'Z': 0.0, 'VBur': 0.48678500917358614, 'Mulliken_charge': -0.07179826282385592, 'APT_charge': 0.3431719262299613, 'NPA_charge': -0.1756878160175257, 'NPA_core': 1.9992299997588105, 'NPA_valence': 4.15786803523472, 'NPA_Rydberg': 0.01858978126518515, 'NPA_total': 6.1756878160175255, 'NMR_shift': 125.93430211646962, 'NMR_anisotropy': 49.34782386522295, 'ES_root_Mull…	{'X': -2.112684, 'Y': 0.310417, 'Z': -0.0, 'VBur': 0.5964287302288118, 'Mulliken_charge': 0.3512824189839165, 'APT_charge': 0.9584081825211391, 'NPA_charge': 0.5449008182420821, 'NPA_core': 1.9992800197095724, 'NPA_valence': 3.422375398657952, 'NPA_Rydberg': 0.033453743439630756, 'NPA_total': 5.455099181757918, 'NMR_shift': -1.2927484056879006, 'NMR_anisotropy': 162.3575908952262, 'ES_root_Mullik…	{'X': -0.634046, 'Y': 0.153971, 'Z': -0.0, 'VBur': 0.649955184239007, 'Mulliken_charge': 0.09074745985017117, 'APT_charge': -0.33941804105589324, 'NPA_charge': -0.16319257895678982, 'NPA_core': 1.9989499997588105, 'NPA_valence': 4.149530687079004, 'NPA_Rydberg': 0.014711892118975322, 'NPA_total': 6.16319257895679, 'NMR_shift': 65.4818102840039, 'NMR_anisotropy': 158.13406733959715, 'ES_root_Mulli…	{'L': 3.9481536909876827, 'B1': 1.8286327293451494, 'B5': 6.866325073060136}	{'L': 8.173446027995798, 'B1': 1.8143451682640894, 'B5': 3.343753774524232}	140
O=C(CO)c1ccc(Cl)cc1	Enz7	hydroxymethyl-aryl	R	0.54	87615	0.87	0	100		4.27	1492377	4.73	22595	97	97		-2.562462979	[O:1]=[C:2]([CH2:3][OH:4])[c:5]1[cH:6][cH:7][c:8]([Cl:9])[cH:10][cH:11]1	3	2	5	{'number_of_atoms': 17.999999999999996, 'charge': 0.0, 'multiplicity': 1.0, 'dipole': 2.3756736856764187, 'molar_mass': 170.59509999999997, 'molar_volume': 1027.4503420804845, 'electronic_spatial_extent': 2772.981288544276, 'E_scf': -919.6961241801704, 'zero_point_correction': 0.13376924149083516, 'E_thermal_correction': 0.1436616093430718, 'H_thermal_correction': 0.14460660737211448, 'G_thermal_…	{'X': -3.021032, 'Y': -0.920301, 'Z': 0.0, 'VBur': 0.48678500917358614, 'Mulliken_charge': -0.07179826282385592, 'APT_charge': 0.3431719262299613, 'NPA_charge': -0.1756878160175257, 'NPA_core': 1.9992299997588105, 'NPA_valence': 4.15786803523472, 'NPA_Rydberg': 0.01858978126518515, 'NPA_total': 6.1756878160175255, 'NMR_shift': 125.93430211646962, 'NMR_anisotropy': 49.34782386522295, 'ES_root_Mull…	{'X': -2.112684, 'Y': 0.310417, 'Z': -0.0, 'VBur': 0.5964287302288118, 'Mulliken_charge': 0.3512824189839165, 'APT_charge': 0.9584081825211391, 'NPA_charge': 0.5449008182420821, 'NPA_core': 1.9992800197095724, 'NPA_valence': 3.422375398657952, 'NPA_Rydberg': 0.033453743439630756, 'NPA_total': 5.455099181757918, 'NMR_shift': -1.2927484056879006, 'NMR_anisotropy': 162.3575908952262, 'ES_root_Mullik…	{'X': -0.634046, 'Y': 0.153971, 'Z': -0.0, 'VBur': 0.649955184239007, 'Mulliken_charge': 0.09074745985017117, 'APT_charge': -0.33941804105589324, 'NPA_charge': -0.16319257895678982, 'NPA_core': 1.9989499997588105, 'NPA_valence': 4.149530687079004, 'NPA_Rydberg': 0.014711892118975322, 'NPA_total': 6.16319257895679, 'NMR_shift': 65.4818102840039, 'NMR_anisotropy': 158.13406733959715, 'ES_root_Mulli…	{'L': 3.9481536909876827, 'B1': 1.8286327293451494, 'B5': 6.866325073060136}	{'L': 8.173446027995798, 'B1': 1.8143451682640894, 'B5': 3.343753774524232}	141
O=C(CO)c1ccc(Cl)cc1	Enz8	hydroxymethyl-aryl	R	0.54	66355	0.87	3057	96		4.27	1040671	4.73	29385	94.5	94.5		-2.183470849	[O:1]=[C:2]([CH2:3][OH:4])[c:5]1[cH:6][cH:7][c:8]([Cl:9])[cH:10][cH:11]1	3	2	5	{'number_of_atoms': 17.999999999999996, 'charge': 0.0, 'multiplicity': 1.0, 'dipole': 2.3756736856764187, 'molar_mass': 170.59509999999997, 'molar_volume': 1027.4503420804845, 'electronic_spatial_extent': 2772.981288544276, 'E_scf': -919.6961241801704, 'zero_point_correction': 0.13376924149083516, 'E_thermal_correction': 0.1436616093430718, 'H_thermal_correction': 0.14460660737211448, 'G_thermal_…	{'X': -3.021032, 'Y': -0.920301, 'Z': 0.0, 'VBur': 0.48678500917358614, 'Mulliken_charge': -0.07179826282385592, 'APT_charge': 0.3431719262299613, 'NPA_charge': -0.1756878160175257, 'NPA_core': 1.9992299997588105, 'NPA_valence': 4.15786803523472, 'NPA_Rydberg': 0.01858978126518515, 'NPA_total': 6.1756878160175255, 'NMR_shift': 125.93430211646962, 'NMR_anisotropy': 49.34782386522295, 'ES_root_Mull…	{'X': -2.112684, 'Y': 0.310417, 'Z': -0.0, 'VBur': 0.5964287302288118, 'Mulliken_charge': 0.3512824189839165, 'APT_charge': 0.9584081825211391, 'NPA_charge': 0.5449008182420821, 'NPA_core': 1.9992800197095724, 'NPA_valence': 3.422375398657952, 'NPA_Rydberg': 0.033453743439630756, 'NPA_total': 5.455099181757918, 'NMR_shift': -1.2927484056879006, 'NMR_anisotropy': 162.3575908952262, 'ES_root_Mullik…	{'X': -0.634046, 'Y': 0.153971, 'Z': -0.0, 'VBur': 0.649955184239007, 'Mulliken_charge': 0.09074745985017117, 'APT_charge': -0.33941804105589324, 'NPA_charge': -0.16319257895678982, 'NPA_core': 1.9989499997588105, 'NPA_valence': 4.149530687079004, 'NPA_Rydberg': 0.014711892118975322, 'NPA_total': 6.16319257895679, 'NMR_shift': 65.4818102840039, 'NMR_anisotropy': 158.13406733959715, 'ES_root_Mulli…	{'L': 3.9481536909876827, 'B1': 1.8286327293451494, 'B5': 6.866325073060136}	{'L': 8.173446027995798, 'B1': 1.8143451682640894, 'B5': 3.343753774524232}	142
O=C(CO)c1ccc(Cl)cc1	Enz9	hydroxymethyl-aryl	R	0.54	75754	0.87	3814	95		4.27	793826	4.73	10799	97.3	97.3		-2.62791302	[O:1]=[C:2]([CH2:3][OH:4])[c:5]1[cH:6][cH:7][c:8]([Cl:9])[cH:10][cH:11]1	3	2	5	{'number_of_atoms': 17.999999999999996, 'charge': 0.0, 'multiplicity': 1.0, 'dipole': 2.3756736856764187, 'molar_mass': 170.59509999999997, 'molar_volume': 1027.4503420804845, 'electronic_spatial_extent': 2772.981288544276, 'E_scf': -919.6961241801704, 'zero_point_correction': 0.13376924149083516, 'E_thermal_correction': 0.1436616093430718, 'H_thermal_correction': 0.14460660737211448, 'G_thermal_…	{'X': -3.021032, 'Y': -0.920301, 'Z': 0.0, 'VBur': 0.48678500917358614, 'Mulliken_charge': -0.07179826282385592, 'APT_charge': 0.3431719262299613, 'NPA_charge': -0.1756878160175257, 'NPA_core': 1.9992299997588105, 'NPA_valence': 4.15786803523472, 'NPA_Rydberg': 0.01858978126518515, 'NPA_total': 6.1756878160175255, 'NMR_shift': 125.93430211646962, 'NMR_anisotropy': 49.34782386522295, 'ES_root_Mull…	{'X': -2.112684, 'Y': 0.310417, 'Z': -0.0, 'VBur': 0.5964287302288118, 'Mulliken_charge': 0.3512824189839165, 'APT_charge': 0.9584081825211391, 'NPA_charge': 0.5449008182420821, 'NPA_core': 1.9992800197095724, 'NPA_valence': 3.422375398657952, 'NPA_Rydberg': 0.033453743439630756, 'NPA_total': 5.455099181757918, 'NMR_shift': -1.2927484056879006, 'NMR_anisotropy': 162.3575908952262, 'ES_root_Mullik…	{'X': -0.634046, 'Y': 0.153971, 'Z': -0.0, 'VBur': 0.649955184239007, 'Mulliken_charge': 0.09074745985017117, 'APT_charge': -0.33941804105589324, 'NPA_charge': -0.16319257895678982, 'NPA_core': 1.9989499997588105, 'NPA_valence': 4.149530687079004, 'NPA_Rydberg': 0.014711892118975322, 'NPA_total': 6.16319257895679, 'NMR_shift': 65.4818102840039, 'NMR_anisotropy': 158.13406733959715, 'ES_root_Mulli…	{'L': 3.9481536909876827, 'B1': 1.8286327293451494, 'B5': 6.866325073060136}	{'L': 8.173446027995798, 'B1': 1.8143451682640894, 'B5': 3.343753774524232}	143
CS(=O)(=O)c1ccc(C(=O)CO)cc1	Enz1	hydroxymethyl-aryl	S	0.26	4500	0.47	2673	63		5.68	0	6.43	180453.3333	100	-100		6.064437222	[CH3:1][S:2](=[O:3])(=[O:4])[c:5]1[cH:6][cH:7][c:8]([C:9](=[O:10])[CH2:11][OH:12])[cH:13][cH:14]1	11	9	8	{'number_of_atoms': 24.000000000000004, 'charge': 0.0, 'multiplicity': 1.0, 'dipole': 3.396065705375808, 'molar_mass': 214.23560000000003, 'molar_volume': 1543.3873650814269, 'electronic_spatial_extent': 4367.548134394619, 'E_scf': -1047.9826141243036, 'zero_point_correction': 0.18125877714363064, 'E_thermal_correction': 0.1949715188791442, 'H_thermal_correction': 0.195915518894846, 'G_thermal_co…	{'X': 3.960974, 'Y': -0.94032, 'Z': 0.019739, 'VBur': 0.48686534540881116, 'Mulliken_charge': -0.07189448150331963, 'APT_charge': 0.339086865989965, 'NPA_charge': -0.17673678975974047, 'NPA_core': 1.9992299998429819, 'NPA_valence': 4.158847157467297, 'NPA_Rydberg': 0.01865963244946121, 'NPA_total': 6.176736789759742, 'NMR_shift': 125.35614797961864, 'NMR_anisotropy': 49.43802135860396, 'ES_root_M…	{'X': 3.073532, 'Y': 0.303315, 'Z': 0.019265, 'VBur': 0.5971955938634078, 'Mulliken_charge': 0.3561289901864131, 'APT_charge': 0.9300306231352338, 'NPA_charge': 0.5466794674053904, 'NPA_core': 1.9992900446693458, 'NPA_valence': 3.42051243596143, 'NPA_Rydberg': 0.0335280382179366, 'NPA_total': 5.453320532594611, 'NMR_shift': -2.4409034474414555, 'NMR_anisotropy': 162.66165306443165, 'ES_root_Mulli…	{'X': 1.58691, 'Y': 0.170856, 'Z': -0.025296, 'VBur': 0.6502957138061809, 'Mulliken_charge': 0.09223987945350842, 'APT_charge': -0.2359379859935498, 'NPA_charge': -0.13975691283672326, 'NPA_core': 1.9989599862541034, 'NPA_valence': 4.12588265456087, 'NPA_Rydberg': 0.014924213763525212, 'NPA_total': 6.139756912836723, 'NMR_shift': 60.7889854755464, 'NMR_anisotropy': 161.64275028459807, 'ES_root_Mu…	{'L': 3.9493958778456264, 'B1': 1.8284130232680802, 'B5': 7.777077123309399}	{'L': 9.084252867309521, 'B1': 2.0733486744611724, 'B5': 3.5852175927284007}	144
CS(=O)(=O)c1ccc(C(=O)CO)cc1	Enz2	hydroxymethyl-aryl	S	0.26	776	0.47	1530	34		5.68	0	6.43	68291	100	-100		6.064437222	[CH3:1][S:2](=[O:3])(=[O:4])[c:5]1[cH:6][cH:7][c:8]([C:9](=[O:10])[CH2:11][OH:12])[cH:13][cH:14]1	11	9	8	{'number_of_atoms': 24.000000000000004, 'charge': 0.0, 'multiplicity': 1.0, 'dipole': 3.396065705375808, 'molar_mass': 214.23560000000003, 'molar_volume': 1543.3873650814269, 'electronic_spatial_extent': 4367.548134394619, 'E_scf': -1047.9826141243036, 'zero_point_correction': 0.18125877714363064, 'E_thermal_correction': 0.1949715188791442, 'H_thermal_correction': 0.195915518894846, 'G_thermal_co…	{'X': 3.960974, 'Y': -0.94032, 'Z': 0.019739, 'VBur': 0.48686534540881116, 'Mulliken_charge': -0.07189448150331963, 'APT_charge': 0.339086865989965, 'NPA_charge': -0.17673678975974047, 'NPA_core': 1.9992299998429819, 'NPA_valence': 4.158847157467297, 'NPA_Rydberg': 0.01865963244946121, 'NPA_total': 6.176736789759742, 'NMR_shift': 125.35614797961864, 'NMR_anisotropy': 49.43802135860396, 'ES_root_M…	{'X': 3.073532, 'Y': 0.303315, 'Z': 0.019265, 'VBur': 0.5971955938634078, 'Mulliken_charge': 0.3561289901864131, 'APT_charge': 0.9300306231352338, 'NPA_charge': 0.5466794674053904, 'NPA_core': 1.9992900446693458, 'NPA_valence': 3.42051243596143, 'NPA_Rydberg': 0.0335280382179366, 'NPA_total': 5.453320532594611, 'NMR_shift': -2.4409034474414555, 'NMR_anisotropy': 162.66165306443165, 'ES_root_Mulli…	{'X': 1.58691, 'Y': 0.170856, 'Z': -0.025296, 'VBur': 0.6502957138061809, 'Mulliken_charge': 0.09223987945350842, 'APT_charge': -0.2359379859935498, 'NPA_charge': -0.13975691283672326, 'NPA_core': 1.9989599862541034, 'NPA_valence': 4.12588265456087, 'NPA_Rydberg': 0.014924213763525212, 'NPA_total': 6.139756912836723, 'NMR_shift': 60.7889854755464, 'NMR_anisotropy': 161.64275028459807, 'ES_root_Mu…	{'L': 3.9493958778456264, 'B1': 1.8284130232680802, 'B5': 7.777077123309399}	{'L': 9.084252867309521, 'B1': 2.0733486744611724, 'B5': 3.5852175927284007}	145
CS(=O)(=O)c1ccc(C(=O)CO)cc1	Enz3	hydroxymethyl-aryl	S	0.26	30313	0.47	3762	89		5.68	316.6666667	6.43	751393	99.9	-99.9		4.654157971	[CH3:1][S:2](=[O:3])(=[O:4])[c:5]1[cH:6][cH:7][c:8]([C:9](=[O:10])[CH2:11][OH:12])[cH:13][cH:14]1	11	9	8	{'number_of_atoms': 24.000000000000004, 'charge': 0.0, 'multiplicity': 1.0, 'dipole': 3.396065705375808, 'molar_mass': 214.23560000000003, 'molar_volume': 1543.3873650814269, 'electronic_spatial_extent': 4367.548134394619, 'E_scf': -1047.9826141243036, 'zero_point_correction': 0.18125877714363064, 'E_thermal_correction': 0.1949715188791442, 'H_thermal_correction': 0.195915518894846, 'G_thermal_co…	{'X': 3.960974, 'Y': -0.94032, 'Z': 0.019739, 'VBur': 0.48686534540881116, 'Mulliken_charge': -0.07189448150331963, 'APT_charge': 0.339086865989965, 'NPA_charge': -0.17673678975974047, 'NPA_core': 1.9992299998429819, 'NPA_valence': 4.158847157467297, 'NPA_Rydberg': 0.01865963244946121, 'NPA_total': 6.176736789759742, 'NMR_shift': 125.35614797961864, 'NMR_anisotropy': 49.43802135860396, 'ES_root_M…	{'X': 3.073532, 'Y': 0.303315, 'Z': 0.019265, 'VBur': 0.5971955938634078, 'Mulliken_charge': 0.3561289901864131, 'APT_charge': 0.9300306231352338, 'NPA_charge': 0.5466794674053904, 'NPA_core': 1.9992900446693458, 'NPA_valence': 3.42051243596143, 'NPA_Rydberg': 0.0335280382179366, 'NPA_total': 5.453320532594611, 'NMR_shift': -2.4409034474414555, 'NMR_anisotropy': 162.66165306443165, 'ES_root_Mulli…	{'X': 1.58691, 'Y': 0.170856, 'Z': -0.025296, 'VBur': 0.6502957138061809, 'Mulliken_charge': 0.09223987945350842, 'APT_charge': -0.2359379859935498, 'NPA_charge': -0.13975691283672326, 'NPA_core': 1.9989599862541034, 'NPA_valence': 4.12588265456087, 'NPA_Rydberg': 0.014924213763525212, 'NPA_total': 6.139756912836723, 'NMR_shift': 60.7889854755464, 'NMR_anisotropy': 161.64275028459807, 'ES_root_Mu…	{'L': 3.9493958778456264, 'B1': 1.8284130232680802, 'B5': 7.777077123309399}	{'L': 9.084252867309521, 'B1': 2.0733486744611724, 'B5': 3.5852175927284007}	146
CS(=O)(=O)c1ccc(C(=O)CO)cc1	Enz4	hydroxymethyl-aryl	S	0.26	29187	0.47	0	100		5.68	346.6666667	6.43	1007807	99.9	-99.9		4.654157971	[CH3:1][S:2](=[O:3])(=[O:4])[c:5]1[cH:6][cH:7][c:8]([C:9](=[O:10])[CH2:11][OH:12])[cH:13][cH:14]1	11	9	8	{'number_of_atoms': 24.000000000000004, 'charge': 0.0, 'multiplicity': 1.0, 'dipole': 3.396065705375808, 'molar_mass': 214.23560000000003, 'molar_volume': 1543.3873650814269, 'electronic_spatial_extent': 4367.548134394619, 'E_scf': -1047.9826141243036, 'zero_point_correction': 0.18125877714363064, 'E_thermal_correction': 0.1949715188791442, 'H_thermal_correction': 0.195915518894846, 'G_thermal_co…	{'X': 3.960974, 'Y': -0.94032, 'Z': 0.019739, 'VBur': 0.48686534540881116, 'Mulliken_charge': -0.07189448150331963, 'APT_charge': 0.339086865989965, 'NPA_charge': -0.17673678975974047, 'NPA_core': 1.9992299998429819, 'NPA_valence': 4.158847157467297, 'NPA_Rydberg': 0.01865963244946121, 'NPA_total': 6.176736789759742, 'NMR_shift': 125.35614797961864, 'NMR_anisotropy': 49.43802135860396, 'ES_root_M…	{'X': 3.073532, 'Y': 0.303315, 'Z': 0.019265, 'VBur': 0.5971955938634078, 'Mulliken_charge': 0.3561289901864131, 'APT_charge': 0.9300306231352338, 'NPA_charge': 0.5466794674053904, 'NPA_core': 1.9992900446693458, 'NPA_valence': 3.42051243596143, 'NPA_Rydberg': 0.0335280382179366, 'NPA_total': 5.453320532594611, 'NMR_shift': -2.4409034474414555, 'NMR_anisotropy': 162.66165306443165, 'ES_root_Mulli…	{'X': 1.58691, 'Y': 0.170856, 'Z': -0.025296, 'VBur': 0.6502957138061809, 'Mulliken_charge': 0.09223987945350842, 'APT_charge': -0.2359379859935498, 'NPA_charge': -0.13975691283672326, 'NPA_core': 1.9989599862541034, 'NPA_valence': 4.12588265456087, 'NPA_Rydberg': 0.014924213763525212, 'NPA_total': 6.139756912836723, 'NMR_shift': 60.7889854755464, 'NMR_anisotropy': 161.64275028459807, 'ES_root_Mu…	{'L': 3.9493958778456264, 'B1': 1.8284130232680802, 'B5': 7.777077123309399}	{'L': 9.084252867309521, 'B1': 2.0733486744611724, 'B5': 3.5852175927284007}	147
CS(=O)(=O)c1ccc(C(=O)CO)cc1	Enz6	hydroxymethyl-aryl	R	0.26	37212	0.47	0	100		5.68	833665	6.43	4555.666667	98.9	98.9		-3.182719517	[CH3:1][S:2](=[O:3])(=[O:4])[c:5]1[cH:6][cH:7][c:8]([C:9](=[O:10])[CH2:11][OH:12])[cH:13][cH:14]1	11	9	8	{'number_of_atoms': 24.000000000000004, 'charge': 0.0, 'multiplicity': 1.0, 'dipole': 3.396065705375808, 'molar_mass': 214.23560000000003, 'molar_volume': 1543.3873650814269, 'electronic_spatial_extent': 4367.548134394619, 'E_scf': -1047.9826141243036, 'zero_point_correction': 0.18125877714363064, 'E_thermal_correction': 0.1949715188791442, 'H_thermal_correction': 0.195915518894846, 'G_thermal_co…	{'X': 3.960974, 'Y': -0.94032, 'Z': 0.019739, 'VBur': 0.48686534540881116, 'Mulliken_charge': -0.07189448150331963, 'APT_charge': 0.339086865989965, 'NPA_charge': -0.17673678975974047, 'NPA_core': 1.9992299998429819, 'NPA_valence': 4.158847157467297, 'NPA_Rydberg': 0.01865963244946121, 'NPA_total': 6.176736789759742, 'NMR_shift': 125.35614797961864, 'NMR_anisotropy': 49.43802135860396, 'ES_root_M…	{'X': 3.073532, 'Y': 0.303315, 'Z': 0.019265, 'VBur': 0.5971955938634078, 'Mulliken_charge': 0.3561289901864131, 'APT_charge': 0.9300306231352338, 'NPA_charge': 0.5466794674053904, 'NPA_core': 1.9992900446693458, 'NPA_valence': 3.42051243596143, 'NPA_Rydberg': 0.0335280382179366, 'NPA_total': 5.453320532594611, 'NMR_shift': -2.4409034474414555, 'NMR_anisotropy': 162.66165306443165, 'ES_root_Mulli…	{'X': 1.58691, 'Y': 0.170856, 'Z': -0.025296, 'VBur': 0.6502957138061809, 'Mulliken_charge': 0.09223987945350842, 'APT_charge': -0.2359379859935498, 'NPA_charge': -0.13975691283672326, 'NPA_core': 1.9989599862541034, 'NPA_valence': 4.12588265456087, 'NPA_Rydberg': 0.014924213763525212, 'NPA_total': 6.139756912836723, 'NMR_shift': 60.7889854755464, 'NMR_anisotropy': 161.64275028459807, 'ES_root_Mu…	{'L': 3.9493958778456264, 'B1': 1.8284130232680802, 'B5': 7.777077123309399}	{'L': 9.084252867309521, 'B1': 2.0733486744611724, 'B5': 3.5852175927284007}	148
CS(=O)(=O)c1ccc(C(=O)CO)cc1	Enz7	hydroxymethyl-aryl	R	0.26	32623	0.47	700	98		5.68	1269513.333	6.43	642.6666667	99.9	99.9		-4.654157971	[CH3:1][S:2](=[O:3])(=[O:4])[c:5]1[cH:6][cH:7][c:8]([C:9](=[O:10])[CH2:11][OH:12])[cH:13][cH:14]1	11	9	8	{'number_of_atoms': 24.000000000000004, 'charge': 0.0, 'multiplicity': 1.0, 'dipole': 3.396065705375808, 'molar_mass': 214.23560000000003, 'molar_volume': 1543.3873650814269, 'electronic_spatial_extent': 4367.548134394619, 'E_scf': -1047.9826141243036, 'zero_point_correction': 0.18125877714363064, 'E_thermal_correction': 0.1949715188791442, 'H_thermal_correction': 0.195915518894846, 'G_thermal_co…	{'X': 3.960974, 'Y': -0.94032, 'Z': 0.019739, 'VBur': 0.48686534540881116, 'Mulliken_charge': -0.07189448150331963, 'APT_charge': 0.339086865989965, 'NPA_charge': -0.17673678975974047, 'NPA_core': 1.9992299998429819, 'NPA_valence': 4.158847157467297, 'NPA_Rydberg': 0.01865963244946121, 'NPA_total': 6.176736789759742, 'NMR_shift': 125.35614797961864, 'NMR_anisotropy': 49.43802135860396, 'ES_root_M…	{'X': 3.073532, 'Y': 0.303315, 'Z': 0.019265, 'VBur': 0.5971955938634078, 'Mulliken_charge': 0.3561289901864131, 'APT_charge': 0.9300306231352338, 'NPA_charge': 0.5466794674053904, 'NPA_core': 1.9992900446693458, 'NPA_valence': 3.42051243596143, 'NPA_Rydberg': 0.0335280382179366, 'NPA_total': 5.453320532594611, 'NMR_shift': -2.4409034474414555, 'NMR_anisotropy': 162.66165306443165, 'ES_root_Mulli…	{'X': 1.58691, 'Y': 0.170856, 'Z': -0.025296, 'VBur': 0.6502957138061809, 'Mulliken_charge': 0.09223987945350842, 'APT_charge': -0.2359379859935498, 'NPA_charge': -0.13975691283672326, 'NPA_core': 1.9989599862541034, 'NPA_valence': 4.12588265456087, 'NPA_Rydberg': 0.014924213763525212, 'NPA_total': 6.139756912836723, 'NMR_shift': 60.7889854755464, 'NMR_anisotropy': 161.64275028459807, 'ES_root_Mu…	{'L': 3.9493958778456264, 'B1': 1.8284130232680802, 'B5': 7.777077123309399}	{'L': 9.084252867309521, 'B1': 2.0733486744611724, 'B5': 3.5852175927284007}	149
CS(=O)(=O)c1ccc(C(=O)CO)cc1	Enz8	hydroxymethyl-aryl	R	0.26	24924	0.47	0	100		5.68	642321.3333	6.43	2924.333333	99.1	99.1		-3.306217014	[CH3:1][S:2](=[O:3])(=[O:4])[c:5]1[cH:6][cH:7][c:8]([C:9](=[O:10])[CH2:11][OH:12])[cH:13][cH:14]1	11	9	8	{'number_of_atoms': 24.000000000000004, 'charge': 0.0, 'multiplicity': 1.0, 'dipole': 3.396065705375808, 'molar_mass': 214.23560000000003, 'molar_volume': 1543.3873650814269, 'electronic_spatial_extent': 4367.548134394619, 'E_scf': -1047.9826141243036, 'zero_point_correction': 0.18125877714363064, 'E_thermal_correction': 0.1949715188791442, 'H_thermal_correction': 0.195915518894846, 'G_thermal_co…	{'X': 3.960974, 'Y': -0.94032, 'Z': 0.019739, 'VBur': 0.48686534540881116, 'Mulliken_charge': -0.07189448150331963, 'APT_charge': 0.339086865989965, 'NPA_charge': -0.17673678975974047, 'NPA_core': 1.9992299998429819, 'NPA_valence': 4.158847157467297, 'NPA_Rydberg': 0.01865963244946121, 'NPA_total': 6.176736789759742, 'NMR_shift': 125.35614797961864, 'NMR_anisotropy': 49.43802135860396, 'ES_root_M…	{'X': 3.073532, 'Y': 0.303315, 'Z': 0.019265, 'VBur': 0.5971955938634078, 'Mulliken_charge': 0.3561289901864131, 'APT_charge': 0.9300306231352338, 'NPA_charge': 0.5466794674053904, 'NPA_core': 1.9992900446693458, 'NPA_valence': 3.42051243596143, 'NPA_Rydberg': 0.0335280382179366, 'NPA_total': 5.453320532594611, 'NMR_shift': -2.4409034474414555, 'NMR_anisotropy': 162.66165306443165, 'ES_root_Mulli…	{'X': 1.58691, 'Y': 0.170856, 'Z': -0.025296, 'VBur': 0.6502957138061809, 'Mulliken_charge': 0.09223987945350842, 'APT_charge': -0.2359379859935498, 'NPA_charge': -0.13975691283672326, 'NPA_core': 1.9989599862541034, 'NPA_valence': 4.12588265456087, 'NPA_Rydberg': 0.014924213763525212, 'NPA_total': 6.139756912836723, 'NMR_shift': 60.7889854755464, 'NMR_anisotropy': 161.64275028459807, 'ES_root_Mu…	{'L': 3.9493958778456264, 'B1': 1.8284130232680802, 'B5': 7.777077123309399}	{'L': 9.084252867309521, 'B1': 2.0733486744611724, 'B5': 3.5852175927284007}	150
CS(=O)(=O)c1ccc(C(=O)CO)cc1	Enz9	hydroxymethyl-aryl	R	0.26	21922	0.47	1127	95		5.68	881265	6.43	1797.666667	99.6	99.6		-3.804331522	[CH3:1][S:2](=[O:3])(=[O:4])[c:5]1[cH:6][cH:7][c:8]([C:9](=[O:10])[CH2:11][OH:12])[cH:13][cH:14]1	11	9	8	{'number_of_atoms': 24.000000000000004, 'charge': 0.0, 'multiplicity': 1.0, 'dipole': 3.396065705375808, 'molar_mass': 214.23560000000003, 'molar_volume': 1543.3873650814269, 'electronic_spatial_extent': 4367.548134394619, 'E_scf': -1047.9826141243036, 'zero_point_correction': 0.18125877714363064, 'E_thermal_correction': 0.1949715188791442, 'H_thermal_correction': 0.195915518894846, 'G_thermal_co…	{'X': 3.960974, 'Y': -0.94032, 'Z': 0.019739, 'VBur': 0.48686534540881116, 'Mulliken_charge': -0.07189448150331963, 'APT_charge': 0.339086865989965, 'NPA_charge': -0.17673678975974047, 'NPA_core': 1.9992299998429819, 'NPA_valence': 4.158847157467297, 'NPA_Rydberg': 0.01865963244946121, 'NPA_total': 6.176736789759742, 'NMR_shift': 125.35614797961864, 'NMR_anisotropy': 49.43802135860396, 'ES_root_M…	{'X': 3.073532, 'Y': 0.303315, 'Z': 0.019265, 'VBur': 0.5971955938634078, 'Mulliken_charge': 0.3561289901864131, 'APT_charge': 0.9300306231352338, 'NPA_charge': 0.5466794674053904, 'NPA_core': 1.9992900446693458, 'NPA_valence': 3.42051243596143, 'NPA_Rydberg': 0.0335280382179366, 'NPA_total': 5.453320532594611, 'NMR_shift': -2.4409034474414555, 'NMR_anisotropy': 162.66165306443165, 'ES_root_Mulli…	{'X': 1.58691, 'Y': 0.170856, 'Z': -0.025296, 'VBur': 0.6502957138061809, 'Mulliken_charge': 0.09223987945350842, 'APT_charge': -0.2359379859935498, 'NPA_charge': -0.13975691283672326, 'NPA_core': 1.9989599862541034, 'NPA_valence': 4.12588265456087, 'NPA_Rydberg': 0.014924213763525212, 'NPA_total': 6.139756912836723, 'NMR_shift': 60.7889854755464, 'NMR_anisotropy': 161.64275028459807, 'ES_root_Mu…	{'L': 3.9493958778456264, 'B1': 1.8284130232680802, 'B5': 7.777077123309399}	{'L': 9.084252867309521, 'B1': 2.0733486744611724, 'B5': 3.5852175927284007}	151
O=C(CO)c1cccc(Br)c1	Enz1	hydroxymethyl-aryl	S	0.59	34882	0.91	1119	97		5.16	1411	5.5	579563.3333	99.5	99.5		3.667381185	[O:1]=[C:2]([CH2:3][OH:4])[c:5]1[cH:6][cH:7][cH:8][c:9]([Br:10])[cH:11]1	3	2	5	{'number_of_atoms': 18.000000000000004, 'charge': 0.0, 'multiplicity': 1.0, 'dipole': 3.2739147694703408, 'molar_mass': 215.04610000000002, 'molar_volume': 1248.3337634766604, 'electronic_spatial_extent': 3274.8060737912792, 'E_scf': -3031.2044648386673, 'zero_point_correction': 0.13330332462727956, 'E_thermal_correction': 0.1434275593937, 'H_thermal_correction': 0.14437156311746616, 'G_thermal_c…	{'X': -2.780366, 'Y': -1.449072, 'Z': 0.0, 'VBur': 0.4860913844256379, 'Mulliken_charge': -0.07196589569635274, 'APT_charge': 0.3398462174678192, 'NPA_charge': -0.17632208182243056, 'NPA_core': 1.9992299998331295, 'NPA_valence': 4.158502347030309, 'NPA_Rydberg': 0.018589735125864683, 'NPA_total': 6.176322081822431, 'NMR_shift': 125.72864347486528, 'NMR_anisotropy': 49.6241831846559, 'ES_root_Mull…	{'X': -2.543312, 'Y': 0.061305, 'Z': 0.0, 'VBur': 0.5951328865993736, 'Mulliken_charge': 0.35445687483711946, 'APT_charge': 0.9055129664750061, 'NPA_charge': 0.5477005747238128, 'NPA_core': 1.9992800374045328, 'NPA_valence': 3.4195619810791995, 'NPA_Rydberg': 0.03345229791060822, 'NPA_total': 5.4522994252761885, 'NMR_shift': -1.8116218173174234, 'NMR_anisotropy': 161.9690244983685, 'ES_root_Mulli…	{'X': -1.156707, 'Y': 0.60815, 'Z': 0.0, 'VBur': 0.6501750761954436, 'Mulliken_charge': 0.08626988322991534, 'APT_charge': -0.2404330057954442, 'NPA_charge': -0.1464196193171805, 'NPA_core': 1.998949999833129, 'NPA_valence': 4.132465374194584, 'NPA_Rydberg': 0.015009372704290758, 'NPA_total': 6.146419619317181, 'NMR_shift': 62.370850448224935, 'NMR_anisotropy': 152.00510767542647, 'ES_root_Mullik…	{'L': 3.9491454648682836, 'B1': 1.8285108025743309, 'B5': 6.522052832766356}	{'L': 6.87545183057232, 'B1': 1.8708377857023264, 'B5': 4.710668407896678}	152
O=C(CO)c1cccc(Br)c1	Enz2	hydroxymethyl-aryl	S	0.59	4895	0.91	30114	14		5.16	0	5.5	82893.33333	100	100		6.064437222	[O:1]=[C:2]([CH2:3][OH:4])[c:5]1[cH:6][cH:7][cH:8][c:9]([Br:10])[cH:11]1	3	2	5	{'number_of_atoms': 18.000000000000004, 'charge': 0.0, 'multiplicity': 1.0, 'dipole': 3.2739147694703408, 'molar_mass': 215.04610000000002, 'molar_volume': 1248.3337634766604, 'electronic_spatial_extent': 3274.8060737912792, 'E_scf': -3031.2044648386673, 'zero_point_correction': 0.13330332462727956, 'E_thermal_correction': 0.1434275593937, 'H_thermal_correction': 0.14437156311746616, 'G_thermal_c…	{'X': -2.780366, 'Y': -1.449072, 'Z': 0.0, 'VBur': 0.4860913844256379, 'Mulliken_charge': -0.07196589569635274, 'APT_charge': 0.3398462174678192, 'NPA_charge': -0.17632208182243056, 'NPA_core': 1.9992299998331295, 'NPA_valence': 4.158502347030309, 'NPA_Rydberg': 0.018589735125864683, 'NPA_total': 6.176322081822431, 'NMR_shift': 125.72864347486528, 'NMR_anisotropy': 49.6241831846559, 'ES_root_Mull…	{'X': -2.543312, 'Y': 0.061305, 'Z': 0.0, 'VBur': 0.5951328865993736, 'Mulliken_charge': 0.35445687483711946, 'APT_charge': 0.9055129664750061, 'NPA_charge': 0.5477005747238128, 'NPA_core': 1.9992800374045328, 'NPA_valence': 3.4195619810791995, 'NPA_Rydberg': 0.03345229791060822, 'NPA_total': 5.4522994252761885, 'NMR_shift': -1.8116218173174234, 'NMR_anisotropy': 161.9690244983685, 'ES_root_Mulli…	{'X': -1.156707, 'Y': 0.60815, 'Z': 0.0, 'VBur': 0.6501750761954436, 'Mulliken_charge': 0.08626988322991534, 'APT_charge': -0.2404330057954442, 'NPA_charge': -0.1464196193171805, 'NPA_core': 1.998949999833129, 'NPA_valence': 4.132465374194584, 'NPA_Rydberg': 0.015009372704290758, 'NPA_total': 6.146419619317181, 'NMR_shift': 62.370850448224935, 'NMR_anisotropy': 152.00510767542647, 'ES_root_Mullik…	{'L': 3.9491454648682836, 'B1': 1.8285108025743309, 'B5': 6.522052832766356}	{'L': 6.87545183057232, 'B1': 1.8708377857023264, 'B5': 4.710668407896678}	153
O=C(CO)c1cccc(Br)c1	Enz3	hydroxymethyl-aryl	S	0.59	51784	0.91	471	99		5.16	2080	5.5	946063.6667	99.6	99.6		3.804331522	[O:1]=[C:2]([CH2:3][OH:4])[c:5]1[cH:6][cH:7][cH:8][c:9]([Br:10])[cH:11]1	3	2	5	{'number_of_atoms': 18.000000000000004, 'charge': 0.0, 'multiplicity': 1.0, 'dipole': 3.2739147694703408, 'molar_mass': 215.04610000000002, 'molar_volume': 1248.3337634766604, 'electronic_spatial_extent': 3274.8060737912792, 'E_scf': -3031.2044648386673, 'zero_point_correction': 0.13330332462727956, 'E_thermal_correction': 0.1434275593937, 'H_thermal_correction': 0.14437156311746616, 'G_thermal_c…	{'X': -2.780366, 'Y': -1.449072, 'Z': 0.0, 'VBur': 0.4860913844256379, 'Mulliken_charge': -0.07196589569635274, 'APT_charge': 0.3398462174678192, 'NPA_charge': -0.17632208182243056, 'NPA_core': 1.9992299998331295, 'NPA_valence': 4.158502347030309, 'NPA_Rydberg': 0.018589735125864683, 'NPA_total': 6.176322081822431, 'NMR_shift': 125.72864347486528, 'NMR_anisotropy': 49.6241831846559, 'ES_root_Mull…	{'X': -2.543312, 'Y': 0.061305, 'Z': 0.0, 'VBur': 0.5951328865993736, 'Mulliken_charge': 0.35445687483711946, 'APT_charge': 0.9055129664750061, 'NPA_charge': 0.5477005747238128, 'NPA_core': 1.9992800374045328, 'NPA_valence': 3.4195619810791995, 'NPA_Rydberg': 0.03345229791060822, 'NPA_total': 5.4522994252761885, 'NMR_shift': -1.8116218173174234, 'NMR_anisotropy': 161.9690244983685, 'ES_root_Mulli…	{'X': -1.156707, 'Y': 0.60815, 'Z': 0.0, 'VBur': 0.6501750761954436, 'Mulliken_charge': 0.08626988322991534, 'APT_charge': -0.2404330057954442, 'NPA_charge': -0.1464196193171805, 'NPA_core': 1.998949999833129, 'NPA_valence': 4.132465374194584, 'NPA_Rydberg': 0.015009372704290758, 'NPA_total': 6.146419619317181, 'NMR_shift': 62.370850448224935, 'NMR_anisotropy': 152.00510767542647, 'ES_root_Mullik…	{'L': 3.9491454648682836, 'B1': 1.8285108025743309, 'B5': 6.522052832766356}	{'L': 6.87545183057232, 'B1': 1.8708377857023264, 'B5': 4.710668407896678}	154
O=C(CO)c1cccc(Br)c1	Enz4	hydroxymethyl-aryl	S	0.59	33766	0.91	14065	71		5.16	0	5.5	479345	100	100		6.064437222	[O:1]=[C:2]([CH2:3][OH:4])[c:5]1[cH:6][cH:7][cH:8][c:9]([Br:10])[cH:11]1	3	2	5	{'number_of_atoms': 18.000000000000004, 'charge': 0.0, 'multiplicity': 1.0, 'dipole': 3.2739147694703408, 'molar_mass': 215.04610000000002, 'molar_volume': 1248.3337634766604, 'electronic_spatial_extent': 3274.8060737912792, 'E_scf': -3031.2044648386673, 'zero_point_correction': 0.13330332462727956, 'E_thermal_correction': 0.1434275593937, 'H_thermal_correction': 0.14437156311746616, 'G_thermal_c…	{'X': -2.780366, 'Y': -1.449072, 'Z': 0.0, 'VBur': 0.4860913844256379, 'Mulliken_charge': -0.07196589569635274, 'APT_charge': 0.3398462174678192, 'NPA_charge': -0.17632208182243056, 'NPA_core': 1.9992299998331295, 'NPA_valence': 4.158502347030309, 'NPA_Rydberg': 0.018589735125864683, 'NPA_total': 6.176322081822431, 'NMR_shift': 125.72864347486528, 'NMR_anisotropy': 49.6241831846559, 'ES_root_Mull…	{'X': -2.543312, 'Y': 0.061305, 'Z': 0.0, 'VBur': 0.5951328865993736, 'Mulliken_charge': 0.35445687483711946, 'APT_charge': 0.9055129664750061, 'NPA_charge': 0.5477005747238128, 'NPA_core': 1.9992800374045328, 'NPA_valence': 3.4195619810791995, 'NPA_Rydberg': 0.03345229791060822, 'NPA_total': 5.4522994252761885, 'NMR_shift': -1.8116218173174234, 'NMR_anisotropy': 161.9690244983685, 'ES_root_Mulli…	{'X': -1.156707, 'Y': 0.60815, 'Z': 0.0, 'VBur': 0.6501750761954436, 'Mulliken_charge': 0.08626988322991534, 'APT_charge': -0.2404330057954442, 'NPA_charge': -0.1464196193171805, 'NPA_core': 1.998949999833129, 'NPA_valence': 4.132465374194584, 'NPA_Rydberg': 0.015009372704290758, 'NPA_total': 6.146419619317181, 'NMR_shift': 62.370850448224935, 'NMR_anisotropy': 152.00510767542647, 'ES_root_Mullik…	{'L': 3.9491454648682836, 'B1': 1.8285108025743309, 'B5': 6.522052832766356}	{'L': 6.87545183057232, 'B1': 1.8708377857023264, 'B5': 4.710668407896678}	155
O=C(CO)c1cccc(Br)c1	Enz6	hydroxymethyl-aryl	R	0.59	56493	0.91	0	100		5.16	1059220.333	5.5	0	100	-100		-6.064437222	[O:1]=[C:2]([CH2:3][OH:4])[c:5]1[cH:6][cH:7][cH:8][c:9]([Br:10])[cH:11]1	3	2	5	{'number_of_atoms': 18.000000000000004, 'charge': 0.0, 'multiplicity': 1.0, 'dipole': 3.2739147694703408, 'molar_mass': 215.04610000000002, 'molar_volume': 1248.3337634766604, 'electronic_spatial_extent': 3274.8060737912792, 'E_scf': -3031.2044648386673, 'zero_point_correction': 0.13330332462727956, 'E_thermal_correction': 0.1434275593937, 'H_thermal_correction': 0.14437156311746616, 'G_thermal_c…	{'X': -2.780366, 'Y': -1.449072, 'Z': 0.0, 'VBur': 0.4860913844256379, 'Mulliken_charge': -0.07196589569635274, 'APT_charge': 0.3398462174678192, 'NPA_charge': -0.17632208182243056, 'NPA_core': 1.9992299998331295, 'NPA_valence': 4.158502347030309, 'NPA_Rydberg': 0.018589735125864683, 'NPA_total': 6.176322081822431, 'NMR_shift': 125.72864347486528, 'NMR_anisotropy': 49.6241831846559, 'ES_root_Mull…	{'X': -2.543312, 'Y': 0.061305, 'Z': 0.0, 'VBur': 0.5951328865993736, 'Mulliken_charge': 0.35445687483711946, 'APT_charge': 0.9055129664750061, 'NPA_charge': 0.5477005747238128, 'NPA_core': 1.9992800374045328, 'NPA_valence': 3.4195619810791995, 'NPA_Rydberg': 0.03345229791060822, 'NPA_total': 5.4522994252761885, 'NMR_shift': -1.8116218173174234, 'NMR_anisotropy': 161.9690244983685, 'ES_root_Mulli…	{'X': -1.156707, 'Y': 0.60815, 'Z': 0.0, 'VBur': 0.6501750761954436, 'Mulliken_charge': 0.08626988322991534, 'APT_charge': -0.2404330057954442, 'NPA_charge': -0.1464196193171805, 'NPA_core': 1.998949999833129, 'NPA_valence': 4.132465374194584, 'NPA_Rydberg': 0.015009372704290758, 'NPA_total': 6.146419619317181, 'NMR_shift': 62.370850448224935, 'NMR_anisotropy': 152.00510767542647, 'ES_root_Mullik…	{'L': 3.9491454648682836, 'B1': 1.8285108025743309, 'B5': 6.522052832766356}	{'L': 6.87545183057232, 'B1': 1.8708377857023264, 'B5': 4.710668407896678}	156
O=C(CO)c1cccc(Br)c1	Enz7	hydroxymethyl-aryl	R	0.59	57583	0.91	1991	97		5.16	781126	5.5	1254	99.7	-99.7		-3.980802308	[O:1]=[C:2]([CH2:3][OH:4])[c:5]1[cH:6][cH:7][cH:8][c:9]([Br:10])[cH:11]1	3	2	5	{'number_of_atoms': 18.000000000000004, 'charge': 0.0, 'multiplicity': 1.0, 'dipole': 3.2739147694703408, 'molar_mass': 215.04610000000002, 'molar_volume': 1248.3337634766604, 'electronic_spatial_extent': 3274.8060737912792, 'E_scf': -3031.2044648386673, 'zero_point_correction': 0.13330332462727956, 'E_thermal_correction': 0.1434275593937, 'H_thermal_correction': 0.14437156311746616, 'G_thermal_c…	{'X': -2.780366, 'Y': -1.449072, 'Z': 0.0, 'VBur': 0.4860913844256379, 'Mulliken_charge': -0.07196589569635274, 'APT_charge': 0.3398462174678192, 'NPA_charge': -0.17632208182243056, 'NPA_core': 1.9992299998331295, 'NPA_valence': 4.158502347030309, 'NPA_Rydberg': 0.018589735125864683, 'NPA_total': 6.176322081822431, 'NMR_shift': 125.72864347486528, 'NMR_anisotropy': 49.6241831846559, 'ES_root_Mull…	{'X': -2.543312, 'Y': 0.061305, 'Z': 0.0, 'VBur': 0.5951328865993736, 'Mulliken_charge': 0.35445687483711946, 'APT_charge': 0.9055129664750061, 'NPA_charge': 0.5477005747238128, 'NPA_core': 1.9992800374045328, 'NPA_valence': 3.4195619810791995, 'NPA_Rydberg': 0.03345229791060822, 'NPA_total': 5.4522994252761885, 'NMR_shift': -1.8116218173174234, 'NMR_anisotropy': 161.9690244983685, 'ES_root_Mulli…	{'X': -1.156707, 'Y': 0.60815, 'Z': 0.0, 'VBur': 0.6501750761954436, 'Mulliken_charge': 0.08626988322991534, 'APT_charge': -0.2404330057954442, 'NPA_charge': -0.1464196193171805, 'NPA_core': 1.998949999833129, 'NPA_valence': 4.132465374194584, 'NPA_Rydberg': 0.015009372704290758, 'NPA_total': 6.146419619317181, 'NMR_shift': 62.370850448224935, 'NMR_anisotropy': 152.00510767542647, 'ES_root_Mullik…	{'L': 3.9491454648682836, 'B1': 1.8285108025743309, 'B5': 6.522052832766356}	{'L': 6.87545183057232, 'B1': 1.8708377857023264, 'B5': 4.710668407896678}	157
O=C(CO)c1cccc(Br)c1	Enz8	hydroxymethyl-aryl	R	0.59	30498	0.91	24105	56		5.16	291488.6667	5.5	1841.666667	98.7	-98.7		-3.079806761	[O:1]=[C:2]([CH2:3][OH:4])[c:5]1[cH:6][cH:7][cH:8][c:9]([Br:10])[cH:11]1	3	2	5	{'number_of_atoms': 18.000000000000004, 'charge': 0.0, 'multiplicity': 1.0, 'dipole': 3.2739147694703408, 'molar_mass': 215.04610000000002, 'molar_volume': 1248.3337634766604, 'electronic_spatial_extent': 3274.8060737912792, 'E_scf': -3031.2044648386673, 'zero_point_correction': 0.13330332462727956, 'E_thermal_correction': 0.1434275593937, 'H_thermal_correction': 0.14437156311746616, 'G_thermal_c…	{'X': -2.780366, 'Y': -1.449072, 'Z': 0.0, 'VBur': 0.4860913844256379, 'Mulliken_charge': -0.07196589569635274, 'APT_charge': 0.3398462174678192, 'NPA_charge': -0.17632208182243056, 'NPA_core': 1.9992299998331295, 'NPA_valence': 4.158502347030309, 'NPA_Rydberg': 0.018589735125864683, 'NPA_total': 6.176322081822431, 'NMR_shift': 125.72864347486528, 'NMR_anisotropy': 49.6241831846559, 'ES_root_Mull…	{'X': -2.543312, 'Y': 0.061305, 'Z': 0.0, 'VBur': 0.5951328865993736, 'Mulliken_charge': 0.35445687483711946, 'APT_charge': 0.9055129664750061, 'NPA_charge': 0.5477005747238128, 'NPA_core': 1.9992800374045328, 'NPA_valence': 3.4195619810791995, 'NPA_Rydberg': 0.03345229791060822, 'NPA_total': 5.4522994252761885, 'NMR_shift': -1.8116218173174234, 'NMR_anisotropy': 161.9690244983685, 'ES_root_Mulli…	{'X': -1.156707, 'Y': 0.60815, 'Z': 0.0, 'VBur': 0.6501750761954436, 'Mulliken_charge': 0.08626988322991534, 'APT_charge': -0.2404330057954442, 'NPA_charge': -0.1464196193171805, 'NPA_core': 1.998949999833129, 'NPA_valence': 4.132465374194584, 'NPA_Rydberg': 0.015009372704290758, 'NPA_total': 6.146419619317181, 'NMR_shift': 62.370850448224935, 'NMR_anisotropy': 152.00510767542647, 'ES_root_Mullik…	{'L': 3.9491454648682836, 'B1': 1.8285108025743309, 'B5': 6.522052832766356}	{'L': 6.87545183057232, 'B1': 1.8708377857023264, 'B5': 4.710668407896678}	158
O=C(CO)c1cccc(Br)c1	Enz9	hydroxymethyl-aryl	R	0.59	33982	0.91	26644	56		5.16	420499	5.5	0	100	-100		-6.064437222	[O:1]=[C:2]([CH2:3][OH:4])[c:5]1[cH:6][cH:7][cH:8][c:9]([Br:10])[cH:11]1	3	2	5	{'number_of_atoms': 18.000000000000004, 'charge': 0.0, 'multiplicity': 1.0, 'dipole': 3.2739147694703408, 'molar_mass': 215.04610000000002, 'molar_volume': 1248.3337634766604, 'electronic_spatial_extent': 3274.8060737912792, 'E_scf': -3031.2044648386673, 'zero_point_correction': 0.13330332462727956, 'E_thermal_correction': 0.1434275593937, 'H_thermal_correction': 0.14437156311746616, 'G_thermal_c…	{'X': -2.780366, 'Y': -1.449072, 'Z': 0.0, 'VBur': 0.4860913844256379, 'Mulliken_charge': -0.07196589569635274, 'APT_charge': 0.3398462174678192, 'NPA_charge': -0.17632208182243056, 'NPA_core': 1.9992299998331295, 'NPA_valence': 4.158502347030309, 'NPA_Rydberg': 0.018589735125864683, 'NPA_total': 6.176322081822431, 'NMR_shift': 125.72864347486528, 'NMR_anisotropy': 49.6241831846559, 'ES_root_Mull…	{'X': -2.543312, 'Y': 0.061305, 'Z': 0.0, 'VBur': 0.5951328865993736, 'Mulliken_charge': 0.35445687483711946, 'APT_charge': 0.9055129664750061, 'NPA_charge': 0.5477005747238128, 'NPA_core': 1.9992800374045328, 'NPA_valence': 3.4195619810791995, 'NPA_Rydberg': 0.03345229791060822, 'NPA_total': 5.4522994252761885, 'NMR_shift': -1.8116218173174234, 'NMR_anisotropy': 161.9690244983685, 'ES_root_Mulli…	{'X': -1.156707, 'Y': 0.60815, 'Z': 0.0, 'VBur': 0.6501750761954436, 'Mulliken_charge': 0.08626988322991534, 'APT_charge': -0.2404330057954442, 'NPA_charge': -0.1464196193171805, 'NPA_core': 1.998949999833129, 'NPA_valence': 4.132465374194584, 'NPA_Rydberg': 0.015009372704290758, 'NPA_total': 6.146419619317181, 'NMR_shift': 62.370850448224935, 'NMR_anisotropy': 152.00510767542647, 'ES_root_Mullik…	{'L': 3.9491454648682836, 'B1': 1.8285108025743309, 'B5': 6.522052832766356}	{'L': 6.87545183057232, 'B1': 1.8708377857023264, 'B5': 4.710668407896678}	159
O=C(CO)c1ccc(Cl)c(Cl)c1	Enz1	hydroxymethyl-aryl	S	0.78	23327	1.07	4993	82		4.37	292317	4.76	0	100	100		6.064437222	[O:1]=[C:2]([CH2:3][OH:4])[c:5]1[cH:6][cH:7][c:8]([Cl:9])[c:10]([Cl:11])[cH:12]1	3	2	5	{'number_of_atoms': 18.0, 'charge': 0.0, 'multiplicity': 1.0, 'dipole': 2.0826886688440216, 'molar_mass': 205.0402, 'molar_volume': 1546.2240073571004, 'electronic_spatial_extent': 3435.2570217166303, 'E_scf': -1379.2855353626007, 'zero_point_correction': 0.12401653964403224, 'E_thermal_correction': 0.1351460573331711, 'H_thermal_correction': 0.13609055420180013, 'G_thermal_correction': 0.0855127…	{'X': -3.575285, 'Y': -0.777524, 'Z': -1e-06, 'VBur': 0.48702038957978727, 'Mulliken_charge': -0.07214773189919287, 'APT_charge': 0.34344428089508383, 'NPA_charge': -0.176153701878904, 'NPA_core': 1.99923, 'NPA_valence': 4.158273921235311, 'NPA_Rydberg': 0.018644843238924506, 'NPA_total': 6.176153701878904, 'NMR_shift': 125.78099389807541, 'NMR_anisotropy': 49.657799547609386, 'ES_root_Mulliken_c…	{'X': -2.484286, 'Y': 0.292957, 'Z': -0.0, 'VBur': 0.596430432092166, 'Mulliken_charge': 0.35432892362668245, 'APT_charge': 0.9523680416951277, 'NPA_charge': 0.5462682293261191, 'NPA_core': 1.9992800626274188, 'NPA_valence': 3.420930497545959, 'NPA_Rydberg': 0.03351621046841542, 'NPA_total': 5.4537317706738815, 'NMR_shift': -1.1021074622175844, 'NMR_anisotropy': 161.67472257238802, 'ES_root_Mulli…	{'X': -1.047773, 'Y': -0.100797, 'Z': -0.0, 'VBur': 0.6501550016856545, 'Mulliken_charge': 0.09311726055021959, 'APT_charge': -0.29795552406255793, 'NPA_charge': -0.1506610524335001, 'NPA_core': 1.99894, 'NPA_valence': 4.136885040393818, 'NPA_Rydberg': 0.014835949412262916, 'NPA_total': 6.150661052433501, 'NMR_shift': 64.66801761083346, 'NMR_anisotropy': 150.55432952883663, 'ES_root_Mulliken_char…	{'L': 3.9489202533172714, 'B1': 1.828992069083245, 'B5': 6.934897871839849}	{'L': 8.178882803926967, 'B1': 1.8530438900887427, 'B5': 4.512485579909281}	160
O=C(CO)c1ccc(Cl)c(Cl)c1	Enz2	hydroxymethyl-aryl	S	0.78	7097	1.07	11565	38		4.37	82327	4.76	0	100	100		6.064437222	[O:1]=[C:2]([CH2:3][OH:4])[c:5]1[cH:6][cH:7][c:8]([Cl:9])[c:10]([Cl:11])[cH:12]1	3	2	5	{'number_of_atoms': 18.0, 'charge': 0.0, 'multiplicity': 1.0, 'dipole': 2.0826886688440216, 'molar_mass': 205.0402, 'molar_volume': 1546.2240073571004, 'electronic_spatial_extent': 3435.2570217166303, 'E_scf': -1379.2855353626007, 'zero_point_correction': 0.12401653964403224, 'E_thermal_correction': 0.1351460573331711, 'H_thermal_correction': 0.13609055420180013, 'G_thermal_correction': 0.0855127…	{'X': -3.575285, 'Y': -0.777524, 'Z': -1e-06, 'VBur': 0.48702038957978727, 'Mulliken_charge': -0.07214773189919287, 'APT_charge': 0.34344428089508383, 'NPA_charge': -0.176153701878904, 'NPA_core': 1.99923, 'NPA_valence': 4.158273921235311, 'NPA_Rydberg': 0.018644843238924506, 'NPA_total': 6.176153701878904, 'NMR_shift': 125.78099389807541, 'NMR_anisotropy': 49.657799547609386, 'ES_root_Mulliken_c…	{'X': -2.484286, 'Y': 0.292957, 'Z': -0.0, 'VBur': 0.596430432092166, 'Mulliken_charge': 0.35432892362668245, 'APT_charge': 0.9523680416951277, 'NPA_charge': 0.5462682293261191, 'NPA_core': 1.9992800626274188, 'NPA_valence': 3.420930497545959, 'NPA_Rydberg': 0.03351621046841542, 'NPA_total': 5.4537317706738815, 'NMR_shift': -1.1021074622175844, 'NMR_anisotropy': 161.67472257238802, 'ES_root_Mulli…	{'X': -1.047773, 'Y': -0.100797, 'Z': -0.0, 'VBur': 0.6501550016856545, 'Mulliken_charge': 0.09311726055021959, 'APT_charge': -0.29795552406255793, 'NPA_charge': -0.1506610524335001, 'NPA_core': 1.99894, 'NPA_valence': 4.136885040393818, 'NPA_Rydberg': 0.014835949412262916, 'NPA_total': 6.150661052433501, 'NMR_shift': 64.66801761083346, 'NMR_anisotropy': 150.55432952883663, 'ES_root_Mulliken_char…	{'L': 3.9489202533172714, 'B1': 1.828992069083245, 'B5': 6.934897871839849}	{'L': 8.178882803926967, 'B1': 1.8530438900887427, 'B5': 4.512485579909281}	161
O=C(CO)c1ccc(Cl)c(Cl)c1	Enz3	hydroxymethyl-aryl	S	0.78	53592	1.07	960	98		4.37	764271	4.76	0	100	100		6.064437222	[O:1]=[C:2]([CH2:3][OH:4])[c:5]1[cH:6][cH:7][c:8]([Cl:9])[c:10]([Cl:11])[cH:12]1	3	2	5	{'number_of_atoms': 18.0, 'charge': 0.0, 'multiplicity': 1.0, 'dipole': 2.0826886688440216, 'molar_mass': 205.0402, 'molar_volume': 1546.2240073571004, 'electronic_spatial_extent': 3435.2570217166303, 'E_scf': -1379.2855353626007, 'zero_point_correction': 0.12401653964403224, 'E_thermal_correction': 0.1351460573331711, 'H_thermal_correction': 0.13609055420180013, 'G_thermal_correction': 0.0855127…	{'X': -3.575285, 'Y': -0.777524, 'Z': -1e-06, 'VBur': 0.48702038957978727, 'Mulliken_charge': -0.07214773189919287, 'APT_charge': 0.34344428089508383, 'NPA_charge': -0.176153701878904, 'NPA_core': 1.99923, 'NPA_valence': 4.158273921235311, 'NPA_Rydberg': 0.018644843238924506, 'NPA_total': 6.176153701878904, 'NMR_shift': 125.78099389807541, 'NMR_anisotropy': 49.657799547609386, 'ES_root_Mulliken_c…	{'X': -2.484286, 'Y': 0.292957, 'Z': -0.0, 'VBur': 0.596430432092166, 'Mulliken_charge': 0.35432892362668245, 'APT_charge': 0.9523680416951277, 'NPA_charge': 0.5462682293261191, 'NPA_core': 1.9992800626274188, 'NPA_valence': 3.420930497545959, 'NPA_Rydberg': 0.03351621046841542, 'NPA_total': 5.4537317706738815, 'NMR_shift': -1.1021074622175844, 'NMR_anisotropy': 161.67472257238802, 'ES_root_Mulli…	{'X': -1.047773, 'Y': -0.100797, 'Z': -0.0, 'VBur': 0.6501550016856545, 'Mulliken_charge': 0.09311726055021959, 'APT_charge': -0.29795552406255793, 'NPA_charge': -0.1506610524335001, 'NPA_core': 1.99894, 'NPA_valence': 4.136885040393818, 'NPA_Rydberg': 0.014835949412262916, 'NPA_total': 6.150661052433501, 'NMR_shift': 64.66801761083346, 'NMR_anisotropy': 150.55432952883663, 'ES_root_Mulliken_char…	{'L': 3.9489202533172714, 'B1': 1.828992069083245, 'B5': 6.934897871839849}	{'L': 8.178882803926967, 'B1': 1.8530438900887427, 'B5': 4.512485579909281}	162
O=C(CO)c1ccc(Cl)c(Cl)c1	Enz4	hydroxymethyl-aryl	S	0.78	50850	1.07	4307	92		4.37	618791	4.76	0	100	100		6.064437222	[O:1]=[C:2]([CH2:3][OH:4])[c:5]1[cH:6][cH:7][c:8]([Cl:9])[c:10]([Cl:11])[cH:12]1	3	2	5	{'number_of_atoms': 18.0, 'charge': 0.0, 'multiplicity': 1.0, 'dipole': 2.0826886688440216, 'molar_mass': 205.0402, 'molar_volume': 1546.2240073571004, 'electronic_spatial_extent': 3435.2570217166303, 'E_scf': -1379.2855353626007, 'zero_point_correction': 0.12401653964403224, 'E_thermal_correction': 0.1351460573331711, 'H_thermal_correction': 0.13609055420180013, 'G_thermal_correction': 0.0855127…	{'X': -3.575285, 'Y': -0.777524, 'Z': -1e-06, 'VBur': 0.48702038957978727, 'Mulliken_charge': -0.07214773189919287, 'APT_charge': 0.34344428089508383, 'NPA_charge': -0.176153701878904, 'NPA_core': 1.99923, 'NPA_valence': 4.158273921235311, 'NPA_Rydberg': 0.018644843238924506, 'NPA_total': 6.176153701878904, 'NMR_shift': 125.78099389807541, 'NMR_anisotropy': 49.657799547609386, 'ES_root_Mulliken_c…	{'X': -2.484286, 'Y': 0.292957, 'Z': -0.0, 'VBur': 0.596430432092166, 'Mulliken_charge': 0.35432892362668245, 'APT_charge': 0.9523680416951277, 'NPA_charge': 0.5462682293261191, 'NPA_core': 1.9992800626274188, 'NPA_valence': 3.420930497545959, 'NPA_Rydberg': 0.03351621046841542, 'NPA_total': 5.4537317706738815, 'NMR_shift': -1.1021074622175844, 'NMR_anisotropy': 161.67472257238802, 'ES_root_Mulli…	{'X': -1.047773, 'Y': -0.100797, 'Z': -0.0, 'VBur': 0.6501550016856545, 'Mulliken_charge': 0.09311726055021959, 'APT_charge': -0.29795552406255793, 'NPA_charge': -0.1506610524335001, 'NPA_core': 1.99894, 'NPA_valence': 4.136885040393818, 'NPA_Rydberg': 0.014835949412262916, 'NPA_total': 6.150661052433501, 'NMR_shift': 64.66801761083346, 'NMR_anisotropy': 150.55432952883663, 'ES_root_Mulliken_char…	{'L': 3.9489202533172714, 'B1': 1.828992069083245, 'B5': 6.934897871839849}	{'L': 8.178882803926967, 'B1': 1.8530438900887427, 'B5': 4.512485579909281}	163
O=C(CO)c1ccc(Cl)c(Cl)c1	Enz6	hydroxymethyl-aryl	R	0.78	43971	1.07	2988	94		4.37	0	4.76	563321	100	-100		-6.064437222	[O:1]=[C:2]([CH2:3][OH:4])[c:5]1[cH:6][cH:7][c:8]([Cl:9])[c:10]([Cl:11])[cH:12]1	3	2	5	{'number_of_atoms': 18.0, 'charge': 0.0, 'multiplicity': 1.0, 'dipole': 2.0826886688440216, 'molar_mass': 205.0402, 'molar_volume': 1546.2240073571004, 'electronic_spatial_extent': 3435.2570217166303, 'E_scf': -1379.2855353626007, 'zero_point_correction': 0.12401653964403224, 'E_thermal_correction': 0.1351460573331711, 'H_thermal_correction': 0.13609055420180013, 'G_thermal_correction': 0.0855127…	{'X': -3.575285, 'Y': -0.777524, 'Z': -1e-06, 'VBur': 0.48702038957978727, 'Mulliken_charge': -0.07214773189919287, 'APT_charge': 0.34344428089508383, 'NPA_charge': -0.176153701878904, 'NPA_core': 1.99923, 'NPA_valence': 4.158273921235311, 'NPA_Rydberg': 0.018644843238924506, 'NPA_total': 6.176153701878904, 'NMR_shift': 125.78099389807541, 'NMR_anisotropy': 49.657799547609386, 'ES_root_Mulliken_c…	{'X': -2.484286, 'Y': 0.292957, 'Z': -0.0, 'VBur': 0.596430432092166, 'Mulliken_charge': 0.35432892362668245, 'APT_charge': 0.9523680416951277, 'NPA_charge': 0.5462682293261191, 'NPA_core': 1.9992800626274188, 'NPA_valence': 3.420930497545959, 'NPA_Rydberg': 0.03351621046841542, 'NPA_total': 5.4537317706738815, 'NMR_shift': -1.1021074622175844, 'NMR_anisotropy': 161.67472257238802, 'ES_root_Mulli…	{'X': -1.047773, 'Y': -0.100797, 'Z': -0.0, 'VBur': 0.6501550016856545, 'Mulliken_charge': 0.09311726055021959, 'APT_charge': -0.29795552406255793, 'NPA_charge': -0.1506610524335001, 'NPA_core': 1.99894, 'NPA_valence': 4.136885040393818, 'NPA_Rydberg': 0.014835949412262916, 'NPA_total': 6.150661052433501, 'NMR_shift': 64.66801761083346, 'NMR_anisotropy': 150.55432952883663, 'ES_root_Mulliken_char…	{'L': 3.9489202533172714, 'B1': 1.828992069083245, 'B5': 6.934897871839849}	{'L': 8.178882803926967, 'B1': 1.8530438900887427, 'B5': 4.512485579909281}	164
O=C(CO)c1ccc(Cl)c(Cl)c1	Enz7	hydroxymethyl-aryl	R	0.78	53949	1.07	2156	96		4.37	0	4.76	1001374	100	-100		-6.064437222	[O:1]=[C:2]([CH2:3][OH:4])[c:5]1[cH:6][cH:7][c:8]([Cl:9])[c:10]([Cl:11])[cH:12]1	3	2	5	{'number_of_atoms': 18.0, 'charge': 0.0, 'multiplicity': 1.0, 'dipole': 2.0826886688440216, 'molar_mass': 205.0402, 'molar_volume': 1546.2240073571004, 'electronic_spatial_extent': 3435.2570217166303, 'E_scf': -1379.2855353626007, 'zero_point_correction': 0.12401653964403224, 'E_thermal_correction': 0.1351460573331711, 'H_thermal_correction': 0.13609055420180013, 'G_thermal_correction': 0.0855127…	{'X': -3.575285, 'Y': -0.777524, 'Z': -1e-06, 'VBur': 0.48702038957978727, 'Mulliken_charge': -0.07214773189919287, 'APT_charge': 0.34344428089508383, 'NPA_charge': -0.176153701878904, 'NPA_core': 1.99923, 'NPA_valence': 4.158273921235311, 'NPA_Rydberg': 0.018644843238924506, 'NPA_total': 6.176153701878904, 'NMR_shift': 125.78099389807541, 'NMR_anisotropy': 49.657799547609386, 'ES_root_Mulliken_c…	{'X': -2.484286, 'Y': 0.292957, 'Z': -0.0, 'VBur': 0.596430432092166, 'Mulliken_charge': 0.35432892362668245, 'APT_charge': 0.9523680416951277, 'NPA_charge': 0.5462682293261191, 'NPA_core': 1.9992800626274188, 'NPA_valence': 3.420930497545959, 'NPA_Rydberg': 0.03351621046841542, 'NPA_total': 5.4537317706738815, 'NMR_shift': -1.1021074622175844, 'NMR_anisotropy': 161.67472257238802, 'ES_root_Mulli…	{'X': -1.047773, 'Y': -0.100797, 'Z': -0.0, 'VBur': 0.6501550016856545, 'Mulliken_charge': 0.09311726055021959, 'APT_charge': -0.29795552406255793, 'NPA_charge': -0.1506610524335001, 'NPA_core': 1.99894, 'NPA_valence': 4.136885040393818, 'NPA_Rydberg': 0.014835949412262916, 'NPA_total': 6.150661052433501, 'NMR_shift': 64.66801761083346, 'NMR_anisotropy': 150.55432952883663, 'ES_root_Mulliken_char…	{'L': 3.9489202533172714, 'B1': 1.828992069083245, 'B5': 6.934897871839849}	{'L': 8.178882803926967, 'B1': 1.8530438900887427, 'B5': 4.512485579909281}	165
O=C(CO)c1ccc(Cl)c(Cl)c1	Enz8	hydroxymethyl-aryl	R	0.78	35531	1.07	5740	86		4.37	0	4.76	470336	100	-100		-6.064437222	[O:1]=[C:2]([CH2:3][OH:4])[c:5]1[cH:6][cH:7][c:8]([Cl:9])[c:10]([Cl:11])[cH:12]1	3	2	5	{'number_of_atoms': 18.0, 'charge': 0.0, 'multiplicity': 1.0, 'dipole': 2.0826886688440216, 'molar_mass': 205.0402, 'molar_volume': 1546.2240073571004, 'electronic_spatial_extent': 3435.2570217166303, 'E_scf': -1379.2855353626007, 'zero_point_correction': 0.12401653964403224, 'E_thermal_correction': 0.1351460573331711, 'H_thermal_correction': 0.13609055420180013, 'G_thermal_correction': 0.0855127…	{'X': -3.575285, 'Y': -0.777524, 'Z': -1e-06, 'VBur': 0.48702038957978727, 'Mulliken_charge': -0.07214773189919287, 'APT_charge': 0.34344428089508383, 'NPA_charge': -0.176153701878904, 'NPA_core': 1.99923, 'NPA_valence': 4.158273921235311, 'NPA_Rydberg': 0.018644843238924506, 'NPA_total': 6.176153701878904, 'NMR_shift': 125.78099389807541, 'NMR_anisotropy': 49.657799547609386, 'ES_root_Mulliken_c…	{'X': -2.484286, 'Y': 0.292957, 'Z': -0.0, 'VBur': 0.596430432092166, 'Mulliken_charge': 0.35432892362668245, 'APT_charge': 0.9523680416951277, 'NPA_charge': 0.5462682293261191, 'NPA_core': 1.9992800626274188, 'NPA_valence': 3.420930497545959, 'NPA_Rydberg': 0.03351621046841542, 'NPA_total': 5.4537317706738815, 'NMR_shift': -1.1021074622175844, 'NMR_anisotropy': 161.67472257238802, 'ES_root_Mulli…	{'X': -1.047773, 'Y': -0.100797, 'Z': -0.0, 'VBur': 0.6501550016856545, 'Mulliken_charge': 0.09311726055021959, 'APT_charge': -0.29795552406255793, 'NPA_charge': -0.1506610524335001, 'NPA_core': 1.99894, 'NPA_valence': 4.136885040393818, 'NPA_Rydberg': 0.014835949412262916, 'NPA_total': 6.150661052433501, 'NMR_shift': 64.66801761083346, 'NMR_anisotropy': 150.55432952883663, 'ES_root_Mulliken_char…	{'L': 3.9489202533172714, 'B1': 1.828992069083245, 'B5': 6.934897871839849}	{'L': 8.178882803926967, 'B1': 1.8530438900887427, 'B5': 4.512485579909281}	166
O=C(CO)c1ccc(Cl)c(Cl)c1	Enz9	hydroxymethyl-aryl	R	0.78	42635	1.07	16230	72		4.37	0	4.76	535469	100	-100		-6.064437222	[O:1]=[C:2]([CH2:3][OH:4])[c:5]1[cH:6][cH:7][c:8]([Cl:9])[c:10]([Cl:11])[cH:12]1	3	2	5	{'number_of_atoms': 18.0, 'charge': 0.0, 'multiplicity': 1.0, 'dipole': 2.0826886688440216, 'molar_mass': 205.0402, 'molar_volume': 1546.2240073571004, 'electronic_spatial_extent': 3435.2570217166303, 'E_scf': -1379.2855353626007, 'zero_point_correction': 0.12401653964403224, 'E_thermal_correction': 0.1351460573331711, 'H_thermal_correction': 0.13609055420180013, 'G_thermal_correction': 0.0855127…	{'X': -3.575285, 'Y': -0.777524, 'Z': -1e-06, 'VBur': 0.48702038957978727, 'Mulliken_charge': -0.07214773189919287, 'APT_charge': 0.34344428089508383, 'NPA_charge': -0.176153701878904, 'NPA_core': 1.99923, 'NPA_valence': 4.158273921235311, 'NPA_Rydberg': 0.018644843238924506, 'NPA_total': 6.176153701878904, 'NMR_shift': 125.78099389807541, 'NMR_anisotropy': 49.657799547609386, 'ES_root_Mulliken_c…	{'X': -2.484286, 'Y': 0.292957, 'Z': -0.0, 'VBur': 0.596430432092166, 'Mulliken_charge': 0.35432892362668245, 'APT_charge': 0.9523680416951277, 'NPA_charge': 0.5462682293261191, 'NPA_core': 1.9992800626274188, 'NPA_valence': 3.420930497545959, 'NPA_Rydberg': 0.03351621046841542, 'NPA_total': 5.4537317706738815, 'NMR_shift': -1.1021074622175844, 'NMR_anisotropy': 161.67472257238802, 'ES_root_Mulli…	{'X': -1.047773, 'Y': -0.100797, 'Z': -0.0, 'VBur': 0.6501550016856545, 'Mulliken_charge': 0.09311726055021959, 'APT_charge': -0.29795552406255793, 'NPA_charge': -0.1506610524335001, 'NPA_core': 1.99894, 'NPA_valence': 4.136885040393818, 'NPA_Rydberg': 0.014835949412262916, 'NPA_total': 6.150661052433501, 'NMR_shift': 64.66801761083346, 'NMR_anisotropy': 150.55432952883663, 'ES_root_Mulliken_char…	{'L': 3.9489202533172714, 'B1': 1.828992069083245, 'B5': 6.934897871839849}	{'L': 8.178882803926967, 'B1': 1.8530438900887427, 'B5': 4.512485579909281}	167
CCC(=O)c1cccc(F)c1	Enz1	ethyl-aryl	S	0.66	307	1.2	3088	9		3.27	136063	5.07	0	100	-100		6.064437222	[CH3:1][CH2:2][C:3](=[O:4])[c:5]1[cH:6][cH:7][cH:8][c:9]([F:10])[cH:11]1	2	3	5	{'number_of_atoms': 19.999999999999996, 'charge': 0.0, 'multiplicity': 1.0, 'dipole': 2.584338590435471, 'molar_mass': 152.1679, 'molar_volume': 1108.7338324544755, 'electronic_spatial_extent': 2108.145183573826, 'E_scf': -523.441453544254, 'zero_point_correction': 0.15890924049085256, 'E_thermal_correction': 0.16888097684038172, 'H_thermal_correction': 0.1698258833526183, 'G_thermal_correction':…	{'X': -2.624164, 'Y': 0.633843, 'Z': 0.0, 'VBur': 0.5390898584260049, 'Mulliken_charge': -0.36162351645719804, 'APT_charge': -0.037059326130813926, 'NPA_charge': -0.547535787983133, 'NPA_core': 1.9992709348776345, 'NPA_valence': 4.539396657949827, 'NPA_Rydberg': 0.008864087990015953, 'NPA_total': 6.547535787983133, 'NMR_shift': 157.07320117789504, 'NMR_anisotropy': 30.383125838513763, 'ES_root_Mu…	{'X': -1.496118, 'Y': -0.392673, 'Z': 0.0, 'VBur': 0.6021073513746942, 'Mulliken_charge': 0.4112467629881191, 'APT_charge': 0.922583521293812, 'NPA_charge': 0.5752740371508607, 'NPA_core': 1.999284674176823, 'NPA_valence': 3.3889536126110467, 'NPA_Rydberg': 0.03648795984115727, 'NPA_total': 5.42472596284914, 'NMR_shift': 0.887564542452707, 'NMR_anisotropy': 156.15512462162727, 'ES_root_Mulliken_c…	{'X': -0.072067, 'Y': 0.092591, 'Z': 0.0, 'VBur': 0.6526094572493012, 'Mulliken_charge': 0.07581614396949886, 'APT_charge': -0.21227146252895435, 'NPA_charge': -0.13730002596210242, 'NPA_core': 1.9989590651223659, 'NPA_valence': 4.123186002586241, 'NPA_Rydberg': 0.01515430715574934, 'NPA_total': 6.137300025962103, 'NMR_shift': 58.64049926533621, 'NMR_anisotropy': 154.73328104620535, 'ES_root_Mull…	{'L': 4.71307071144915, 'B1': 1.9505419504635326, 'B5': 6.066766166645212}	{'L': 6.895409172298134, 'B1': 1.866778441778308, 'B5': 3.875305043783531}	168
CCC(=O)c1cccc(F)c1	Enz2	ethyl-aryl	S	0.66	0	1.2	7167	0	trace product present	3.27	46364.33333	5.07	0	100	-100		6.064437222	[CH3:1][CH2:2][C:3](=[O:4])[c:5]1[cH:6][cH:7][cH:8][c:9]([F:10])[cH:11]1	2	3	5	{'number_of_atoms': 19.999999999999996, 'charge': 0.0, 'multiplicity': 1.0, 'dipole': 2.584338590435471, 'molar_mass': 152.1679, 'molar_volume': 1108.7338324544755, 'electronic_spatial_extent': 2108.145183573826, 'E_scf': -523.441453544254, 'zero_point_correction': 0.15890924049085256, 'E_thermal_correction': 0.16888097684038172, 'H_thermal_correction': 0.1698258833526183, 'G_thermal_correction':…	{'X': -2.624164, 'Y': 0.633843, 'Z': 0.0, 'VBur': 0.5390898584260049, 'Mulliken_charge': -0.36162351645719804, 'APT_charge': -0.037059326130813926, 'NPA_charge': -0.547535787983133, 'NPA_core': 1.9992709348776345, 'NPA_valence': 4.539396657949827, 'NPA_Rydberg': 0.008864087990015953, 'NPA_total': 6.547535787983133, 'NMR_shift': 157.07320117789504, 'NMR_anisotropy': 30.383125838513763, 'ES_root_Mu…	{'X': -1.496118, 'Y': -0.392673, 'Z': 0.0, 'VBur': 0.6021073513746942, 'Mulliken_charge': 0.4112467629881191, 'APT_charge': 0.922583521293812, 'NPA_charge': 0.5752740371508607, 'NPA_core': 1.999284674176823, 'NPA_valence': 3.3889536126110467, 'NPA_Rydberg': 0.03648795984115727, 'NPA_total': 5.42472596284914, 'NMR_shift': 0.887564542452707, 'NMR_anisotropy': 156.15512462162727, 'ES_root_Mulliken_c…	{'X': -0.072067, 'Y': 0.092591, 'Z': 0.0, 'VBur': 0.6526094572493012, 'Mulliken_charge': 0.07581614396949886, 'APT_charge': -0.21227146252895435, 'NPA_charge': -0.13730002596210242, 'NPA_core': 1.9989590651223659, 'NPA_valence': 4.123186002586241, 'NPA_Rydberg': 0.01515430715574934, 'NPA_total': 6.137300025962103, 'NMR_shift': 58.64049926533621, 'NMR_anisotropy': 154.73328104620535, 'ES_root_Mull…	{'L': 4.71307071144915, 'B1': 1.9505419504635326, 'B5': 6.066766166645212}	{'L': 6.895409172298134, 'B1': 1.866778441778308, 'B5': 3.875305043783531}	169
CCC(=O)c1cccc(F)c1	Enz3	ethyl-aryl	S	0.66	2838	1.2	1400	67		3.27	1179986.333	5.07	5835.666667	99	-99		3.241391147	[CH3:1][CH2:2][C:3](=[O:4])[c:5]1[cH:6][cH:7][cH:8][c:9]([F:10])[cH:11]1	2	3	5	{'number_of_atoms': 19.999999999999996, 'charge': 0.0, 'multiplicity': 1.0, 'dipole': 2.584338590435471, 'molar_mass': 152.1679, 'molar_volume': 1108.7338324544755, 'electronic_spatial_extent': 2108.145183573826, 'E_scf': -523.441453544254, 'zero_point_correction': 0.15890924049085256, 'E_thermal_correction': 0.16888097684038172, 'H_thermal_correction': 0.1698258833526183, 'G_thermal_correction':…	{'X': -2.624164, 'Y': 0.633843, 'Z': 0.0, 'VBur': 0.5390898584260049, 'Mulliken_charge': -0.36162351645719804, 'APT_charge': -0.037059326130813926, 'NPA_charge': -0.547535787983133, 'NPA_core': 1.9992709348776345, 'NPA_valence': 4.539396657949827, 'NPA_Rydberg': 0.008864087990015953, 'NPA_total': 6.547535787983133, 'NMR_shift': 157.07320117789504, 'NMR_anisotropy': 30.383125838513763, 'ES_root_Mu…	{'X': -1.496118, 'Y': -0.392673, 'Z': 0.0, 'VBur': 0.6021073513746942, 'Mulliken_charge': 0.4112467629881191, 'APT_charge': 0.922583521293812, 'NPA_charge': 0.5752740371508607, 'NPA_core': 1.999284674176823, 'NPA_valence': 3.3889536126110467, 'NPA_Rydberg': 0.03648795984115727, 'NPA_total': 5.42472596284914, 'NMR_shift': 0.887564542452707, 'NMR_anisotropy': 156.15512462162727, 'ES_root_Mulliken_c…	{'X': -0.072067, 'Y': 0.092591, 'Z': 0.0, 'VBur': 0.6526094572493012, 'Mulliken_charge': 0.07581614396949886, 'APT_charge': -0.21227146252895435, 'NPA_charge': -0.13730002596210242, 'NPA_core': 1.9989590651223659, 'NPA_valence': 4.123186002586241, 'NPA_Rydberg': 0.01515430715574934, 'NPA_total': 6.137300025962103, 'NMR_shift': 58.64049926533621, 'NMR_anisotropy': 154.73328104620535, 'ES_root_Mull…	{'L': 4.71307071144915, 'B1': 1.9505419504635326, 'B5': 6.066766166645212}	{'L': 6.895409172298134, 'B1': 1.866778441778308, 'B5': 3.875305043783531}	170
CCC(=O)c1cccc(F)c1	Enz4	ethyl-aryl	S	0.66	2403	1.2	702	77		3.27	984780	5.07	0	100	-100		6.064437222	[CH3:1][CH2:2][C:3](=[O:4])[c:5]1[cH:6][cH:7][cH:8][c:9]([F:10])[cH:11]1	2	3	5	{'number_of_atoms': 19.999999999999996, 'charge': 0.0, 'multiplicity': 1.0, 'dipole': 2.584338590435471, 'molar_mass': 152.1679, 'molar_volume': 1108.7338324544755, 'electronic_spatial_extent': 2108.145183573826, 'E_scf': -523.441453544254, 'zero_point_correction': 0.15890924049085256, 'E_thermal_correction': 0.16888097684038172, 'H_thermal_correction': 0.1698258833526183, 'G_thermal_correction':…	{'X': -2.624164, 'Y': 0.633843, 'Z': 0.0, 'VBur': 0.5390898584260049, 'Mulliken_charge': -0.36162351645719804, 'APT_charge': -0.037059326130813926, 'NPA_charge': -0.547535787983133, 'NPA_core': 1.9992709348776345, 'NPA_valence': 4.539396657949827, 'NPA_Rydberg': 0.008864087990015953, 'NPA_total': 6.547535787983133, 'NMR_shift': 157.07320117789504, 'NMR_anisotropy': 30.383125838513763, 'ES_root_Mu…	{'X': -1.496118, 'Y': -0.392673, 'Z': 0.0, 'VBur': 0.6021073513746942, 'Mulliken_charge': 0.4112467629881191, 'APT_charge': 0.922583521293812, 'NPA_charge': 0.5752740371508607, 'NPA_core': 1.999284674176823, 'NPA_valence': 3.3889536126110467, 'NPA_Rydberg': 0.03648795984115727, 'NPA_total': 5.42472596284914, 'NMR_shift': 0.887564542452707, 'NMR_anisotropy': 156.15512462162727, 'ES_root_Mulliken_c…	{'X': -0.072067, 'Y': 0.092591, 'Z': 0.0, 'VBur': 0.6526094572493012, 'Mulliken_charge': 0.07581614396949886, 'APT_charge': -0.21227146252895435, 'NPA_charge': -0.13730002596210242, 'NPA_core': 1.9989590651223659, 'NPA_valence': 4.123186002586241, 'NPA_Rydberg': 0.01515430715574934, 'NPA_total': 6.137300025962103, 'NMR_shift': 58.64049926533621, 'NMR_anisotropy': 154.73328104620535, 'ES_root_Mull…	{'L': 4.71307071144915, 'B1': 1.9505419504635326, 'B5': 6.066766166645212}	{'L': 6.895409172298134, 'B1': 1.866778441778308, 'B5': 3.875305043783531}	171
CCC(=O)c1cccc(F)c1	Enz6	ethyl-aryl	R	0.66	1460	1.2	4374	25		3.27	1765.333333	5.07	610461.3333	99.4	99.4		-3.555428319	[CH3:1][CH2:2][C:3](=[O:4])[c:5]1[cH:6][cH:7][cH:8][c:9]([F:10])[cH:11]1	2	3	5	{'number_of_atoms': 19.999999999999996, 'charge': 0.0, 'multiplicity': 1.0, 'dipole': 2.584338590435471, 'molar_mass': 152.1679, 'molar_volume': 1108.7338324544755, 'electronic_spatial_extent': 2108.145183573826, 'E_scf': -523.441453544254, 'zero_point_correction': 0.15890924049085256, 'E_thermal_correction': 0.16888097684038172, 'H_thermal_correction': 0.1698258833526183, 'G_thermal_correction':…	{'X': -2.624164, 'Y': 0.633843, 'Z': 0.0, 'VBur': 0.5390898584260049, 'Mulliken_charge': -0.36162351645719804, 'APT_charge': -0.037059326130813926, 'NPA_charge': -0.547535787983133, 'NPA_core': 1.9992709348776345, 'NPA_valence': 4.539396657949827, 'NPA_Rydberg': 0.008864087990015953, 'NPA_total': 6.547535787983133, 'NMR_shift': 157.07320117789504, 'NMR_anisotropy': 30.383125838513763, 'ES_root_Mu…	{'X': -1.496118, 'Y': -0.392673, 'Z': 0.0, 'VBur': 0.6021073513746942, 'Mulliken_charge': 0.4112467629881191, 'APT_charge': 0.922583521293812, 'NPA_charge': 0.5752740371508607, 'NPA_core': 1.999284674176823, 'NPA_valence': 3.3889536126110467, 'NPA_Rydberg': 0.03648795984115727, 'NPA_total': 5.42472596284914, 'NMR_shift': 0.887564542452707, 'NMR_anisotropy': 156.15512462162727, 'ES_root_Mulliken_c…	{'X': -0.072067, 'Y': 0.092591, 'Z': 0.0, 'VBur': 0.6526094572493012, 'Mulliken_charge': 0.07581614396949886, 'APT_charge': -0.21227146252895435, 'NPA_charge': -0.13730002596210242, 'NPA_core': 1.9989590651223659, 'NPA_valence': 4.123186002586241, 'NPA_Rydberg': 0.01515430715574934, 'NPA_total': 6.137300025962103, 'NMR_shift': 58.64049926533621, 'NMR_anisotropy': 154.73328104620535, 'ES_root_Mull…	{'L': 4.71307071144915, 'B1': 1.9505419504635326, 'B5': 6.066766166645212}	{'L': 6.895409172298134, 'B1': 1.866778441778308, 'B5': 3.875305043783531}	172
CCC(=O)c1cccc(F)c1	Enz7	ethyl-aryl	R	0.66	2732	1.2	3955	41		3.27	0	5.07	1372175.333	100	100		-6.064437222	[CH3:1][CH2:2][C:3](=[O:4])[c:5]1[cH:6][cH:7][cH:8][c:9]([F:10])[cH:11]1	2	3	5	{'number_of_atoms': 19.999999999999996, 'charge': 0.0, 'multiplicity': 1.0, 'dipole': 2.584338590435471, 'molar_mass': 152.1679, 'molar_volume': 1108.7338324544755, 'electronic_spatial_extent': 2108.145183573826, 'E_scf': -523.441453544254, 'zero_point_correction': 0.15890924049085256, 'E_thermal_correction': 0.16888097684038172, 'H_thermal_correction': 0.1698258833526183, 'G_thermal_correction':…	{'X': -2.624164, 'Y': 0.633843, 'Z': 0.0, 'VBur': 0.5390898584260049, 'Mulliken_charge': -0.36162351645719804, 'APT_charge': -0.037059326130813926, 'NPA_charge': -0.547535787983133, 'NPA_core': 1.9992709348776345, 'NPA_valence': 4.539396657949827, 'NPA_Rydberg': 0.008864087990015953, 'NPA_total': 6.547535787983133, 'NMR_shift': 157.07320117789504, 'NMR_anisotropy': 30.383125838513763, 'ES_root_Mu…	{'X': -1.496118, 'Y': -0.392673, 'Z': 0.0, 'VBur': 0.6021073513746942, 'Mulliken_charge': 0.4112467629881191, 'APT_charge': 0.922583521293812, 'NPA_charge': 0.5752740371508607, 'NPA_core': 1.999284674176823, 'NPA_valence': 3.3889536126110467, 'NPA_Rydberg': 0.03648795984115727, 'NPA_total': 5.42472596284914, 'NMR_shift': 0.887564542452707, 'NMR_anisotropy': 156.15512462162727, 'ES_root_Mulliken_c…	{'X': -0.072067, 'Y': 0.092591, 'Z': 0.0, 'VBur': 0.6526094572493012, 'Mulliken_charge': 0.07581614396949886, 'APT_charge': -0.21227146252895435, 'NPA_charge': -0.13730002596210242, 'NPA_core': 1.9989590651223659, 'NPA_valence': 4.123186002586241, 'NPA_Rydberg': 0.01515430715574934, 'NPA_total': 6.137300025962103, 'NMR_shift': 58.64049926533621, 'NMR_anisotropy': 154.73328104620535, 'ES_root_Mull…	{'L': 4.71307071144915, 'B1': 1.9505419504635326, 'B5': 6.066766166645212}	{'L': 6.895409172298134, 'B1': 1.866778441778308, 'B5': 3.875305043783531}	173
CCC(=O)c1cccc(F)c1	Enz8	ethyl-aryl	R	0.66	1501	1.2	4247	26		3.27	0	5.07	689339.3333	100	100		-6.064437222	[CH3:1][CH2:2][C:3](=[O:4])[c:5]1[cH:6][cH:7][cH:8][c:9]([F:10])[cH:11]1	2	3	5	{'number_of_atoms': 19.999999999999996, 'charge': 0.0, 'multiplicity': 1.0, 'dipole': 2.584338590435471, 'molar_mass': 152.1679, 'molar_volume': 1108.7338324544755, 'electronic_spatial_extent': 2108.145183573826, 'E_scf': -523.441453544254, 'zero_point_correction': 0.15890924049085256, 'E_thermal_correction': 0.16888097684038172, 'H_thermal_correction': 0.1698258833526183, 'G_thermal_correction':…	{'X': -2.624164, 'Y': 0.633843, 'Z': 0.0, 'VBur': 0.5390898584260049, 'Mulliken_charge': -0.36162351645719804, 'APT_charge': -0.037059326130813926, 'NPA_charge': -0.547535787983133, 'NPA_core': 1.9992709348776345, 'NPA_valence': 4.539396657949827, 'NPA_Rydberg': 0.008864087990015953, 'NPA_total': 6.547535787983133, 'NMR_shift': 157.07320117789504, 'NMR_anisotropy': 30.383125838513763, 'ES_root_Mu…	{'X': -1.496118, 'Y': -0.392673, 'Z': 0.0, 'VBur': 0.6021073513746942, 'Mulliken_charge': 0.4112467629881191, 'APT_charge': 0.922583521293812, 'NPA_charge': 0.5752740371508607, 'NPA_core': 1.999284674176823, 'NPA_valence': 3.3889536126110467, 'NPA_Rydberg': 0.03648795984115727, 'NPA_total': 5.42472596284914, 'NMR_shift': 0.887564542452707, 'NMR_anisotropy': 156.15512462162727, 'ES_root_Mulliken_c…	{'X': -0.072067, 'Y': 0.092591, 'Z': 0.0, 'VBur': 0.6526094572493012, 'Mulliken_charge': 0.07581614396949886, 'APT_charge': -0.21227146252895435, 'NPA_charge': -0.13730002596210242, 'NPA_core': 1.9989590651223659, 'NPA_valence': 4.123186002586241, 'NPA_Rydberg': 0.01515430715574934, 'NPA_total': 6.137300025962103, 'NMR_shift': 58.64049926533621, 'NMR_anisotropy': 154.73328104620535, 'ES_root_Mull…	{'L': 4.71307071144915, 'B1': 1.9505419504635326, 'B5': 6.066766166645212}	{'L': 6.895409172298134, 'B1': 1.866778441778308, 'B5': 3.875305043783531}	174
CCC(=O)c1cccc(F)c1	Enz9	ethyl-aryl	R	0.66	1723	1.2	1648	51		3.27	0	5.07	754034	100	100		-6.064437222	[CH3:1][CH2:2][C:3](=[O:4])[c:5]1[cH:6][cH:7][cH:8][c:9]([F:10])[cH:11]1	2	3	5	{'number_of_atoms': 19.999999999999996, 'charge': 0.0, 'multiplicity': 1.0, 'dipole': 2.584338590435471, 'molar_mass': 152.1679, 'molar_volume': 1108.7338324544755, 'electronic_spatial_extent': 2108.145183573826, 'E_scf': -523.441453544254, 'zero_point_correction': 0.15890924049085256, 'E_thermal_correction': 0.16888097684038172, 'H_thermal_correction': 0.1698258833526183, 'G_thermal_correction':…	{'X': -2.624164, 'Y': 0.633843, 'Z': 0.0, 'VBur': 0.5390898584260049, 'Mulliken_charge': -0.36162351645719804, 'APT_charge': -0.037059326130813926, 'NPA_charge': -0.547535787983133, 'NPA_core': 1.9992709348776345, 'NPA_valence': 4.539396657949827, 'NPA_Rydberg': 0.008864087990015953, 'NPA_total': 6.547535787983133, 'NMR_shift': 157.07320117789504, 'NMR_anisotropy': 30.383125838513763, 'ES_root_Mu…	{'X': -1.496118, 'Y': -0.392673, 'Z': 0.0, 'VBur': 0.6021073513746942, 'Mulliken_charge': 0.4112467629881191, 'APT_charge': 0.922583521293812, 'NPA_charge': 0.5752740371508607, 'NPA_core': 1.999284674176823, 'NPA_valence': 3.3889536126110467, 'NPA_Rydberg': 0.03648795984115727, 'NPA_total': 5.42472596284914, 'NMR_shift': 0.887564542452707, 'NMR_anisotropy': 156.15512462162727, 'ES_root_Mulliken_c…	{'X': -0.072067, 'Y': 0.092591, 'Z': 0.0, 'VBur': 0.6526094572493012, 'Mulliken_charge': 0.07581614396949886, 'APT_charge': -0.21227146252895435, 'NPA_charge': -0.13730002596210242, 'NPA_core': 1.9989590651223659, 'NPA_valence': 4.123186002586241, 'NPA_Rydberg': 0.01515430715574934, 'NPA_total': 6.137300025962103, 'NMR_shift': 58.64049926533621, 'NMR_anisotropy': 154.73328104620535, 'ES_root_Mull…	{'L': 4.71307071144915, 'B1': 1.9505419504635326, 'B5': 6.066766166645212}	{'L': 6.895409172298134, 'B1': 1.866778441778308, 'B5': 3.875305043783531}	175
CCC(=O)c1cccc([N+](=O)[O-])c1	Enz1	ethyl-aryl	S	0.69	2385	1.17	180911	1		3.46	85982	4.01	0	100	100		6.064437222	[CH3:1][CH2:2][C:3](=[O:4])[c:5]1[cH:6][cH:7][cH:8][c:9]([N+:10](=[O:11])[O-:12])[cH:13]1	2	3	5	{'number_of_atoms': 21.999999999999996, 'charge': 0.0, 'multiplicity': 1.0, 'dipole': 3.011951452607562, 'molar_mass': 179.17499999999998, 'molar_volume': 1572.121279648277, 'electronic_spatial_extent': 2951.963137989253, 'E_scf': -628.7080402239486, 'zero_point_correction': 0.16971501567129904, 'E_thermal_correction': 0.1813976184025098, 'H_thermal_correction': 0.18234161840250981, 'G_thermal_co…	{'X': -2.583019, 'Y': -1.207267, 'Z': 0.0, 'VBur': 0.5371702474604727, 'Mulliken_charge': -0.3637632588832815, 'APT_charge': -0.04363869296127155, 'NPA_charge': -0.549389949327992, 'NPA_core': 1.999270282028611, 'NPA_valence': 4.541161112783564, 'NPA_Rydberg': 0.00895883654442878, 'NPA_total': 6.549389949327992, 'NMR_shift': 156.87599212299702, 'NMR_anisotropy': 30.77447931765942, 'ES_root_Mullik…	{'X': -2.171489, 'Y': 0.259028, 'Z': -0.0, 'VBur': 0.6016938426966212, 'Mulliken_charge': 0.4182384497038283, 'APT_charge': 0.9141833335604681, 'NPA_charge': 0.5765110081196695, 'NPA_core': 1.9992888104546893, 'NPA_valence': 3.3877307432570385, 'NPA_Rydberg': 0.03646943816860266, 'NPA_total': 5.423488991880331, 'NMR_shift': 0.9279450400089325, 'NMR_anisotropy': 155.2428725968211, 'ES_root_Mullike…	{'X': -0.704074, 'Y': 0.602993, 'Z': -0.0, 'VBur': 0.6537626997605762, 'Mulliken_charge': 0.061907691889448495, 'APT_charge': -0.2819331840163761, 'NPA_charge': -0.14338770419132546, 'NPA_core': 1.9989588104546892, 'NPA_valence': 4.128905309405989, 'NPA_Rydberg': 0.015531067197407827, 'NPA_total': 6.143387704191325, 'NMR_shift': 59.47537795967567, 'NMR_anisotropy': 154.5477963817984, 'ES_root_Mul…	{'L': 4.709984662546694, 'B1': 1.9431766715390886, 'B5': 7.116366264243545}	{'L': 7.534563214499571, 'B1': 1.8686911605587513, 'B5': 4.96737573051185}	176
CCC(=O)c1cccc([N+](=O)[O-])c1	Enz2	ethyl-aryl	S	0.69	0	1.17	163161	0		3.46	28314.33333	4.01	0			too weak SFC signal		[CH3:1][CH2:2][C:3](=[O:4])[c:5]1[cH:6][cH:7][cH:8][c:9]([N+:10](=[O:11])[O-:12])[cH:13]1	2	3	5	{'number_of_atoms': 21.999999999999996, 'charge': 0.0, 'multiplicity': 1.0, 'dipole': 3.011951452607562, 'molar_mass': 179.17499999999998, 'molar_volume': 1572.121279648277, 'electronic_spatial_extent': 2951.963137989253, 'E_scf': -628.7080402239486, 'zero_point_correction': 0.16971501567129904, 'E_thermal_correction': 0.1813976184025098, 'H_thermal_correction': 0.18234161840250981, 'G_thermal_co…	{'X': -2.583019, 'Y': -1.207267, 'Z': 0.0, 'VBur': 0.5371702474604727, 'Mulliken_charge': -0.3637632588832815, 'APT_charge': -0.04363869296127155, 'NPA_charge': -0.549389949327992, 'NPA_core': 1.999270282028611, 'NPA_valence': 4.541161112783564, 'NPA_Rydberg': 0.00895883654442878, 'NPA_total': 6.549389949327992, 'NMR_shift': 156.87599212299702, 'NMR_anisotropy': 30.77447931765942, 'ES_root_Mullik…	{'X': -2.171489, 'Y': 0.259028, 'Z': -0.0, 'VBur': 0.6016938426966212, 'Mulliken_charge': 0.4182384497038283, 'APT_charge': 0.9141833335604681, 'NPA_charge': 0.5765110081196695, 'NPA_core': 1.9992888104546893, 'NPA_valence': 3.3877307432570385, 'NPA_Rydberg': 0.03646943816860266, 'NPA_total': 5.423488991880331, 'NMR_shift': 0.9279450400089325, 'NMR_anisotropy': 155.2428725968211, 'ES_root_Mullike…	{'X': -0.704074, 'Y': 0.602993, 'Z': -0.0, 'VBur': 0.6537626997605762, 'Mulliken_charge': 0.061907691889448495, 'APT_charge': -0.2819331840163761, 'NPA_charge': -0.14338770419132546, 'NPA_core': 1.9989588104546892, 'NPA_valence': 4.128905309405989, 'NPA_Rydberg': 0.015531067197407827, 'NPA_total': 6.143387704191325, 'NMR_shift': 59.47537795967567, 'NMR_anisotropy': 154.5477963817984, 'ES_root_Mul…	{'L': 4.709984662546694, 'B1': 1.9431766715390886, 'B5': 7.116366264243545}	{'L': 7.534563214499571, 'B1': 1.8686911605587513, 'B5': 4.96737573051185}	177
CCC(=O)c1cccc([N+](=O)[O-])c1	Enz3	ethyl-aryl	S	0.69	52577	1.17	150178	26		3.46	1106601.667	4.01	3340.666667	99.4	99.4		3.555428319	[CH3:1][CH2:2][C:3](=[O:4])[c:5]1[cH:6][cH:7][cH:8][c:9]([N+:10](=[O:11])[O-:12])[cH:13]1	2	3	5	{'number_of_atoms': 21.999999999999996, 'charge': 0.0, 'multiplicity': 1.0, 'dipole': 3.011951452607562, 'molar_mass': 179.17499999999998, 'molar_volume': 1572.121279648277, 'electronic_spatial_extent': 2951.963137989253, 'E_scf': -628.7080402239486, 'zero_point_correction': 0.16971501567129904, 'E_thermal_correction': 0.1813976184025098, 'H_thermal_correction': 0.18234161840250981, 'G_thermal_co…	{'X': -2.583019, 'Y': -1.207267, 'Z': 0.0, 'VBur': 0.5371702474604727, 'Mulliken_charge': -0.3637632588832815, 'APT_charge': -0.04363869296127155, 'NPA_charge': -0.549389949327992, 'NPA_core': 1.999270282028611, 'NPA_valence': 4.541161112783564, 'NPA_Rydberg': 0.00895883654442878, 'NPA_total': 6.549389949327992, 'NMR_shift': 156.87599212299702, 'NMR_anisotropy': 30.77447931765942, 'ES_root_Mullik…	{'X': -2.171489, 'Y': 0.259028, 'Z': -0.0, 'VBur': 0.6016938426966212, 'Mulliken_charge': 0.4182384497038283, 'APT_charge': 0.9141833335604681, 'NPA_charge': 0.5765110081196695, 'NPA_core': 1.9992888104546893, 'NPA_valence': 3.3877307432570385, 'NPA_Rydberg': 0.03646943816860266, 'NPA_total': 5.423488991880331, 'NMR_shift': 0.9279450400089325, 'NMR_anisotropy': 155.2428725968211, 'ES_root_Mullike…	{'X': -0.704074, 'Y': 0.602993, 'Z': -0.0, 'VBur': 0.6537626997605762, 'Mulliken_charge': 0.061907691889448495, 'APT_charge': -0.2819331840163761, 'NPA_charge': -0.14338770419132546, 'NPA_core': 1.9989588104546892, 'NPA_valence': 4.128905309405989, 'NPA_Rydberg': 0.015531067197407827, 'NPA_total': 6.143387704191325, 'NMR_shift': 59.47537795967567, 'NMR_anisotropy': 154.5477963817984, 'ES_root_Mul…	{'L': 4.709984662546694, 'B1': 1.9431766715390886, 'B5': 7.116366264243545}	{'L': 7.534563214499571, 'B1': 1.8686911605587513, 'B5': 4.96737573051185}	178
CCC(=O)c1cccc([N+](=O)[O-])c1	Enz4	ethyl-aryl	S	0.69	17624	1.17	130178	12		3.46	538550	4.01	81.33333333	100	100		6.064437222	[CH3:1][CH2:2][C:3](=[O:4])[c:5]1[cH:6][cH:7][cH:8][c:9]([N+:10](=[O:11])[O-:12])[cH:13]1	2	3	5	{'number_of_atoms': 21.999999999999996, 'charge': 0.0, 'multiplicity': 1.0, 'dipole': 3.011951452607562, 'molar_mass': 179.17499999999998, 'molar_volume': 1572.121279648277, 'electronic_spatial_extent': 2951.963137989253, 'E_scf': -628.7080402239486, 'zero_point_correction': 0.16971501567129904, 'E_thermal_correction': 0.1813976184025098, 'H_thermal_correction': 0.18234161840250981, 'G_thermal_co…	{'X': -2.583019, 'Y': -1.207267, 'Z': 0.0, 'VBur': 0.5371702474604727, 'Mulliken_charge': -0.3637632588832815, 'APT_charge': -0.04363869296127155, 'NPA_charge': -0.549389949327992, 'NPA_core': 1.999270282028611, 'NPA_valence': 4.541161112783564, 'NPA_Rydberg': 0.00895883654442878, 'NPA_total': 6.549389949327992, 'NMR_shift': 156.87599212299702, 'NMR_anisotropy': 30.77447931765942, 'ES_root_Mullik…	{'X': -2.171489, 'Y': 0.259028, 'Z': -0.0, 'VBur': 0.6016938426966212, 'Mulliken_charge': 0.4182384497038283, 'APT_charge': 0.9141833335604681, 'NPA_charge': 0.5765110081196695, 'NPA_core': 1.9992888104546893, 'NPA_valence': 3.3877307432570385, 'NPA_Rydberg': 0.03646943816860266, 'NPA_total': 5.423488991880331, 'NMR_shift': 0.9279450400089325, 'NMR_anisotropy': 155.2428725968211, 'ES_root_Mullike…	{'X': -0.704074, 'Y': 0.602993, 'Z': -0.0, 'VBur': 0.6537626997605762, 'Mulliken_charge': 0.061907691889448495, 'APT_charge': -0.2819331840163761, 'NPA_charge': -0.14338770419132546, 'NPA_core': 1.9989588104546892, 'NPA_valence': 4.128905309405989, 'NPA_Rydberg': 0.015531067197407827, 'NPA_total': 6.143387704191325, 'NMR_shift': 59.47537795967567, 'NMR_anisotropy': 154.5477963817984, 'ES_root_Mul…	{'L': 4.709984662546694, 'B1': 1.9431766715390886, 'B5': 7.116366264243545}	{'L': 7.534563214499571, 'B1': 1.8686911605587513, 'B5': 4.96737573051185}	179
CCC(=O)c1cccc([N+](=O)[O-])c1	Enz6	ethyl-aryl	R	0.69	33052	1.17	174046	16		3.46	1306	4.01	823463.6667	99.7	-99.7		-3.980802308	[CH3:1][CH2:2][C:3](=[O:4])[c:5]1[cH:6][cH:7][cH:8][c:9]([N+:10](=[O:11])[O-:12])[cH:13]1	2	3	5	{'number_of_atoms': 21.999999999999996, 'charge': 0.0, 'multiplicity': 1.0, 'dipole': 3.011951452607562, 'molar_mass': 179.17499999999998, 'molar_volume': 1572.121279648277, 'electronic_spatial_extent': 2951.963137989253, 'E_scf': -628.7080402239486, 'zero_point_correction': 0.16971501567129904, 'E_thermal_correction': 0.1813976184025098, 'H_thermal_correction': 0.18234161840250981, 'G_thermal_co…	{'X': -2.583019, 'Y': -1.207267, 'Z': 0.0, 'VBur': 0.5371702474604727, 'Mulliken_charge': -0.3637632588832815, 'APT_charge': -0.04363869296127155, 'NPA_charge': -0.549389949327992, 'NPA_core': 1.999270282028611, 'NPA_valence': 4.541161112783564, 'NPA_Rydberg': 0.00895883654442878, 'NPA_total': 6.549389949327992, 'NMR_shift': 156.87599212299702, 'NMR_anisotropy': 30.77447931765942, 'ES_root_Mullik…	{'X': -2.171489, 'Y': 0.259028, 'Z': -0.0, 'VBur': 0.6016938426966212, 'Mulliken_charge': 0.4182384497038283, 'APT_charge': 0.9141833335604681, 'NPA_charge': 0.5765110081196695, 'NPA_core': 1.9992888104546893, 'NPA_valence': 3.3877307432570385, 'NPA_Rydberg': 0.03646943816860266, 'NPA_total': 5.423488991880331, 'NMR_shift': 0.9279450400089325, 'NMR_anisotropy': 155.2428725968211, 'ES_root_Mullike…	{'X': -0.704074, 'Y': 0.602993, 'Z': -0.0, 'VBur': 0.6537626997605762, 'Mulliken_charge': 0.061907691889448495, 'APT_charge': -0.2819331840163761, 'NPA_charge': -0.14338770419132546, 'NPA_core': 1.9989588104546892, 'NPA_valence': 4.128905309405989, 'NPA_Rydberg': 0.015531067197407827, 'NPA_total': 6.143387704191325, 'NMR_shift': 59.47537795967567, 'NMR_anisotropy': 154.5477963817984, 'ES_root_Mul…	{'L': 4.709984662546694, 'B1': 1.9431766715390886, 'B5': 7.116366264243545}	{'L': 7.534563214499571, 'B1': 1.8686911605587513, 'B5': 4.96737573051185}	180
CCC(=O)c1cccc([N+](=O)[O-])c1	Enz7	ethyl-aryl	R	0.69	45395	1.17	140457	24		3.46	0	4.01	1156631.333	100	-100		-6.064437222	[CH3:1][CH2:2][C:3](=[O:4])[c:5]1[cH:6][cH:7][cH:8][c:9]([N+:10](=[O:11])[O-:12])[cH:13]1	2	3	5	{'number_of_atoms': 21.999999999999996, 'charge': 0.0, 'multiplicity': 1.0, 'dipole': 3.011951452607562, 'molar_mass': 179.17499999999998, 'molar_volume': 1572.121279648277, 'electronic_spatial_extent': 2951.963137989253, 'E_scf': -628.7080402239486, 'zero_point_correction': 0.16971501567129904, 'E_thermal_correction': 0.1813976184025098, 'H_thermal_correction': 0.18234161840250981, 'G_thermal_co…	{'X': -2.583019, 'Y': -1.207267, 'Z': 0.0, 'VBur': 0.5371702474604727, 'Mulliken_charge': -0.3637632588832815, 'APT_charge': -0.04363869296127155, 'NPA_charge': -0.549389949327992, 'NPA_core': 1.999270282028611, 'NPA_valence': 4.541161112783564, 'NPA_Rydberg': 0.00895883654442878, 'NPA_total': 6.549389949327992, 'NMR_shift': 156.87599212299702, 'NMR_anisotropy': 30.77447931765942, 'ES_root_Mullik…	{'X': -2.171489, 'Y': 0.259028, 'Z': -0.0, 'VBur': 0.6016938426966212, 'Mulliken_charge': 0.4182384497038283, 'APT_charge': 0.9141833335604681, 'NPA_charge': 0.5765110081196695, 'NPA_core': 1.9992888104546893, 'NPA_valence': 3.3877307432570385, 'NPA_Rydberg': 0.03646943816860266, 'NPA_total': 5.423488991880331, 'NMR_shift': 0.9279450400089325, 'NMR_anisotropy': 155.2428725968211, 'ES_root_Mullike…	{'X': -0.704074, 'Y': 0.602993, 'Z': -0.0, 'VBur': 0.6537626997605762, 'Mulliken_charge': 0.061907691889448495, 'APT_charge': -0.2819331840163761, 'NPA_charge': -0.14338770419132546, 'NPA_core': 1.9989588104546892, 'NPA_valence': 4.128905309405989, 'NPA_Rydberg': 0.015531067197407827, 'NPA_total': 6.143387704191325, 'NMR_shift': 59.47537795967567, 'NMR_anisotropy': 154.5477963817984, 'ES_root_Mul…	{'L': 4.709984662546694, 'B1': 1.9431766715390886, 'B5': 7.116366264243545}	{'L': 7.534563214499571, 'B1': 1.8686911605587513, 'B5': 4.96737573051185}	181
CCC(=O)c1cccc([N+](=O)[O-])c1	Enz8	ethyl-aryl	R	0.69	25563	1.17	161679	14		3.46	0	4.01	1123830	100	-100		-6.064437222	[CH3:1][CH2:2][C:3](=[O:4])[c:5]1[cH:6][cH:7][cH:8][c:9]([N+:10](=[O:11])[O-:12])[cH:13]1	2	3	5	{'number_of_atoms': 21.999999999999996, 'charge': 0.0, 'multiplicity': 1.0, 'dipole': 3.011951452607562, 'molar_mass': 179.17499999999998, 'molar_volume': 1572.121279648277, 'electronic_spatial_extent': 2951.963137989253, 'E_scf': -628.7080402239486, 'zero_point_correction': 0.16971501567129904, 'E_thermal_correction': 0.1813976184025098, 'H_thermal_correction': 0.18234161840250981, 'G_thermal_co…	{'X': -2.583019, 'Y': -1.207267, 'Z': 0.0, 'VBur': 0.5371702474604727, 'Mulliken_charge': -0.3637632588832815, 'APT_charge': -0.04363869296127155, 'NPA_charge': -0.549389949327992, 'NPA_core': 1.999270282028611, 'NPA_valence': 4.541161112783564, 'NPA_Rydberg': 0.00895883654442878, 'NPA_total': 6.549389949327992, 'NMR_shift': 156.87599212299702, 'NMR_anisotropy': 30.77447931765942, 'ES_root_Mullik…	{'X': -2.171489, 'Y': 0.259028, 'Z': -0.0, 'VBur': 0.6016938426966212, 'Mulliken_charge': 0.4182384497038283, 'APT_charge': 0.9141833335604681, 'NPA_charge': 0.5765110081196695, 'NPA_core': 1.9992888104546893, 'NPA_valence': 3.3877307432570385, 'NPA_Rydberg': 0.03646943816860266, 'NPA_total': 5.423488991880331, 'NMR_shift': 0.9279450400089325, 'NMR_anisotropy': 155.2428725968211, 'ES_root_Mullike…	{'X': -0.704074, 'Y': 0.602993, 'Z': -0.0, 'VBur': 0.6537626997605762, 'Mulliken_charge': 0.061907691889448495, 'APT_charge': -0.2819331840163761, 'NPA_charge': -0.14338770419132546, 'NPA_core': 1.9989588104546892, 'NPA_valence': 4.128905309405989, 'NPA_Rydberg': 0.015531067197407827, 'NPA_total': 6.143387704191325, 'NMR_shift': 59.47537795967567, 'NMR_anisotropy': 154.5477963817984, 'ES_root_Mul…	{'L': 4.709984662546694, 'B1': 1.9431766715390886, 'B5': 7.116366264243545}	{'L': 7.534563214499571, 'B1': 1.8686911605587513, 'B5': 4.96737573051185}	182
CCC(=O)c1cccc([N+](=O)[O-])c1	Enz9	ethyl-aryl	R	0.69	19338	1.17	69698	22		3.46	0	4.01	773472.6667	100	-100		-6.064437222	[CH3:1][CH2:2][C:3](=[O:4])[c:5]1[cH:6][cH:7][cH:8][c:9]([N+:10](=[O:11])[O-:12])[cH:13]1	2	3	5	{'number_of_atoms': 21.999999999999996, 'charge': 0.0, 'multiplicity': 1.0, 'dipole': 3.011951452607562, 'molar_mass': 179.17499999999998, 'molar_volume': 1572.121279648277, 'electronic_spatial_extent': 2951.963137989253, 'E_scf': -628.7080402239486, 'zero_point_correction': 0.16971501567129904, 'E_thermal_correction': 0.1813976184025098, 'H_thermal_correction': 0.18234161840250981, 'G_thermal_co…	{'X': -2.583019, 'Y': -1.207267, 'Z': 0.0, 'VBur': 0.5371702474604727, 'Mulliken_charge': -0.3637632588832815, 'APT_charge': -0.04363869296127155, 'NPA_charge': -0.549389949327992, 'NPA_core': 1.999270282028611, 'NPA_valence': 4.541161112783564, 'NPA_Rydberg': 0.00895883654442878, 'NPA_total': 6.549389949327992, 'NMR_shift': 156.87599212299702, 'NMR_anisotropy': 30.77447931765942, 'ES_root_Mullik…	{'X': -2.171489, 'Y': 0.259028, 'Z': -0.0, 'VBur': 0.6016938426966212, 'Mulliken_charge': 0.4182384497038283, 'APT_charge': 0.9141833335604681, 'NPA_charge': 0.5765110081196695, 'NPA_core': 1.9992888104546893, 'NPA_valence': 3.3877307432570385, 'NPA_Rydberg': 0.03646943816860266, 'NPA_total': 5.423488991880331, 'NMR_shift': 0.9279450400089325, 'NMR_anisotropy': 155.2428725968211, 'ES_root_Mullike…	{'X': -0.704074, 'Y': 0.602993, 'Z': -0.0, 'VBur': 0.6537626997605762, 'Mulliken_charge': 0.061907691889448495, 'APT_charge': -0.2819331840163761, 'NPA_charge': -0.14338770419132546, 'NPA_core': 1.9989588104546892, 'NPA_valence': 4.128905309405989, 'NPA_Rydberg': 0.015531067197407827, 'NPA_total': 6.143387704191325, 'NMR_shift': 59.47537795967567, 'NMR_anisotropy': 154.5477963817984, 'ES_root_Mul…	{'L': 4.709984662546694, 'B1': 1.9431766715390886, 'B5': 7.116366264243545}	{'L': 7.534563214499571, 'B1': 1.8686911605587513, 'B5': 4.96737573051185}	183
CCC(=O)c1cccc(O)c1	Enz1	ethyl-aryl	S	0.48	10720	0.9	116205	8		4.17	453139	5.61	0	100	100		6.064437222	[CH3:1][CH2:2][C:3](=[O:4])[c:5]1[cH:6][cH:7][cH:8][c:9]([OH:10])[cH:11]1	2	3	5	{'number_of_atoms': 21.000000000000004, 'charge': 0.0, 'multiplicity': 1.0, 'dipole': 3.4953201656213975, 'molar_mass': 150.17680000000004, 'molar_volume': 1254.4905174470293, 'electronic_spatial_extent': 2115.40858677121, 'E_scf': -499.4242706029692, 'zero_point_correction': 0.17117275098350412, 'E_thermal_correction': 0.18150083183806015, 'H_thermal_correction': 0.18244483183806018, 'G_thermal_…	{'X': 2.301358, 'Y': -0.969384, 'Z': 0.0, 'VBur': 0.5394788149649805, 'Mulliken_charge': -0.3587139901788047, 'APT_charge': -0.03861869255532776, 'NPA_charge': -0.5467052669262099, 'NPA_core': 1.9992716402846027, 'NPA_valence': 4.53841425719503, 'NPA_Rydberg': 0.009020448701320054, 'NPA_total': 6.546705266926211, 'NMR_shift': 157.02735010489167, 'NMR_anisotropy': 30.25968448366466, 'ES_root_Mulli…	{'X': 1.570521, 'Y': 0.369981, 'Z': 0.0, 'VBur': 0.6030140382084488, 'Mulliken_charge': 0.4064257161039908, 'APT_charge': 0.9306330905223711, 'NPA_charge': 0.5759543560305015, 'NPA_core': 1.999287280460657, 'NPA_valence': 3.3882087909081893, 'NPA_Rydberg': 0.03655768555608282, 'NPA_total': 5.424045643969499, 'NMR_shift': 0.20593477814956584, 'NMR_anisotropy': 157.05683136585742, 'ES_root_Mulliken…	{'X': 0.06683, 'Y': 0.378892, 'Z': 0.0, 'VBur': 0.653962600608201, 'Mulliken_charge': 0.07547984887817706, 'APT_charge': -0.18483441968383932, 'NPA_charge': -0.13604229467197565, 'NPA_core': 1.9989583597153977, 'NPA_valence': 4.1218166237808855, 'NPA_Rydberg': 0.015267064415726056, 'NPA_total': 6.1360422946719755, 'NMR_shift': 58.895331535059825, 'NMR_anisotropy': 155.7113009268193, 'ES_root_Mull…	{'L': 4.711711898897712, 'B1': 1.9309161147372058, 'B5': 6.285628799537552}	{'L': 6.888401564318062, 'B1': 1.8538891874621164, 'B5': 4.001447538305504}	184
CCC(=O)c1cccc(O)c1	Enz2	ethyl-aryl	S	0.48	10910	0.9	134737	7		4.17	245313	5.61	0	100	100		6.064437222	[CH3:1][CH2:2][C:3](=[O:4])[c:5]1[cH:6][cH:7][cH:8][c:9]([OH:10])[cH:11]1	2	3	5	{'number_of_atoms': 21.000000000000004, 'charge': 0.0, 'multiplicity': 1.0, 'dipole': 3.4953201656213975, 'molar_mass': 150.17680000000004, 'molar_volume': 1254.4905174470293, 'electronic_spatial_extent': 2115.40858677121, 'E_scf': -499.4242706029692, 'zero_point_correction': 0.17117275098350412, 'E_thermal_correction': 0.18150083183806015, 'H_thermal_correction': 0.18244483183806018, 'G_thermal_…	{'X': 2.301358, 'Y': -0.969384, 'Z': 0.0, 'VBur': 0.5394788149649805, 'Mulliken_charge': -0.3587139901788047, 'APT_charge': -0.03861869255532776, 'NPA_charge': -0.5467052669262099, 'NPA_core': 1.9992716402846027, 'NPA_valence': 4.53841425719503, 'NPA_Rydberg': 0.009020448701320054, 'NPA_total': 6.546705266926211, 'NMR_shift': 157.02735010489167, 'NMR_anisotropy': 30.25968448366466, 'ES_root_Mulli…	{'X': 1.570521, 'Y': 0.369981, 'Z': 0.0, 'VBur': 0.6030140382084488, 'Mulliken_charge': 0.4064257161039908, 'APT_charge': 0.9306330905223711, 'NPA_charge': 0.5759543560305015, 'NPA_core': 1.999287280460657, 'NPA_valence': 3.3882087909081893, 'NPA_Rydberg': 0.03655768555608282, 'NPA_total': 5.424045643969499, 'NMR_shift': 0.20593477814956584, 'NMR_anisotropy': 157.05683136585742, 'ES_root_Mulliken…	{'X': 0.06683, 'Y': 0.378892, 'Z': 0.0, 'VBur': 0.653962600608201, 'Mulliken_charge': 0.07547984887817706, 'APT_charge': -0.18483441968383932, 'NPA_charge': -0.13604229467197565, 'NPA_core': 1.9989583597153977, 'NPA_valence': 4.1218166237808855, 'NPA_Rydberg': 0.015267064415726056, 'NPA_total': 6.1360422946719755, 'NMR_shift': 58.895331535059825, 'NMR_anisotropy': 155.7113009268193, 'ES_root_Mull…	{'L': 4.711711898897712, 'B1': 1.9309161147372058, 'B5': 6.285628799537552}	{'L': 6.888401564318062, 'B1': 1.8538891874621164, 'B5': 4.001447538305504}	185
CCC(=O)c1cccc(O)c1	Enz3	ethyl-aryl	S	0.48	43617	0.9	9940	81		4.17	1389667	5.61	0	100	100		6.064437222	[CH3:1][CH2:2][C:3](=[O:4])[c:5]1[cH:6][cH:7][cH:8][c:9]([OH:10])[cH:11]1	2	3	5	{'number_of_atoms': 21.000000000000004, 'charge': 0.0, 'multiplicity': 1.0, 'dipole': 3.4953201656213975, 'molar_mass': 150.17680000000004, 'molar_volume': 1254.4905174470293, 'electronic_spatial_extent': 2115.40858677121, 'E_scf': -499.4242706029692, 'zero_point_correction': 0.17117275098350412, 'E_thermal_correction': 0.18150083183806015, 'H_thermal_correction': 0.18244483183806018, 'G_thermal_…	{'X': 2.301358, 'Y': -0.969384, 'Z': 0.0, 'VBur': 0.5394788149649805, 'Mulliken_charge': -0.3587139901788047, 'APT_charge': -0.03861869255532776, 'NPA_charge': -0.5467052669262099, 'NPA_core': 1.9992716402846027, 'NPA_valence': 4.53841425719503, 'NPA_Rydberg': 0.009020448701320054, 'NPA_total': 6.546705266926211, 'NMR_shift': 157.02735010489167, 'NMR_anisotropy': 30.25968448366466, 'ES_root_Mulli…	{'X': 1.570521, 'Y': 0.369981, 'Z': 0.0, 'VBur': 0.6030140382084488, 'Mulliken_charge': 0.4064257161039908, 'APT_charge': 0.9306330905223711, 'NPA_charge': 0.5759543560305015, 'NPA_core': 1.999287280460657, 'NPA_valence': 3.3882087909081893, 'NPA_Rydberg': 0.03655768555608282, 'NPA_total': 5.424045643969499, 'NMR_shift': 0.20593477814956584, 'NMR_anisotropy': 157.05683136585742, 'ES_root_Mulliken…	{'X': 0.06683, 'Y': 0.378892, 'Z': 0.0, 'VBur': 0.653962600608201, 'Mulliken_charge': 0.07547984887817706, 'APT_charge': -0.18483441968383932, 'NPA_charge': -0.13604229467197565, 'NPA_core': 1.9989583597153977, 'NPA_valence': 4.1218166237808855, 'NPA_Rydberg': 0.015267064415726056, 'NPA_total': 6.1360422946719755, 'NMR_shift': 58.895331535059825, 'NMR_anisotropy': 155.7113009268193, 'ES_root_Mull…	{'L': 4.711711898897712, 'B1': 1.9309161147372058, 'B5': 6.285628799537552}	{'L': 6.888401564318062, 'B1': 1.8538891874621164, 'B5': 4.001447538305504}	186
CCC(=O)c1cccc(O)c1	Enz4	ethyl-aryl	S	0.48	46728	0.9	1804	96		4.17	1317463	5.61	0	100	100		6.064437222	[CH3:1][CH2:2][C:3](=[O:4])[c:5]1[cH:6][cH:7][cH:8][c:9]([OH:10])[cH:11]1	2	3	5	{'number_of_atoms': 21.000000000000004, 'charge': 0.0, 'multiplicity': 1.0, 'dipole': 3.4953201656213975, 'molar_mass': 150.17680000000004, 'molar_volume': 1254.4905174470293, 'electronic_spatial_extent': 2115.40858677121, 'E_scf': -499.4242706029692, 'zero_point_correction': 0.17117275098350412, 'E_thermal_correction': 0.18150083183806015, 'H_thermal_correction': 0.18244483183806018, 'G_thermal_…	{'X': 2.301358, 'Y': -0.969384, 'Z': 0.0, 'VBur': 0.5394788149649805, 'Mulliken_charge': -0.3587139901788047, 'APT_charge': -0.03861869255532776, 'NPA_charge': -0.5467052669262099, 'NPA_core': 1.9992716402846027, 'NPA_valence': 4.53841425719503, 'NPA_Rydberg': 0.009020448701320054, 'NPA_total': 6.546705266926211, 'NMR_shift': 157.02735010489167, 'NMR_anisotropy': 30.25968448366466, 'ES_root_Mulli…	{'X': 1.570521, 'Y': 0.369981, 'Z': 0.0, 'VBur': 0.6030140382084488, 'Mulliken_charge': 0.4064257161039908, 'APT_charge': 0.9306330905223711, 'NPA_charge': 0.5759543560305015, 'NPA_core': 1.999287280460657, 'NPA_valence': 3.3882087909081893, 'NPA_Rydberg': 0.03655768555608282, 'NPA_total': 5.424045643969499, 'NMR_shift': 0.20593477814956584, 'NMR_anisotropy': 157.05683136585742, 'ES_root_Mulliken…	{'X': 0.06683, 'Y': 0.378892, 'Z': 0.0, 'VBur': 0.653962600608201, 'Mulliken_charge': 0.07547984887817706, 'APT_charge': -0.18483441968383932, 'NPA_charge': -0.13604229467197565, 'NPA_core': 1.9989583597153977, 'NPA_valence': 4.1218166237808855, 'NPA_Rydberg': 0.015267064415726056, 'NPA_total': 6.1360422946719755, 'NMR_shift': 58.895331535059825, 'NMR_anisotropy': 155.7113009268193, 'ES_root_Mull…	{'L': 4.711711898897712, 'B1': 1.9309161147372058, 'B5': 6.285628799537552}	{'L': 6.888401564318062, 'B1': 1.8538891874621164, 'B5': 4.001447538305504}	187
CCC(=O)c1cccc(O)c1	Enz6	ethyl-aryl	R	0.48	29781	0.9	80832	27		4.17	2243	5.61	919085	99.5	-99.5		-3.667381185	[CH3:1][CH2:2][C:3](=[O:4])[c:5]1[cH:6][cH:7][cH:8][c:9]([OH:10])[cH:11]1	2	3	5	{'number_of_atoms': 21.000000000000004, 'charge': 0.0, 'multiplicity': 1.0, 'dipole': 3.4953201656213975, 'molar_mass': 150.17680000000004, 'molar_volume': 1254.4905174470293, 'electronic_spatial_extent': 2115.40858677121, 'E_scf': -499.4242706029692, 'zero_point_correction': 0.17117275098350412, 'E_thermal_correction': 0.18150083183806015, 'H_thermal_correction': 0.18244483183806018, 'G_thermal_…	{'X': 2.301358, 'Y': -0.969384, 'Z': 0.0, 'VBur': 0.5394788149649805, 'Mulliken_charge': -0.3587139901788047, 'APT_charge': -0.03861869255532776, 'NPA_charge': -0.5467052669262099, 'NPA_core': 1.9992716402846027, 'NPA_valence': 4.53841425719503, 'NPA_Rydberg': 0.009020448701320054, 'NPA_total': 6.546705266926211, 'NMR_shift': 157.02735010489167, 'NMR_anisotropy': 30.25968448366466, 'ES_root_Mulli…	{'X': 1.570521, 'Y': 0.369981, 'Z': 0.0, 'VBur': 0.6030140382084488, 'Mulliken_charge': 0.4064257161039908, 'APT_charge': 0.9306330905223711, 'NPA_charge': 0.5759543560305015, 'NPA_core': 1.999287280460657, 'NPA_valence': 3.3882087909081893, 'NPA_Rydberg': 0.03655768555608282, 'NPA_total': 5.424045643969499, 'NMR_shift': 0.20593477814956584, 'NMR_anisotropy': 157.05683136585742, 'ES_root_Mulliken…	{'X': 0.06683, 'Y': 0.378892, 'Z': 0.0, 'VBur': 0.653962600608201, 'Mulliken_charge': 0.07547984887817706, 'APT_charge': -0.18483441968383932, 'NPA_charge': -0.13604229467197565, 'NPA_core': 1.9989583597153977, 'NPA_valence': 4.1218166237808855, 'NPA_Rydberg': 0.015267064415726056, 'NPA_total': 6.1360422946719755, 'NMR_shift': 58.895331535059825, 'NMR_anisotropy': 155.7113009268193, 'ES_root_Mull…	{'L': 4.711711898897712, 'B1': 1.9309161147372058, 'B5': 6.285628799537552}	{'L': 6.888401564318062, 'B1': 1.8538891874621164, 'B5': 4.001447538305504}	188
CCC(=O)c1cccc(O)c1	Enz7	ethyl-aryl	R	0.48	44617	0.9	12594	78		4.17	1285	5.61	1499688	99.8	-99.8		-4.229398181	[CH3:1][CH2:2][C:3](=[O:4])[c:5]1[cH:6][cH:7][cH:8][c:9]([OH:10])[cH:11]1	2	3	5	{'number_of_atoms': 21.000000000000004, 'charge': 0.0, 'multiplicity': 1.0, 'dipole': 3.4953201656213975, 'molar_mass': 150.17680000000004, 'molar_volume': 1254.4905174470293, 'electronic_spatial_extent': 2115.40858677121, 'E_scf': -499.4242706029692, 'zero_point_correction': 0.17117275098350412, 'E_thermal_correction': 0.18150083183806015, 'H_thermal_correction': 0.18244483183806018, 'G_thermal_…	{'X': 2.301358, 'Y': -0.969384, 'Z': 0.0, 'VBur': 0.5394788149649805, 'Mulliken_charge': -0.3587139901788047, 'APT_charge': -0.03861869255532776, 'NPA_charge': -0.5467052669262099, 'NPA_core': 1.9992716402846027, 'NPA_valence': 4.53841425719503, 'NPA_Rydberg': 0.009020448701320054, 'NPA_total': 6.546705266926211, 'NMR_shift': 157.02735010489167, 'NMR_anisotropy': 30.25968448366466, 'ES_root_Mulli…	{'X': 1.570521, 'Y': 0.369981, 'Z': 0.0, 'VBur': 0.6030140382084488, 'Mulliken_charge': 0.4064257161039908, 'APT_charge': 0.9306330905223711, 'NPA_charge': 0.5759543560305015, 'NPA_core': 1.999287280460657, 'NPA_valence': 3.3882087909081893, 'NPA_Rydberg': 0.03655768555608282, 'NPA_total': 5.424045643969499, 'NMR_shift': 0.20593477814956584, 'NMR_anisotropy': 157.05683136585742, 'ES_root_Mulliken…	{'X': 0.06683, 'Y': 0.378892, 'Z': 0.0, 'VBur': 0.653962600608201, 'Mulliken_charge': 0.07547984887817706, 'APT_charge': -0.18483441968383932, 'NPA_charge': -0.13604229467197565, 'NPA_core': 1.9989583597153977, 'NPA_valence': 4.1218166237808855, 'NPA_Rydberg': 0.015267064415726056, 'NPA_total': 6.1360422946719755, 'NMR_shift': 58.895331535059825, 'NMR_anisotropy': 155.7113009268193, 'ES_root_Mull…	{'L': 4.711711898897712, 'B1': 1.9309161147372058, 'B5': 6.285628799537552}	{'L': 6.888401564318062, 'B1': 1.8538891874621164, 'B5': 4.001447538305504}	189
CCC(=O)c1cccc(O)c1	Enz8	ethyl-aryl	R	0.48	37502	0.9	51582	42		4.17	0	5.61	1228141	100	-100		-6.064437222	[CH3:1][CH2:2][C:3](=[O:4])[c:5]1[cH:6][cH:7][cH:8][c:9]([OH:10])[cH:11]1	2	3	5	{'number_of_atoms': 21.000000000000004, 'charge': 0.0, 'multiplicity': 1.0, 'dipole': 3.4953201656213975, 'molar_mass': 150.17680000000004, 'molar_volume': 1254.4905174470293, 'electronic_spatial_extent': 2115.40858677121, 'E_scf': -499.4242706029692, 'zero_point_correction': 0.17117275098350412, 'E_thermal_correction': 0.18150083183806015, 'H_thermal_correction': 0.18244483183806018, 'G_thermal_…	{'X': 2.301358, 'Y': -0.969384, 'Z': 0.0, 'VBur': 0.5394788149649805, 'Mulliken_charge': -0.3587139901788047, 'APT_charge': -0.03861869255532776, 'NPA_charge': -0.5467052669262099, 'NPA_core': 1.9992716402846027, 'NPA_valence': 4.53841425719503, 'NPA_Rydberg': 0.009020448701320054, 'NPA_total': 6.546705266926211, 'NMR_shift': 157.02735010489167, 'NMR_anisotropy': 30.25968448366466, 'ES_root_Mulli…	{'X': 1.570521, 'Y': 0.369981, 'Z': 0.0, 'VBur': 0.6030140382084488, 'Mulliken_charge': 0.4064257161039908, 'APT_charge': 0.9306330905223711, 'NPA_charge': 0.5759543560305015, 'NPA_core': 1.999287280460657, 'NPA_valence': 3.3882087909081893, 'NPA_Rydberg': 0.03655768555608282, 'NPA_total': 5.424045643969499, 'NMR_shift': 0.20593477814956584, 'NMR_anisotropy': 157.05683136585742, 'ES_root_Mulliken…	{'X': 0.06683, 'Y': 0.378892, 'Z': 0.0, 'VBur': 0.653962600608201, 'Mulliken_charge': 0.07547984887817706, 'APT_charge': -0.18483441968383932, 'NPA_charge': -0.13604229467197565, 'NPA_core': 1.9989583597153977, 'NPA_valence': 4.1218166237808855, 'NPA_Rydberg': 0.015267064415726056, 'NPA_total': 6.1360422946719755, 'NMR_shift': 58.895331535059825, 'NMR_anisotropy': 155.7113009268193, 'ES_root_Mull…	{'L': 4.711711898897712, 'B1': 1.9309161147372058, 'B5': 6.285628799537552}	{'L': 6.888401564318062, 'B1': 1.8538891874621164, 'B5': 4.001447538305504}	190
CCC(=O)c1cccc(O)c1	Enz9	ethyl-aryl	R	0.48	26386	0.9	80945	25		4.17	0	5.61	904810	100	-100		-6.064437222	[CH3:1][CH2:2][C:3](=[O:4])[c:5]1[cH:6][cH:7][cH:8][c:9]([OH:10])[cH:11]1	2	3	5	{'number_of_atoms': 21.000000000000004, 'charge': 0.0, 'multiplicity': 1.0, 'dipole': 3.4953201656213975, 'molar_mass': 150.17680000000004, 'molar_volume': 1254.4905174470293, 'electronic_spatial_extent': 2115.40858677121, 'E_scf': -499.4242706029692, 'zero_point_correction': 0.17117275098350412, 'E_thermal_correction': 0.18150083183806015, 'H_thermal_correction': 0.18244483183806018, 'G_thermal_…	{'X': 2.301358, 'Y': -0.969384, 'Z': 0.0, 'VBur': 0.5394788149649805, 'Mulliken_charge': -0.3587139901788047, 'APT_charge': -0.03861869255532776, 'NPA_charge': -0.5467052669262099, 'NPA_core': 1.9992716402846027, 'NPA_valence': 4.53841425719503, 'NPA_Rydberg': 0.009020448701320054, 'NPA_total': 6.546705266926211, 'NMR_shift': 157.02735010489167, 'NMR_anisotropy': 30.25968448366466, 'ES_root_Mulli…	{'X': 1.570521, 'Y': 0.369981, 'Z': 0.0, 'VBur': 0.6030140382084488, 'Mulliken_charge': 0.4064257161039908, 'APT_charge': 0.9306330905223711, 'NPA_charge': 0.5759543560305015, 'NPA_core': 1.999287280460657, 'NPA_valence': 3.3882087909081893, 'NPA_Rydberg': 0.03655768555608282, 'NPA_total': 5.424045643969499, 'NMR_shift': 0.20593477814956584, 'NMR_anisotropy': 157.05683136585742, 'ES_root_Mulliken…	{'X': 0.06683, 'Y': 0.378892, 'Z': 0.0, 'VBur': 0.653962600608201, 'Mulliken_charge': 0.07547984887817706, 'APT_charge': -0.18483441968383932, 'NPA_charge': -0.13604229467197565, 'NPA_core': 1.9989583597153977, 'NPA_valence': 4.1218166237808855, 'NPA_Rydberg': 0.015267064415726056, 'NPA_total': 6.1360422946719755, 'NMR_shift': 58.895331535059825, 'NMR_anisotropy': 155.7113009268193, 'ES_root_Mull…	{'L': 4.711711898897712, 'B1': 1.9309161147372058, 'B5': 6.285628799537552}	{'L': 6.888401564318062, 'B1': 1.8538891874621164, 'B5': 4.001447538305504}	191
CC(C)C(=O)c1ccc(Br)cc1	Enz1	iPr-aryl	S	0.97	0	1.55	29867	0		3.16		3.99						[CH3:1][CH:2]([CH3:3])[C:4](=[O:5])[c:6]1[cH:7][cH:8][c:9]([Br:10])[cH:11][cH:12]1	2	4	6	{'number_of_atoms': 23.0, 'charge': 0.0, 'multiplicity': 1.0, 'dipole': 2.228759919865288, 'molar_mass': 227.10030000000003, 'molar_volume': 1428.6943721687808, 'electronic_spatial_extent': 4369.194957567814, 'E_scf': -3034.625465385554, 'zero_point_correction': 0.1855201789161947, 'E_thermal_correction': 0.19749437098799205, 'H_thermal_correction': 0.19843936835687154, 'G_thermal_correction': 0.…	{'X': 3.500848, 'Y': -0.60448, 'Z': -0.236359, 'VBur': 0.6580197775669419, 'Mulliken_charge': -0.16881084631371085, 'APT_charge': -0.025947154100714354, 'NPA_charge': -0.33273615507993637, 'NPA_core': 1.9991800000000004, 'NPA_valence': 4.32226210315435, 'NPA_Rydberg': 0.011294051925586635, 'NPA_total': 6.332736155079937, 'NMR_shift': 152.8596105286687, 'NMR_anisotropy': 21.321417102314594, 'ES_ro…	{'X': 2.536168, 'Y': 0.571563, 'Z': -0.049638, 'VBur': 0.6492073420662654, 'Mulliken_charge': 0.40728633589436386, 'APT_charge': 0.97812538497856, 'NPA_charge': 0.5783186055061292, 'NPA_core': 1.9992500000000002, 'NPA_valence': 3.3835034204566647, 'NPA_Rydberg': 0.038937921414796475, 'NPA_total': 5.421681394493872, 'NMR_shift': -2.9912378689115577, 'NMR_anisotropy': 159.26038727150765, 'ES_root_M…	{'X': 1.05132, 'Y': 0.330512, 'Z': -0.050676, 'VBur': 0.6681479925878338, 'Mulliken_charge': 0.07866184526847547, 'APT_charge': -0.33724833517950814, 'NPA_charge': -0.15206547273066248, 'NPA_core': 1.998949973688795, 'NPA_valence': 4.137725762153918, 'NPA_Rydberg': 0.015399710576743813, 'NPA_total': 6.152065472730663, 'NMR_shift': 62.95659652908478, 'NMR_anisotropy': 159.17771562272492, 'ES_root_…	{'L': 4.674001258530956, 'B1': 2.497401465614737, 'B5': 7.095644845040033}	{'L': 8.449353626824074, 'B1': 2.200966101087806, 'B5': 4.300860732984461}	192
CC(C)C(=O)c1ccc(Br)cc1	Enz2	iPr-aryl	S	0.97	0	1.55	29830	0		3.16		3.99						[CH3:1][CH:2]([CH3:3])[C:4](=[O:5])[c:6]1[cH:7][cH:8][c:9]([Br:10])[cH:11][cH:12]1	2	4	6	{'number_of_atoms': 23.0, 'charge': 0.0, 'multiplicity': 1.0, 'dipole': 2.228759919865288, 'molar_mass': 227.10030000000003, 'molar_volume': 1428.6943721687808, 'electronic_spatial_extent': 4369.194957567814, 'E_scf': -3034.625465385554, 'zero_point_correction': 0.1855201789161947, 'E_thermal_correction': 0.19749437098799205, 'H_thermal_correction': 0.19843936835687154, 'G_thermal_correction': 0.…	{'X': 3.500848, 'Y': -0.60448, 'Z': -0.236359, 'VBur': 0.6580197775669419, 'Mulliken_charge': -0.16881084631371085, 'APT_charge': -0.025947154100714354, 'NPA_charge': -0.33273615507993637, 'NPA_core': 1.9991800000000004, 'NPA_valence': 4.32226210315435, 'NPA_Rydberg': 0.011294051925586635, 'NPA_total': 6.332736155079937, 'NMR_shift': 152.8596105286687, 'NMR_anisotropy': 21.321417102314594, 'ES_ro…	{'X': 2.536168, 'Y': 0.571563, 'Z': -0.049638, 'VBur': 0.6492073420662654, 'Mulliken_charge': 0.40728633589436386, 'APT_charge': 0.97812538497856, 'NPA_charge': 0.5783186055061292, 'NPA_core': 1.9992500000000002, 'NPA_valence': 3.3835034204566647, 'NPA_Rydberg': 0.038937921414796475, 'NPA_total': 5.421681394493872, 'NMR_shift': -2.9912378689115577, 'NMR_anisotropy': 159.26038727150765, 'ES_root_M…	{'X': 1.05132, 'Y': 0.330512, 'Z': -0.050676, 'VBur': 0.6681479925878338, 'Mulliken_charge': 0.07866184526847547, 'APT_charge': -0.33724833517950814, 'NPA_charge': -0.15206547273066248, 'NPA_core': 1.998949973688795, 'NPA_valence': 4.137725762153918, 'NPA_Rydberg': 0.015399710576743813, 'NPA_total': 6.152065472730663, 'NMR_shift': 62.95659652908478, 'NMR_anisotropy': 159.17771562272492, 'ES_root_…	{'L': 4.674001258530956, 'B1': 2.497401465614737, 'B5': 7.095644845040033}	{'L': 8.449353626824074, 'B1': 2.200966101087806, 'B5': 4.300860732984461}	193
CC(C)C(=O)c1ccc(Br)cc1	Enz3	iPr-aryl	S	0.97	5741	1.55	34696	14		3.16	133391	3.99	1479	97.8	97.8		2.754870148	[CH3:1][CH:2]([CH3:3])[C:4](=[O:5])[c:6]1[cH:7][cH:8][c:9]([Br:10])[cH:11][cH:12]1	2	4	6	{'number_of_atoms': 23.0, 'charge': 0.0, 'multiplicity': 1.0, 'dipole': 2.228759919865288, 'molar_mass': 227.10030000000003, 'molar_volume': 1428.6943721687808, 'electronic_spatial_extent': 4369.194957567814, 'E_scf': -3034.625465385554, 'zero_point_correction': 0.1855201789161947, 'E_thermal_correction': 0.19749437098799205, 'H_thermal_correction': 0.19843936835687154, 'G_thermal_correction': 0.…	{'X': 3.500848, 'Y': -0.60448, 'Z': -0.236359, 'VBur': 0.6580197775669419, 'Mulliken_charge': -0.16881084631371085, 'APT_charge': -0.025947154100714354, 'NPA_charge': -0.33273615507993637, 'NPA_core': 1.9991800000000004, 'NPA_valence': 4.32226210315435, 'NPA_Rydberg': 0.011294051925586635, 'NPA_total': 6.332736155079937, 'NMR_shift': 152.8596105286687, 'NMR_anisotropy': 21.321417102314594, 'ES_ro…	{'X': 2.536168, 'Y': 0.571563, 'Z': -0.049638, 'VBur': 0.6492073420662654, 'Mulliken_charge': 0.40728633589436386, 'APT_charge': 0.97812538497856, 'NPA_charge': 0.5783186055061292, 'NPA_core': 1.9992500000000002, 'NPA_valence': 3.3835034204566647, 'NPA_Rydberg': 0.038937921414796475, 'NPA_total': 5.421681394493872, 'NMR_shift': -2.9912378689115577, 'NMR_anisotropy': 159.26038727150765, 'ES_root_M…	{'X': 1.05132, 'Y': 0.330512, 'Z': -0.050676, 'VBur': 0.6681479925878338, 'Mulliken_charge': 0.07866184526847547, 'APT_charge': -0.33724833517950814, 'NPA_charge': -0.15206547273066248, 'NPA_core': 1.998949973688795, 'NPA_valence': 4.137725762153918, 'NPA_Rydberg': 0.015399710576743813, 'NPA_total': 6.152065472730663, 'NMR_shift': 62.95659652908478, 'NMR_anisotropy': 159.17771562272492, 'ES_root_…	{'L': 4.674001258530956, 'B1': 2.497401465614737, 'B5': 7.095644845040033}	{'L': 8.449353626824074, 'B1': 2.200966101087806, 'B5': 4.300860732984461}	194
CC(C)C(=O)c1ccc(Br)cc1	Enz4	iPr-aryl	S	0.97	1372	1.55	30100	4		3.16	34065	3.99	174	99	99		3.241391147	[CH3:1][CH:2]([CH3:3])[C:4](=[O:5])[c:6]1[cH:7][cH:8][c:9]([Br:10])[cH:11][cH:12]1	2	4	6	{'number_of_atoms': 23.0, 'charge': 0.0, 'multiplicity': 1.0, 'dipole': 2.228759919865288, 'molar_mass': 227.10030000000003, 'molar_volume': 1428.6943721687808, 'electronic_spatial_extent': 4369.194957567814, 'E_scf': -3034.625465385554, 'zero_point_correction': 0.1855201789161947, 'E_thermal_correction': 0.19749437098799205, 'H_thermal_correction': 0.19843936835687154, 'G_thermal_correction': 0.…	{'X': 3.500848, 'Y': -0.60448, 'Z': -0.236359, 'VBur': 0.6580197775669419, 'Mulliken_charge': -0.16881084631371085, 'APT_charge': -0.025947154100714354, 'NPA_charge': -0.33273615507993637, 'NPA_core': 1.9991800000000004, 'NPA_valence': 4.32226210315435, 'NPA_Rydberg': 0.011294051925586635, 'NPA_total': 6.332736155079937, 'NMR_shift': 152.8596105286687, 'NMR_anisotropy': 21.321417102314594, 'ES_ro…	{'X': 2.536168, 'Y': 0.571563, 'Z': -0.049638, 'VBur': 0.6492073420662654, 'Mulliken_charge': 0.40728633589436386, 'APT_charge': 0.97812538497856, 'NPA_charge': 0.5783186055061292, 'NPA_core': 1.9992500000000002, 'NPA_valence': 3.3835034204566647, 'NPA_Rydberg': 0.038937921414796475, 'NPA_total': 5.421681394493872, 'NMR_shift': -2.9912378689115577, 'NMR_anisotropy': 159.26038727150765, 'ES_root_M…	{'X': 1.05132, 'Y': 0.330512, 'Z': -0.050676, 'VBur': 0.6681479925878338, 'Mulliken_charge': 0.07866184526847547, 'APT_charge': -0.33724833517950814, 'NPA_charge': -0.15206547273066248, 'NPA_core': 1.998949973688795, 'NPA_valence': 4.137725762153918, 'NPA_Rydberg': 0.015399710576743813, 'NPA_total': 6.152065472730663, 'NMR_shift': 62.95659652908478, 'NMR_anisotropy': 159.17771562272492, 'ES_root_…	{'L': 4.674001258530956, 'B1': 2.497401465614737, 'B5': 7.095644845040033}	{'L': 8.449353626824074, 'B1': 2.200966101087806, 'B5': 4.300860732984461}	195
CC(C)C(=O)c1ccc(Br)cc1	Enz6	iPr-aryl	R	0.97	0	1.55	29998	0		3.16		3.99						[CH3:1][CH:2]([CH3:3])[C:4](=[O:5])[c:6]1[cH:7][cH:8][c:9]([Br:10])[cH:11][cH:12]1	2	4	6	{'number_of_atoms': 23.0, 'charge': 0.0, 'multiplicity': 1.0, 'dipole': 2.228759919865288, 'molar_mass': 227.10030000000003, 'molar_volume': 1428.6943721687808, 'electronic_spatial_extent': 4369.194957567814, 'E_scf': -3034.625465385554, 'zero_point_correction': 0.1855201789161947, 'E_thermal_correction': 0.19749437098799205, 'H_thermal_correction': 0.19843936835687154, 'G_thermal_correction': 0.…	{'X': 3.500848, 'Y': -0.60448, 'Z': -0.236359, 'VBur': 0.6580197775669419, 'Mulliken_charge': -0.16881084631371085, 'APT_charge': -0.025947154100714354, 'NPA_charge': -0.33273615507993637, 'NPA_core': 1.9991800000000004, 'NPA_valence': 4.32226210315435, 'NPA_Rydberg': 0.011294051925586635, 'NPA_total': 6.332736155079937, 'NMR_shift': 152.8596105286687, 'NMR_anisotropy': 21.321417102314594, 'ES_ro…	{'X': 2.536168, 'Y': 0.571563, 'Z': -0.049638, 'VBur': 0.6492073420662654, 'Mulliken_charge': 0.40728633589436386, 'APT_charge': 0.97812538497856, 'NPA_charge': 0.5783186055061292, 'NPA_core': 1.9992500000000002, 'NPA_valence': 3.3835034204566647, 'NPA_Rydberg': 0.038937921414796475, 'NPA_total': 5.421681394493872, 'NMR_shift': -2.9912378689115577, 'NMR_anisotropy': 159.26038727150765, 'ES_root_M…	{'X': 1.05132, 'Y': 0.330512, 'Z': -0.050676, 'VBur': 0.6681479925878338, 'Mulliken_charge': 0.07866184526847547, 'APT_charge': -0.33724833517950814, 'NPA_charge': -0.15206547273066248, 'NPA_core': 1.998949973688795, 'NPA_valence': 4.137725762153918, 'NPA_Rydberg': 0.015399710576743813, 'NPA_total': 6.152065472730663, 'NMR_shift': 62.95659652908478, 'NMR_anisotropy': 159.17771562272492, 'ES_root_…	{'L': 4.674001258530956, 'B1': 2.497401465614737, 'B5': 7.095644845040033}	{'L': 8.449353626824074, 'B1': 2.200966101087806, 'B5': 4.300860732984461}	196
CC(C)C(=O)c1ccc(Br)cc1	Enz7	iPr-aryl	R	0.97	5763	1.55	27700	17		3.16	2578	3.99	192372	97.4	-97.4		-2.651333856	[CH3:1][CH:2]([CH3:3])[C:4](=[O:5])[c:6]1[cH:7][cH:8][c:9]([Br:10])[cH:11][cH:12]1	2	4	6	{'number_of_atoms': 23.0, 'charge': 0.0, 'multiplicity': 1.0, 'dipole': 2.228759919865288, 'molar_mass': 227.10030000000003, 'molar_volume': 1428.6943721687808, 'electronic_spatial_extent': 4369.194957567814, 'E_scf': -3034.625465385554, 'zero_point_correction': 0.1855201789161947, 'E_thermal_correction': 0.19749437098799205, 'H_thermal_correction': 0.19843936835687154, 'G_thermal_correction': 0.…	{'X': 3.500848, 'Y': -0.60448, 'Z': -0.236359, 'VBur': 0.6580197775669419, 'Mulliken_charge': -0.16881084631371085, 'APT_charge': -0.025947154100714354, 'NPA_charge': -0.33273615507993637, 'NPA_core': 1.9991800000000004, 'NPA_valence': 4.32226210315435, 'NPA_Rydberg': 0.011294051925586635, 'NPA_total': 6.332736155079937, 'NMR_shift': 152.8596105286687, 'NMR_anisotropy': 21.321417102314594, 'ES_ro…	{'X': 2.536168, 'Y': 0.571563, 'Z': -0.049638, 'VBur': 0.6492073420662654, 'Mulliken_charge': 0.40728633589436386, 'APT_charge': 0.97812538497856, 'NPA_charge': 0.5783186055061292, 'NPA_core': 1.9992500000000002, 'NPA_valence': 3.3835034204566647, 'NPA_Rydberg': 0.038937921414796475, 'NPA_total': 5.421681394493872, 'NMR_shift': -2.9912378689115577, 'NMR_anisotropy': 159.26038727150765, 'ES_root_M…	{'X': 1.05132, 'Y': 0.330512, 'Z': -0.050676, 'VBur': 0.6681479925878338, 'Mulliken_charge': 0.07866184526847547, 'APT_charge': -0.33724833517950814, 'NPA_charge': -0.15206547273066248, 'NPA_core': 1.998949973688795, 'NPA_valence': 4.137725762153918, 'NPA_Rydberg': 0.015399710576743813, 'NPA_total': 6.152065472730663, 'NMR_shift': 62.95659652908478, 'NMR_anisotropy': 159.17771562272492, 'ES_root_…	{'L': 4.674001258530956, 'B1': 2.497401465614737, 'B5': 7.095644845040033}	{'L': 8.449353626824074, 'B1': 2.200966101087806, 'B5': 4.300860732984461}	197
CC(C)C(=O)c1ccc(Br)cc1	Enz8	iPr-aryl	R	0.97	375	1.55	20710	2		3.16		3.99						[CH3:1][CH:2]([CH3:3])[C:4](=[O:5])[c:6]1[cH:7][cH:8][c:9]([Br:10])[cH:11][cH:12]1	2	4	6	{'number_of_atoms': 23.0, 'charge': 0.0, 'multiplicity': 1.0, 'dipole': 2.228759919865288, 'molar_mass': 227.10030000000003, 'molar_volume': 1428.6943721687808, 'electronic_spatial_extent': 4369.194957567814, 'E_scf': -3034.625465385554, 'zero_point_correction': 0.1855201789161947, 'E_thermal_correction': 0.19749437098799205, 'H_thermal_correction': 0.19843936835687154, 'G_thermal_correction': 0.…	{'X': 3.500848, 'Y': -0.60448, 'Z': -0.236359, 'VBur': 0.6580197775669419, 'Mulliken_charge': -0.16881084631371085, 'APT_charge': -0.025947154100714354, 'NPA_charge': -0.33273615507993637, 'NPA_core': 1.9991800000000004, 'NPA_valence': 4.32226210315435, 'NPA_Rydberg': 0.011294051925586635, 'NPA_total': 6.332736155079937, 'NMR_shift': 152.8596105286687, 'NMR_anisotropy': 21.321417102314594, 'ES_ro…	{'X': 2.536168, 'Y': 0.571563, 'Z': -0.049638, 'VBur': 0.6492073420662654, 'Mulliken_charge': 0.40728633589436386, 'APT_charge': 0.97812538497856, 'NPA_charge': 0.5783186055061292, 'NPA_core': 1.9992500000000002, 'NPA_valence': 3.3835034204566647, 'NPA_Rydberg': 0.038937921414796475, 'NPA_total': 5.421681394493872, 'NMR_shift': -2.9912378689115577, 'NMR_anisotropy': 159.26038727150765, 'ES_root_M…	{'X': 1.05132, 'Y': 0.330512, 'Z': -0.050676, 'VBur': 0.6681479925878338, 'Mulliken_charge': 0.07866184526847547, 'APT_charge': -0.33724833517950814, 'NPA_charge': -0.15206547273066248, 'NPA_core': 1.998949973688795, 'NPA_valence': 4.137725762153918, 'NPA_Rydberg': 0.015399710576743813, 'NPA_total': 6.152065472730663, 'NMR_shift': 62.95659652908478, 'NMR_anisotropy': 159.17771562272492, 'ES_root_…	{'L': 4.674001258530956, 'B1': 2.497401465614737, 'B5': 7.095644845040033}	{'L': 8.449353626824074, 'B1': 2.200966101087806, 'B5': 4.300860732984461}	198
CC(C)C(=O)c1ccc(Br)cc1	Enz9	iPr-aryl	R	0.97	2912	1.55	20025	13		3.16	554	3.99	81312	98.6	-98.6		-3.034117982	[CH3:1][CH:2]([CH3:3])[C:4](=[O:5])[c:6]1[cH:7][cH:8][c:9]([Br:10])[cH:11][cH:12]1	2	4	6	{'number_of_atoms': 23.0, 'charge': 0.0, 'multiplicity': 1.0, 'dipole': 2.228759919865288, 'molar_mass': 227.10030000000003, 'molar_volume': 1428.6943721687808, 'electronic_spatial_extent': 4369.194957567814, 'E_scf': -3034.625465385554, 'zero_point_correction': 0.1855201789161947, 'E_thermal_correction': 0.19749437098799205, 'H_thermal_correction': 0.19843936835687154, 'G_thermal_correction': 0.…	{'X': 3.500848, 'Y': -0.60448, 'Z': -0.236359, 'VBur': 0.6580197775669419, 'Mulliken_charge': -0.16881084631371085, 'APT_charge': -0.025947154100714354, 'NPA_charge': -0.33273615507993637, 'NPA_core': 1.9991800000000004, 'NPA_valence': 4.32226210315435, 'NPA_Rydberg': 0.011294051925586635, 'NPA_total': 6.332736155079937, 'NMR_shift': 152.8596105286687, 'NMR_anisotropy': 21.321417102314594, 'ES_ro…	{'X': 2.536168, 'Y': 0.571563, 'Z': -0.049638, 'VBur': 0.6492073420662654, 'Mulliken_charge': 0.40728633589436386, 'APT_charge': 0.97812538497856, 'NPA_charge': 0.5783186055061292, 'NPA_core': 1.9992500000000002, 'NPA_valence': 3.3835034204566647, 'NPA_Rydberg': 0.038937921414796475, 'NPA_total': 5.421681394493872, 'NMR_shift': -2.9912378689115577, 'NMR_anisotropy': 159.26038727150765, 'ES_root_M…	{'X': 1.05132, 'Y': 0.330512, 'Z': -0.050676, 'VBur': 0.6681479925878338, 'Mulliken_charge': 0.07866184526847547, 'APT_charge': -0.33724833517950814, 'NPA_charge': -0.15206547273066248, 'NPA_core': 1.998949973688795, 'NPA_valence': 4.137725762153918, 'NPA_Rydberg': 0.015399710576743813, 'NPA_total': 6.152065472730663, 'NMR_shift': 62.95659652908478, 'NMR_anisotropy': 159.17771562272492, 'ES_root_…	{'L': 4.674001258530956, 'B1': 2.497401465614737, 'B5': 7.095644845040033}	{'L': 8.449353626824074, 'B1': 2.200966101087806, 'B5': 4.300860732984461}	199
CC(C)C(=O)c1ccc(F)cc1	Enz1	iPr-aryl	S	0.78	0	1.35	7258	0										[CH3:1][CH:2]([CH3:3])[C:4](=[O:5])[c:6]1[cH:7][cH:8][c:9]([F:10])[cH:11][cH:12]1	2	4	6	{'number_of_atoms': 23.0, 'charge': 0.0, 'multiplicity': 1.0, 'dipole': 2.27367773526211, 'molar_mass': 166.1947, 'molar_volume': 1478.7347851928112, 'electronic_spatial_extent': 2600.0713642714827, 'E_scf': -562.7547923680818, 'zero_point_correction': 0.1874142505882064, 'E_thermal_correction': 0.1987613921241378, 'H_thermal_correction': 0.19970638980387664, 'G_thermal_correction': 0.14959294895…	{'X': 2.402463, 'Y': -0.53421, 'Z': -0.233384, 'VBur': 0.6581812820594192, 'Mulliken_charge': -0.16756460026378894, 'APT_charge': -0.02176769193447863, 'NPA_charge': -0.3320246640505976, 'NPA_core': 1.99918, 'NPA_valence': 4.321511090848395, 'NPA_Rydberg': 0.01133357320220258, 'NPA_total': 6.332024664050598, 'NMR_shift': 152.97104867583613, 'NMR_anisotropy': 20.851017524869036, 'ES_root_Mulliken_…	{'X': 1.374922, 'Y': 0.588549, 'Z': -0.04601, 'VBur': 0.6483440380580228, 'Mulliken_charge': 0.40576080947806814, 'APT_charge': 0.9352275720950101, 'NPA_charge': 0.5776286542485211, 'NPA_core': 1.99924, 'NPA_valence': 3.384133225163027, 'NPA_Rydberg': 0.03898814379106359, 'NPA_total': 5.422371345751479, 'NMR_shift': -2.288953555699204, 'NMR_anisotropy': 158.47836788839703, 'ES_root_Mulliken_charg…	{'X': -0.092614, 'Y': 0.269264, 'Z': -0.053761, 'VBur': 0.6685398028477914, 'Mulliken_charge': 0.07425215029594426, 'APT_charge': -0.3521403357865799, 'NPA_charge': -0.1673349421562932, 'NPA_core': 1.9989499767973884, 'NPA_valence': 4.153165220587633, 'NPA_Rydberg': 0.015219767973882949, 'NPA_total': 6.167334942156293, 'NMR_shift': 65.34328961092793, 'NMR_anisotropy': 155.14926134689372, 'ES_root…	{'L': 4.674446482750236, 'B1': 2.4224901242275294, 'B5': 6.23079290751874}	{'L': 7.493114544311803, 'B1': 2.206099795804315, 'B5': 4.2974468490132605}	200
[truncated: 135 more rows]
