# Supplementary material for: A machine learning-based workflow for transaminase selection
Source: Chem Sci. 2026 May 20;17(25):12334–45. doi: 10.1039/d6sc00852f (PMC13187754; doi:10.1039/d6sc00852f)
Supplement: SC-017-D6SC00852F-s003 [file SC-017-D6SC00852F-s003.zip]

Archive with 7 entries (5 files):
- results/
- results/boltzmann_modeling/
- results/boltzmann_modeling/conversion_predictions.csv
- results/boltzmann_modeling/cyclic_heldout_predictions_final.csv
- results/boltzmann_modeling/scaleup_predictions.csv
- results/boltzmann_modeling/selected_features_ddg.json
- results/boltzmann_modeling/selectivity_predictions.csv
