# Supplementary material for: A machine learning-based workflow for transaminase selection
Source: Chem Sci. 2026 May 20;17(25):12334–45. doi: 10.1039/d6sc00852f (PMC13187754; doi:10.1039/d6sc00852f)
Supplement: SC-017-D6SC00852F-s003 [file SC-017-D6SC00852F-s003.zip › results/boltzmann_modeling/conversion_predictions.csv]

Ketone_Smiles	Enzyme	Ketone_Type	Enzyme_Type	conversion	ee	raw_ee	ddg	dummy	Probs_conversion_ohe	Predicted_conversion_ohe	Probs_conversion_fgp	Predicted_conversion_fgp	Probs_conversion_physchem	Predicted_conversion_physchem	Probs_conversion_dft	Predicted_conversion_dft	Probs_conversion_physchemdft	Predicted_conversion_physchemdft	ACTUAL_BIN
CC(=O)COc1ccccc1	Enz1	alkyl-alkyl	S	100	97.1	97.1	2.583533586	0	0.24	0	0.59	1	0.62	1	0.84	1	0.71	1	1
COC(C)(C)CC(C)=O	Enz1	alkyl-alkyl	S	100	100	100	6.064437222	8	0.22	0	0.57	1	0.7	1	0.84	1	0.69	1	1
CC(=O)CC(C)(C)c1ccccc1	Enz1	alkyl-alkyl	S	29	100	-100	6.064437222	16	0.23	0	0.53	1	0.24	0	0.66	1	0.34	0	1
CC(=O)Cc1cnccn1	Enz1	alkyl-alkyl	S	100	96.8	96.8	2.52232038	24	0.31	0	0.58	1	0.7	1	0.89	1	0.69	1	1
CC(=O)CN1CCOCC1	Enz1	alkyl-alkyl	S	39	100	-100	6.064437222	32	0.25	0	0.56	1	0.63	1	0.92	1	0.66	1	1
CC(=O)c1ccc(C#N)cc1	Enz1	methyl-aryl	S	100	99.8	-99.8	4.229398181	40	0.19	0	0.23	0	0.42	0	0.55	1	0.54	1	1
CC(=O)c1ccc(O)cc1	Enz1	methyl-aryl	S	25				48	0.24	0	0.61	1	0.72	1	0.33	0	0.61	1	0
CC(=O)c1ccc(-n2ccnc2)cc1	Enz1	methyl-aryl	S	15	100	-100	6.064437222	56	0.35	0	0.44	0	0.54	1	0.45	0	0.55	1	0
CC(=O)c1cccc(OC(F)(F)F)c1	Enz1	methyl-aryl	S	9	99	-99	3.241391147	64	0.26	0	0.48	0	0.47	0	0.71	1	0.59	1	0
CC(=O)c1cccc(NC(=O)OC(C)(C)C)c1	Enz1	methyl-aryl	S	11	99.7	99.7	3.980802308	72	0.26	0	0.49	0	0.62	1	0.31	0	0.52	1	0
CC(=O)c1cccc([N+](=O)[O-])c1	Enz1	methyl-aryl	S	35	99.8	-99.8	4.229398181	80	0.24	0	0.22	0	0.49	0	0.64	1	0.6	1	1
CC(=O)c1ccccc1OC(F)F	Enz1	methyl-aryl	S	94	100	-100	6.064437222	88	0.24	0	0.37	0	0.21	0	0.22	0	0.27	0	1
COC(=O)c1csc(C(C)=O)n1	Enz1	methyl-aryl	S	34	97.3	97.3	2.62791302	96	0.23	0	0.54	1	0.72	1	0.93	1	0.77	1	1
CC(=O)c1nc2ccccc2s1	Enz1	methyl-aryl	S	27	72.2	72.2	1.116706438	104	0.24	0	0.62	1	0.42	0	0.76	1	0.51	1	1
CCn1nc(C)c(C(C)=O)c1C	Enz1	methyl-aryl	S	1				112	0.34	0	0.67	1	0.29	0	0.46	0	0.33	0	0
CC(=O)c1ccncc1Cl	Enz1	methyl-aryl	S	100	100	100	6.064437222	120	0.28	0	0.54	1	0.59	1	0.61	1	0.62	1	1
CC(=O)c1ncc(Br)cn1	Enz1	methyl-aryl	S	100	96.7	-96.7	2.503165909	128	0.26	0	0.55	1	0.67	1	0.86	1	0.78	1	1
O=C(CO)c1ccc(Cl)cc1	Enz1	hydroxymethyl-aryl	S	93	97.8	-97.8	2.754870148	136	0.28	0	0.62	1	0.82	1	0.66	1	0.74	1	1
CS(=O)(=O)c1ccc(C(=O)CO)cc1	Enz1	hydroxymethyl-aryl	S	63	100	-100	6.064437222	144	0.31	0	0.67	1	0.53	1	0.78	1	0.59	1	1
O=C(CO)c1cccc(Br)c1	Enz1	hydroxymethyl-aryl	S	97	99.5	99.5	3.667381185	152	0.27	0	0.5	0	0.82	1	0.67	1	0.77	1	1
O=C(CO)c1ccc(Cl)c(Cl)c1	Enz1	hydroxymethyl-aryl	S	82	100	100	6.064437222	160	0.25	0	0.72	1	0.75	1	0.82	1	0.81	1	1
CCC(=O)c1cccc(F)c1	Enz1	ethyl-aryl	S	9	100	-100	6.064437222	168	0.25	0	0.17	0	0.25	0	0.03	0	0.18	0	0
CCC(=O)c1cccc([N+](=O)[O-])c1	Enz1	ethyl-aryl	S	1	100	100	6.064437222	176	0.29	0	0.55	1	0.47	0	0.48	0	0.55	1	0
CCC(=O)c1cccc(O)c1	Enz1	ethyl-aryl	S	8	100	100	6.064437222	184	0.29	0	0.29	0	0.51	1	0.06	0	0.31	0	0
CC(C)C(=O)c1ccc(Br)cc1	Enz1	iPr-aryl	S	0				192	0.3	0	0.31	0	0.23	0	0.17	0	0.12	0	0
CC(C)C(=O)c1ccc(F)cc1	Enz1	iPr-aryl	S	0				200	0.3	0	0.12	0	0.15	0	0	0	0.09	0	0
CC(C)C(=O)c1cccs1	Enz1	iPr-aryl	S	0				208	0.3	0	0.39	0	0.35	0	0.15	0	0.29	0	0
O=C(c1ccncc1)C1CC1	Enz1	cyPr-aryl	S	0				216	0.26	0	0.38	0	0.14	0	0.41	0	0.2	0	0
Cc1cc(C(=O)C2CC2)ccc1F	Enz1	cyPr-aryl	S	0				224	0.3	0	0.18	0	0.04	0	0.05	0	0.1	0	0
O=C(Cc1ccccn1)C(F)(F)F	Enz1	CF3	S	0				232	0.24	0	0.5	0	0.44	0	0.34	0	0.36	0	0
Cn1cc(C(=O)C(F)(F)F)cn1	Enz1	CF3	S	0				240	0.18	0	0.36	0	0.42	0	0.27	0	0.34	0	0
COc1ccc2c(c1)CCC2=O	Enz1	cyclic	S	0				248	0.25	0	0.26	0	0.13	0	0.06	0	0.19	0	0
O=C1CCc2ccc(Br)cc21	Enz1	cyclic	S	0				256	0.25	0	0.2	0	0.17	0	0.17	0	0.18	0	0
O=C1COc2cc(F)ccc21	Enz1	cyclic	S	3				264	0.25	0	0.19	0	0.63	1	0.37	0	0.53	1	0
O=C1CCCc2ccccc21	Enz1	cyclic	S	14	100	-100	6.064437222	272	0.3	0	0.14	0	0.11	0	0.1	0	0.1	0	0
O=C1CCCc2cc(F)ccc21	Enz1	cyclic	S	4				280	0.3	0	0.06	0	0.04	0	0.05	0	0.02	0	0
O=C1CCOc2cccnc21	Enz1	cyclic	S	82	98.1	-98.1	2.845571828	288	0.21	0	0.12	0	0.38	0	0.55	1	0.4	0	1
Cn1c2c(ccc1=O)C(=O)CCC2	Enz1	cyclic	S	0				296	0.32	0	0.17	0	0.28	0	0.06	0	0.14	0	0
O=C1CCN(C(=O)OCc2ccccc2)C1	Enz1	cyclic	S	99	96.9	-96.9	2.542072988	304	0.24	0	0.64	1	0.71	1	0.47	0	0.59	1	1
O=C1CCCN(C(=O)OCc2ccccc2)C1	Enz1	cyclic	S	100	100	100	6.064437222	312	0.23	0	0.61	1	0.58	1	0.15	0	0.42	0	1
O=C1CCCN(Cc2ccccc2)C1	Enz1	cyclic	S	3				320	0.29	0	0.51	1	0.48	0	0.61	1	0.58	1	0
O=C1CCN(Cc2ccccc2)C2(CCC2)C1	Enz1	cyclic	S	10	79.9	-79.9	1.34209094	328	0.3	0	0.36	0	0.45	0	0.57	1	0.53	1	0
CC(=O)COc1ccccc1	Enz2	alkyl-alkyl	S	100	98.7	98.7	3.079806761	1	0.13	0	0.58	1	0.5	0	0.81	1	0.71	1	1
COC(C)(C)CC(C)=O	Enz2	alkyl-alkyl	S	100	100	100	6.064437222	9	0.2	0	0.51	1	0.59	1	0.78	1	0.66	1	1
CC(=O)CC(C)(C)c1ccccc1	Enz2	alkyl-alkyl	S	26	100	-100	6.064437222	17	0.2	0	0.55	1	0.26	0	0.63	1	0.4	0	1
CC(=O)Cc1cnccn1	Enz2	alkyl-alkyl	S	100	99.3	99.3	3.460725927	25	0.18	0	0.59	1	0.66	1	0.81	1	0.76	1	1
CC(=O)CN1CCOCC1	Enz2	alkyl-alkyl	S	49	100	-100	6.064437222	33	0.2	0	0.49	0	0.5	0	0.86	1	0.67	1	1
CC(=O)c1ccc(C#N)cc1	Enz2	methyl-aryl	S	100	99.9	-99.9	4.654157971	41	0.17	0	0.36	0	0.52	1	0.78	1	0.58	1	1
CC(=O)c1ccc(O)cc1	Enz2	methyl-aryl	S	25				49	0.19	0	0.72	1	0.73	1	0.55	1	0.78	1	0
CC(=O)c1ccc(-n2ccnc2)cc1	Enz2	methyl-aryl	S	29	100	-100	6.064437222	57	0.15	0	0.41	0	0.54	1	0.32	0	0.55	1	1
CC(=O)c1cccc(OC(F)(F)F)c1	Enz2	methyl-aryl	S	5	98.5	-98.5	2.991561315	65	0.27	0	0.49	0	0.45	0	0.82	1	0.64	1	0
CC(=O)c1cccc(NC(=O)OC(C)(C)C)c1	Enz2	methyl-aryl	S	6	100	100	6.064437222	73	0.27	0	0.47	0	0.56	1	0.4	0	0.62	1	0
CC(=O)c1cccc([N+](=O)[O-])c1	Enz2	methyl-aryl	S	41	99.8	-99.8	4.229398181	81	0.2	0	0.22	0	0.46	0	0.75	1	0.69	1	1
CC(=O)c1ccccc1OC(F)F	Enz2	methyl-aryl	S	86	100	-100	6.064437222	89	0.2	0	0.42	0	0.19	0	0.32	0	0.29	0	1
COC(=O)c1csc(C(C)=O)n1	Enz2	methyl-aryl	S	4	96.6	96.6	2.484573851	97	0.25	0	0.58	1	0.72	1	0.96	1	0.8	1	0
CC(=O)c1nc2ccccc2s1	Enz2	methyl-aryl	S	46	81	81	1.380287752	105	0.17	0	0.4	0	0.51	1	0.39	0	0.42	0	1
CCn1nc(C)c(C(C)=O)c1C	Enz2	methyl-aryl	S	18				113	0.27	0	0.67	1	0.39	0	0.42	0	0.47	0	0
CC(=O)c1ccncc1Cl	Enz2	methyl-aryl	S	100	100	100	6.064437222	121	0.21	0	0.58	1	0.65	1	0.62	1	0.62	1	1
CC(=O)c1ncc(Br)cn1	Enz2	methyl-aryl	S	100	96.3	-96.3	2.431859426	129	0.27	0	0.46	0	0.54	1	0.62	1	0.62	1	1
O=C(CO)c1ccc(Cl)cc1	Enz2	hydroxymethyl-aryl	S	88	96.8	-96.8	2.52232038	137	0.18	0	0.54	1	0.44	0	0.43	0	0.36	0	1
CS(=O)(=O)c1ccc(C(=O)CO)cc1	Enz2	hydroxymethyl-aryl	S	34	100	-100	6.064437222	145	0.22	0	0.53	1	0.41	0	0.49	0	0.39	0	1
O=C(CO)c1cccc(Br)c1	Enz2	hydroxymethyl-aryl	S	14	100	100	6.064437222	153	0.32	0	0.46	0	0.75	1	0.81	1	0.72	1	0
O=C(CO)c1ccc(Cl)c(Cl)c1	Enz2	hydroxymethyl-aryl	S	38	100	100	6.064437222	161	0.22	0	0.46	0	0.49	0	0.54	1	0.51	1	1
CCC(=O)c1cccc(F)c1	Enz2	ethyl-aryl	S	0	100	-100	6.064437222	169	0.3	0	0.08	0	0.19	0	0.09	0	0.2	0	0
CCC(=O)c1cccc([N+](=O)[O-])c1	Enz2	ethyl-aryl	S	0				177	0.35	0	0.4	0	0.52	1	0.39	0	0.43	0	0
CCC(=O)c1cccc(O)c1	Enz2	ethyl-aryl	S	7	100	100	6.064437222	185	0.35	0	0.1	0	0.49	0	0.03	0	0.33	0	0
CC(C)C(=O)c1ccc(Br)cc1	Enz2	iPr-aryl	S	0				193	0.25	0	0.26	0	0.24	0	0.14	0	0.15	0	0
CC(C)C(=O)c1ccc(F)cc1	Enz2	iPr-aryl	S	0				201	0.25	0	0.14	0	0.12	0	0.02	0	0.13	0	0
CC(C)C(=O)c1cccs1	Enz2	iPr-aryl	S	0				209	0.25	0	0.3	0	0.29	0	0.09	0	0.22	0	0
O=C(c1ccncc1)C1CC1	Enz2	cyPr-aryl	S	0				217	0.3	0	0.52	1	0.18	0	0.33	0	0.19	0	0
Cc1cc(C(=O)C2CC2)ccc1F	Enz2	cyPr-aryl	S	0				225	0.31	0	0.23	0	0.07	0	0.06	0	0.12	0	0
O=C(Cc1ccccn1)C(F)(F)F	Enz2	CF3	S	0				233	0.31	0	0.52	1	0.46	0	0.32	0	0.31	0	0
Cn1cc(C(=O)C(F)(F)F)cn1	Enz2	CF3	S	0				241	0.26	0	0.28	0	0.41	0	0.22	0	0.27	0	0
COc1ccc2c(c1)CCC2=O	Enz2	cyclic	S	0				249	0.22	0	0.21	0	0.21	0	0.06	0	0.2	0	0
O=C1CCc2ccc(Br)cc21	Enz2	cyclic	S	0				257	0.29	0	0.1	0	0.12	0	0.13	0	0.19	0	0
O=C1COc2cc(F)ccc21	Enz2	cyclic	S	3				265	0.29	0	0.24	0	0.55	1	0.34	0	0.44	0	0
O=C1CCCc2ccccc21	Enz2	cyclic	S	11	100	-100	6.064437222	273	0.23	0	0.16	0	0.1	0	0.08	0	0.08	0	0
O=C1CCCc2cc(F)ccc21	Enz2	cyclic	S	3				281	0.23	0	0.02	0	0.02	0	0.04	0	0.02	0	0
O=C1CCOc2cccnc21	Enz2	cyclic	S	100	98.9	-98.9	3.182719517	289	0.21	0	0.2	0	0.37	0	0.53	1	0.35	0	1
Cn1c2c(ccc1=O)C(=O)CCC2	Enz2	cyclic	S	0				297	0.3	0	0.17	0	0.34	0	0.03	0	0.17	0	0
O=C1CCN(C(=O)OCc2ccccc2)C1	Enz2	cyclic	S	95	97.7	-97.7	2.727340147	305	0.18	0	0.62	1	0.71	1	0.44	0	0.55	1	1
O=C1CCCN(C(=O)OCc2ccccc2)C1	Enz2	cyclic	S	100	100	100	6.064437222	313	0.24	0	0.62	1	0.57	1	0.16	0	0.42	0	1
O=C1CCCN(Cc2ccccc2)C1	Enz2	cyclic	S	0				321	0.26	0	0.48	0	0.63	1	0.56	1	0.61	1	0
O=C1CCN(Cc2ccccc2)C2(CCC2)C1	Enz2	cyclic	S	1	100	-100	6.064437222	329	0.27	0	0.37	0	0.42	0	0.52	1	0.46	0	0
CC(=O)COc1ccccc1	Enz3	alkyl-alkyl	S	100	98.1	98.1	2.845571828	2	0.58	1	0.71	1	0.68	1	0.83	1	0.75	1	1
COC(C)(C)CC(C)=O	Enz3	alkyl-alkyl	S	100	100	100	6.064437222	10	0.63	1	0.63	1	0.63	1	0.86	1	0.68	1	1
CC(=O)CC(C)(C)c1ccccc1	Enz3	alkyl-alkyl	S	97	99.7	-99.7	3.980802308	18	0.61	1	0.75	1	0.48	0	0.82	1	0.57	1	1
CC(=O)Cc1cnccn1	Enz3	alkyl-alkyl	S	100	98.2	98.2	2.878989295	26	0.57	1	0.69	1	0.69	1	0.77	1	0.69	1	1
CC(=O)CN1CCOCC1	Enz3	alkyl-alkyl	S	100	100	-100	6.064437222	34	0.57	1	0.68	1	0.71	1	0.84	1	0.72	1	1
CC(=O)c1ccc(C#N)cc1	Enz3	methyl-aryl	S	100	99.5	-99.5	3.667381185	42	0.59	1	0.3	0	0.7	1	0.69	1	0.69	1	1
CC(=O)c1ccc(O)cc1	Enz3	methyl-aryl	S	15	100	-100	6.064437222	50	0.66	1	0.76	1	0.89	1	0.6	1	0.86	1	0
CC(=O)c1ccc(-n2ccnc2)cc1	Enz3	methyl-aryl	S	70	99.9	-99.9	4.654157971	58	0.57	1	0.45	0	0.48	0	0.27	0	0.44	0	1
CC(=O)c1cccc(OC(F)(F)F)c1	Enz3	methyl-aryl	S	5	97.8	-97.8	2.754870148	66	0.68	1	0.59	1	0.55	1	0.8	1	0.61	1	0
CC(=O)c1cccc(NC(=O)OC(C)(C)C)c1	Enz3	methyl-aryl	S	22	99.2	99.2	3.378649741	74	0.68	1	0.68	1	0.72	1	0.6	1	0.66	1	0
CC(=O)c1cccc([N+](=O)[O-])c1	Enz3	methyl-aryl	S	60	99.2	-99.2	3.378649741	82	0.56	1	0.61	1	0.74	1	0.69	1	0.77	1	1
CC(=O)c1ccccc1OC(F)F	Enz3	methyl-aryl	S	100	99.9	-99.9	4.654157971	90	0.56	1	0.42	0	0.3	0	0.33	0	0.25	0	1
COC(=O)c1csc(C(C)=O)n1	Enz3	methyl-aryl	S	9	91.6	91.6	1.914948778	98	0.72	1	0.5	0	0.65	1	0.5	0	0.71	1	0
CC(=O)c1nc2ccccc2s1	Enz3	methyl-aryl	S	6				106	0.61	1	0.59	1	0.51	1	0.32	0	0.47	0	0
CCn1nc(C)c(C(C)=O)c1C	Enz3	methyl-aryl	S	23	100	-100	6.064437222	114	0.7	1	0.68	1	0.54	1	0.37	0	0.54	1	0
CC(=O)c1ccncc1Cl	Enz3	methyl-aryl	S	100	99.8	99.8	4.229398181	122	0.54	1	0.59	1	0.6	1	0.75	1	0.71	1	1
CC(=O)c1ncc(Br)cn1	Enz3	methyl-aryl	S	100	91.8	-91.8	1.930343947	130	0.58	1	0.45	0	0.5	0	0.68	1	0.57	1	1
O=C(CO)c1ccc(Cl)cc1	Enz3	hydroxymethyl-aryl	S	99	99.8	-99.8	4.229398181	138	0.54	1	0.85	1	0.78	1	0.59	1	0.73	1	1
CS(=O)(=O)c1ccc(C(=O)CO)cc1	Enz3	hydroxymethyl-aryl	S	89	99.9	-99.9	4.654157971	146	0.57	1	0.8	1	0.59	1	0.84	1	0.64	1	1
O=C(CO)c1cccc(Br)c1	Enz3	hydroxymethyl-aryl	S	99	99.6	99.6	3.804331522	154	0.61	1	0.79	1	0.86	1	0.77	1	0.84	1	1
O=C(CO)c1ccc(Cl)c(Cl)c1	Enz3	hydroxymethyl-aryl	S	98	100	100	6.064437222	162	0.65	1	0.9	1	0.71	1	0.77	1	0.68	1	1
CCC(=O)c1cccc(F)c1	Enz3	ethyl-aryl	S	67	99	-99	3.241391147	170	0.62	1	0.57	1	0.53	1	0.7	1	0.58	1	1
CCC(=O)c1cccc([N+](=O)[O-])c1	Enz3	ethyl-aryl	S	26	99.4	99.4	3.555428319	178	0.62	1	0.92	1	0.54	1	0.7	1	0.61	1	1
CCC(=O)c1cccc(O)c1	Enz3	ethyl-aryl	S	81	100	100	6.064437222	186	0.62	1	0.73	1	0.68	1	0.52	1	0.69	1	1
CC(C)C(=O)c1ccc(Br)cc1	Enz3	iPr-aryl	S	14	97.8	97.8	2.754870148	194	0.65	1	0.31	0	0.31	0	0.33	0	0.26	0	0
CC(C)C(=O)c1ccc(F)cc1	Enz3	iPr-aryl	S	0				202	0.65	1	0.18	0	0.48	0	0.26	0	0.41	0	0
CC(C)C(=O)c1cccs1	Enz3	iPr-aryl	S	2				210	0.65	1	0.27	0	0.48	0	0.16	0	0.3	0	0
O=C(c1ccncc1)C1CC1	Enz3	cyPr-aryl	S	19.7	96.6	-96.6	2.484573851	218	0.73	1	0.55	1	0.44	0	0.55	1	0.44	0	0
Cc1cc(C(=O)C2CC2)ccc1F	Enz3	cyPr-aryl	S	0				226	0.65	1	0.35	0	0.16	0	0.21	0	0.14	0	0
O=C(Cc1ccccn1)C(F)(F)F	Enz3	CF3	S	0				234	0.68	1	0.67	1	0.43	0	0.42	0	0.5	0	0
Cn1cc(C(=O)C(F)(F)F)cn1	Enz3	CF3	S	18				242	0.68	1	0.38	0	0.43	0	0.31	0	0.33	0	0
COc1ccc2c(c1)CCC2=O	Enz3	cyclic	S	3				250	0.59	1	0.35	0	0.39	0	0.13	0	0.32	0	0
O=C1CCc2ccc(Br)cc21	Enz3	cyclic	S	3				258	0.64	1	0.46	0	0.25	0	0.44	0	0.25	0	0
O=C1COc2cc(F)ccc21	Enz3	cyclic	S	4				266	0.64	1	0.27	0	0.62	1	0.24	0	0.55	1	0
O=C1CCCc2ccccc21	Enz3	cyclic	S	34	98.4	-98.4	2.951732143	274	0.57	1	0.29	0	0.1	0	0.28	0	0.13	0	1
O=C1CCCc2cc(F)ccc21	Enz3	cyclic	S	4				282	0.68	1	0.33	0	0.36	0	0.51	1	0.33	0	0
O=C1CCOc2cccnc21	Enz3	cyclic	S	98	98.1	-98.1	2.845571828	290	0.6	1	0.34	0	0.42	0	0.64	1	0.39	0	1
Cn1c2c(ccc1=O)C(=O)CCC2	Enz3	cyclic	S	0				298	0.61	1	0.39	0	0.42	0	0.15	0	0.3	0	0
O=C1CCN(C(=O)OCc2ccccc2)C1	Enz3	cyclic	S	98	98.3	-98.3	2.914299519	306	0.55	1	0.85	1	0.64	1	0.66	1	0.69	1	1
O=C1CCCN(C(=O)OCc2ccccc2)C1	Enz3	cyclic	S	100	100	100	6.064437222	314	0.61	1	0.79	1	0.68	1	0.5	0	0.63	1	1
O=C1CCCN(Cc2ccccc2)C1	Enz3	cyclic	S	8				322	0.67	1	0.82	1	0.88	1	0.96	1	0.95	1	0
O=C1CCN(Cc2ccccc2)C2(CCC2)C1	Enz3	cyclic	S	100	74.6	-74.6	1.180469863	330	0.58	1	0.5	0	0.38	0	0.58	1	0.46	0	1
CC(=O)COc1ccccc1	Enz4	alkyl-alkyl	S	100	99.9	99.9	4.654157971	3	0.78	1	0.74	1	0.83	1	0.92	1	0.91	1	1
COC(C)(C)CC(C)=O	Enz4	alkyl-alkyl	S	100	100	100	6.064437222	11	0.86	1	0.92	1	0.78	1	0.9	1	0.88	1	1
CC(=O)CC(C)(C)c1ccccc1	Enz4	alkyl-alkyl	S	99	100	-100	6.064437222	19	0.83	1	0.9	1	0.61	1	0.91	1	0.71	1	1
CC(=O)Cc1cnccn1	Enz4	alkyl-alkyl	S	100	98.3	98.3	2.914299519	27	0.81	1	0.86	1	0.79	1	0.8	1	0.87	1	1
CC(=O)CN1CCOCC1	Enz4	alkyl-alkyl	S	100	100	-100	6.064437222	35	0.82	1	0.78	1	0.69	1	0.91	1	0.81	1	1
CC(=O)c1ccc(C#N)cc1	Enz4	methyl-aryl	S	100	100	-100	6.064437222	43	0.8	1	0.88	1	0.89	1	0.78	1	0.92	1	1
CC(=O)c1ccc(O)cc1	Enz4	methyl-aryl	S	50	100	-100	6.064437222	51	0.8	1	0.85	1	0.93	1	0.91	1	0.89	1	1
CC(=O)c1ccc(-n2ccnc2)cc1	Enz4	methyl-aryl	S	96	99.8	-99.8	4.229398181	59	0.83	1	0.83	1	0.72	1	0.62	1	0.81	1	1
CC(=O)c1cccc(OC(F)(F)F)c1	Enz4	methyl-aryl	S	16	99.5	-99.5	3.667381185	67	0.88	1	0.74	1	0.61	1	1	1	0.73	1	0
CC(=O)c1cccc(NC(=O)OC(C)(C)C)c1	Enz4	methyl-aryl	S	41	100	100	6.064437222	75	0.79	1	0.74	1	0.79	1	0.7	1	0.65	1	1
CC(=O)c1cccc([N+](=O)[O-])c1	Enz4	methyl-aryl	S	99	99.8	-99.8	4.229398181	83	0.84	1	0.6	1	0.65	1	0.72	1	0.73	1	1
CC(=O)c1ccccc1OC(F)F	Enz4	methyl-aryl	S	99	100	-100	6.064437222	91	0.84	1	0.7	1	0.38	0	0.8	1	0.37	0	1
COC(=O)c1csc(C(C)=O)n1	Enz4	methyl-aryl	S	2	89.6	89.6	1.777739599	99	0.86	1	0.9	1	0.79	1	0.9	1	0.92	1	0
CC(=O)c1nc2ccccc2s1	Enz4	methyl-aryl	S	68	88.5	88.5	1.712609446	107	0.84	1	0.71	1	0.51	1	0.46	0	0.5	0	1
CCn1nc(C)c(C(C)=O)c1C	Enz4	methyl-aryl	S	32	100	-100	6.064437222	115	0.83	1	0.88	1	0.48	0	0.83	1	0.63	1	1
CC(=O)c1ccncc1Cl	Enz4	methyl-aryl	S	100	100	100	6.064437222	123	0.81	1	0.86	1	0.86	1	0.7	1	0.84	1	1
CC(=O)c1ncc(Br)cn1	Enz4	methyl-aryl	S	99	96.3	-96.3	2.431859426	131	0.83	1	0.82	1	0.6	1	0.61	1	0.73	1	1
O=C(CO)c1ccc(Cl)cc1	Enz4	hydroxymethyl-aryl	S	100	100	-100	6.064437222	139	0.82	1	0.88	1	0.93	1	0.67	1	0.85	1	1
CS(=O)(=O)c1ccc(C(=O)CO)cc1	Enz4	hydroxymethyl-aryl	S	100	99.9	-99.9	4.654157971	147	0.79	1	0.86	1	0.71	1	0.84	1	0.59	1	1
O=C(CO)c1cccc(Br)c1	Enz4	hydroxymethyl-aryl	S	71	100	100	6.064437222	155	0.83	1	0.76	1	0.89	1	0.72	1	0.81	1	1
O=C(CO)c1ccc(Cl)c(Cl)c1	Enz4	hydroxymethyl-aryl	S	92	100	100	6.064437222	163	0.83	1	0.87	1	0.75	1	0.77	1	0.72	1	1
CCC(=O)c1cccc(F)c1	Enz4	ethyl-aryl	S	77	100	-100	6.064437222	171	0.79	1	0.47	0	0.41	0	0.57	1	0.43	0	1
CCC(=O)c1cccc([N+](=O)[O-])c1	Enz4	ethyl-aryl	S	12	100	100	6.064437222	179	0.85	1	0.97	1	0.73	1	0.73	1	0.71	1	0
CCC(=O)c1cccc(O)c1	Enz4	ethyl-aryl	S	96	100	100	6.064437222	187	0.8	1	0.72	1	0.9	1	0.57	1	0.77	1	1
CC(C)C(=O)c1ccc(Br)cc1	Enz4	iPr-aryl	S	4	99	99	3.241391147	195	0.92	1	0.36	0	0.45	0	0.28	0	0.33	0	0
CC(C)C(=O)c1ccc(F)cc1	Enz4	iPr-aryl	S	0				203	0.92	1	0.26	0	0.36	0	0.16	0	0.26	0	0
CC(C)C(=O)c1cccs1	Enz4	iPr-aryl	S	0				211	0.92	1	0.42	0	0.42	0	0.15	0	0.33	0	0
O=C(c1ccncc1)C1CC1	Enz4	cyPr-aryl	S	0	97.9	-97.9	2.783666501	219	0.81	1	0.6	1	0.41	0	0.62	1	0.44	0	0
Cc1cc(C(=O)C2CC2)ccc1F	Enz4	cyPr-aryl	S	0				227	0.81	1	0.37	0	0.15	0	0.27	0	0.12	0	0
O=C(Cc1ccccn1)C(F)(F)F	Enz4	CF3	S	0				235	0.86	1	0.71	1	0.39	0	0.28	0	0.38	0	0
Cn1cc(C(=O)C(F)(F)F)cn1	Enz4	CF3	S	15				243	0.83	1	0.6	1	0.33	0	0.15	0	0.27	0	0
COc1ccc2c(c1)CCC2=O	Enz4	cyclic	S	4				251	0.84	1	0.41	0	0.4	0	0.41	0	0.43	0	0
O=C1CCc2ccc(Br)cc21	Enz4	cyclic	S	7				259	0.87	1	0.53	1	0.37	0	0.43	0	0.48	0	0
O=C1COc2cc(F)ccc21	Enz4	cyclic	S	6				267	0.87	1	0.32	0	0.55	1	0.49	0	0.66	1	0
O=C1CCCc2ccccc21	Enz4	cyclic	S	83	100	-100	6.064437222	275	0.82	1	0.26	0	0.21	0	0.35	0	0.19	0	1
O=C1CCCc2cc(F)ccc21	Enz4	cyclic	S	19	100	-100	6.064437222	283	0.85	1	0.37	0	0.32	0	0.54	1	0.36	0	0
O=C1CCOc2cccnc21	Enz4	cyclic	S	100	98.3	-98.3	2.914299519	291	0.69	1	0.43	0	0.48	0	0.76	1	0.5	0	1
Cn1c2c(ccc1=O)C(=O)CCC2	Enz4	cyclic	S	0				299	0.8	1	0.52	1	0.44	0	0.28	0	0.39	0	0
O=C1CCN(C(=O)OCc2ccccc2)C1	Enz4	cyclic	S	97	89.6	-89.6	1.777739599	307	0.75	1	0.87	1	0.78	1	0.68	1	0.77	1	1
O=C1CCCN(C(=O)OCc2ccccc2)C1	Enz4	cyclic	S	100	100	100	6.064437222	315	0.81	1	0.81	1	0.78	1	0.43	0	0.59	1	1
O=C1CCCN(Cc2ccccc2)C1	Enz4	cyclic	S	10				323	0.89	1	0.83	1	0.8	1	0.87	1	0.86	1	0
O=C1CCN(Cc2ccccc2)C2(CCC2)C1	Enz4	cyclic	S	71	98.1	-98.1	2.845571828	331	0.8	1	0.63	1	0.46	0	0.6	1	0.46	0	1
CC(=O)COc1ccccc1	Enz6	alkyl-alkyl	R	100	98.4	-98.4	-2.951732143	4	0.83	1	0.87	1	0.78	1	0.92	1	0.81	1	1
COC(C)(C)CC(C)=O	Enz6	alkyl-alkyl	R	100	100	-100	-6.064437222	12	0.86	1	0.78	1	0.66	1	0.9	1	0.76	1	1
CC(=O)CC(C)(C)c1ccccc1	Enz6	alkyl-alkyl	R	96	99.7	99.7	-3.980802308	20	0.87	1	0.84	1	0.38	0	0.91	1	0.65	1	1
CC(=O)Cc1cnccn1	Enz6	alkyl-alkyl	R	100	100	-100	-6.064437222	28	0.84	1	0.83	1	0.81	1	0.83	1	0.79	1	1
CC(=O)CN1CCOCC1	Enz6	alkyl-alkyl	R	100	100	100	-6.064437222	36	0.85	1	0.75	1	0.8	1	0.96	1	0.9	1	1
CC(=O)c1ccc(C#N)cc1	Enz6	methyl-aryl	R	100	96.1	96.1	-2.398998461	44	0.85	1	0.58	1	0.67	1	0.76	1	0.7	1	1
CC(=O)c1ccc(O)cc1	Enz6	methyl-aryl	R	10	99.2	99.2	-3.378649741	52	0.87	1	0.9	1	0.87	1	0.64	1	0.81	1	0
CC(=O)c1ccc(-n2ccnc2)cc1	Enz6	methyl-aryl	R	62	99.6	99.6	-3.804331522	60	0.81	1	0.81	1	0.73	1	0.38	0	0.53	1	1
CC(=O)c1cccc(OC(F)(F)F)c1	Enz6	methyl-aryl	R	4	98.3	98.3	-2.914299519	68	0.84	1	0.78	1	0.61	1	0.97	1	0.85	1	0
CC(=O)c1cccc(NC(=O)OC(C)(C)C)c1	Enz6	methyl-aryl	R	41	99.5	-99.5	-3.667381185	76	0.85	1	0.69	1	0.71	1	0.41	0	0.64	1	1
CC(=O)c1cccc([N+](=O)[O-])c1	Enz6	methyl-aryl	R	36	99.4	99.4	-3.555428319	84	0.82	1	0.45	0	0.52	1	0.66	1	0.61	1	1
CC(=O)c1ccccc1OC(F)F	Enz6	methyl-aryl	R	93	99.9	99.9	-4.654157971	92	0.82	1	0.62	1	0.32	0	0.36	0	0.34	0	1
COC(=O)c1csc(C(C)=O)n1	Enz6	methyl-aryl	R	99	99.4	-99.4	-3.555428319	100	0.84	1	0.83	1	0.81	1	0.94	1	0.81	1	1
CC(=O)c1nc2ccccc2s1	Enz6	methyl-aryl	R	48	91.2	-91.2	-1.885182187	108	0.79	1	0.84	1	0.61	1	0.84	1	0.61	1	1
CCn1nc(C)c(C(C)=O)c1C	Enz6	methyl-aryl	R	23				116	0.9	1	0.92	1	0.72	1	0.53	1	0.68	1	0
CC(=O)c1ccncc1Cl	Enz6	methyl-aryl	R	100	99.7	-99.7	-3.980802308	124	0.8	1	0.81	1	0.71	1	0.75	1	0.75	1	1
CC(=O)c1ncc(Br)cn1	Enz6	methyl-aryl	R	100	100	100	-6.064437222	132	0.8	1	0.75	1	0.67	1	0.94	1	0.91	1	1
O=C(CO)c1ccc(Cl)cc1	Enz6	hydroxymethyl-aryl	R	98	98.2	98.2	-2.878989295	140	0.8	1	0.86	1	0.9	1	0.68	1	0.9	1	1
CS(=O)(=O)c1ccc(C(=O)CO)cc1	Enz6	hydroxymethyl-aryl	R	100	98.9	98.9	-3.182719517	148	0.84	1	0.84	1	0.69	1	0.82	1	0.73	1	1
O=C(CO)c1cccc(Br)c1	Enz6	hydroxymethyl-aryl	R	100	100	-100	-6.064437222	156	0.84	1	0.72	1	0.79	1	0.82	1	0.86	1	1
O=C(CO)c1ccc(Cl)c(Cl)c1	Enz6	hydroxymethyl-aryl	R	94	100	-100	-6.064437222	164	0.86	1	0.88	1	0.79	1	0.85	1	0.84	1	1
CCC(=O)c1cccc(F)c1	Enz6	ethyl-aryl	R	25	99.4	99.4	-3.555428319	172	0.88	1	0.47	0	0.35	0	0.64	1	0.45	0	0
CCC(=O)c1cccc([N+](=O)[O-])c1	Enz6	ethyl-aryl	R	16	99.7	-99.7	-3.980802308	180	0.91	1	0.83	1	0.73	1	0.66	1	0.72	1	0
CCC(=O)c1cccc(O)c1	Enz6	ethyl-aryl	R	27	99.5	-99.5	-3.667381185	188	0.92	1	0.4	0	0.49	0	0.28	0	0.38	0	1
CC(C)C(=O)c1ccc(Br)cc1	Enz6	iPr-aryl	R	0				196	0.86	1	0.34	0	0.48	0	0.26	0	0.32	0	0
CC(C)C(=O)c1ccc(F)cc1	Enz6	iPr-aryl	R	1				204	0.86	1	0.21	0	0.18	0	0.04	0	0.13	0	0
CC(C)C(=O)c1cccs1	Enz6	iPr-aryl	R	0				212	0.86	1	0.52	1	0.48	0	0.45	0	0.37	0	0
O=C(c1ccncc1)C1CC1	Enz6	cyPr-aryl	R	30	96.8	96.8	-2.52232038	220	0.83	1	0.55	1	0.28	0	0.61	1	0.4	0	1
Cc1cc(C(=O)C2CC2)ccc1F	Enz6	cyPr-aryl	R	0				228	0.89	1	0.52	1	0.25	0	0.52	1	0.28	0	0
O=C(Cc1ccccn1)C(F)(F)F	Enz6	CF3	R	1				236	0.8	1	0.8	1	0.82	1	0.86	1	0.75	1	0
Cn1cc(C(=O)C(F)(F)F)cn1	Enz6	CF3	R	39	96.2	96.2	-2.415216915	244	0.89	1	0.49	0	0.42	0	0.23	0	0.29	0	1
COc1ccc2c(c1)CCC2=O	Enz6	cyclic	R	2				252	0.85	1	0.34	0	0.54	1	0.13	0	0.47	0	0
O=C1CCc2ccc(Br)cc21	Enz6	cyclic	R	6				260	0.91	1	0.35	0	0.24	0	0.31	0	0.22	0	0
O=C1COc2cc(F)ccc21	Enz6	cyclic	R	7				268	0.91	1	0.26	0	0.57	1	0.52	1	0.57	1	0
O=C1CCCc2ccccc21	Enz6	cyclic	R	15	93.4	93.4	-2.068351976	276	0.81	1	0.39	0	0.33	0	0.27	0	0.27	0	0
O=C1CCCc2cc(F)ccc21	Enz6	cyclic	R	0				284	0.81	1	0.1	0	0.11	0	0.1	0	0.04	0	0
O=C1CCOc2cccnc21	Enz6	cyclic	R	100	97	97	-2.562462979	292	0.8	1	0.48	0	0.58	1	0.64	1	0.56	1	1
Cn1c2c(ccc1=O)C(=O)CCC2	Enz6	cyclic	R	0				300	0.86	1	0.31	0	0.61	1	0.14	0	0.4	0	0
O=C1CCN(C(=O)OCc2ccccc2)C1	Enz6	cyclic	R	100	97.2	97.2	-2.605332599	308	0.8	1	0.91	1	0.9	1	0.78	1	0.9	1	1
O=C1CCCN(C(=O)OCc2ccccc2)C1	Enz6	cyclic	R	100	100	-100	-6.064437222	316	0.81	1	0.91	1	0.88	1	0.87	1	0.87	1	1
O=C1CCCN(Cc2ccccc2)C1	Enz6	cyclic	R	71				324	0.81	1	0.71	1	0.8	1	0.82	1	0.77	1	1
O=C1CCN(Cc2ccccc2)C2(CCC2)C1	Enz6	cyclic	R	35	100	100	-6.064437222	332	0.85	1	0.81	1	0.75	1	0.96	1	0.74	1	1
CC(=O)COc1ccccc1	Enz7	alkyl-alkyl	R	100	25.9	-25.9	-0.324593438	5	0.88	1	0.85	1	0.9	1	0.86	1	0.89	1	1
COC(C)(C)CC(C)=O	Enz7	alkyl-alkyl	R	100	100	-100	-6.064437222	13	0.95	1	0.85	1	0.83	1	0.93	1	0.83	1	1
CC(=O)CC(C)(C)c1ccccc1	Enz7	alkyl-alkyl	R	81	99.9	99.9	-4.654157971	21	0.9	1	0.82	1	0.37	0	0.85	1	0.59	1	1
CC(=O)Cc1cnccn1	Enz7	alkyl-alkyl	R	100	96	-96	-2.383182582	29	0.89	1	0.86	1	0.9	1	0.85	1	0.85	1	1
CC(=O)CN1CCOCC1	Enz7	alkyl-alkyl	R	100	100	100	-6.064437222	37	0.92	1	0.73	1	0.82	1	0.89	1	0.83	1	1
CC(=O)c1ccc(C#N)cc1	Enz7	methyl-aryl	R	100	99.8	99.8	-4.229398181	45	0.84	1	0.87	1	0.89	1	0.82	1	0.91	1	1
CC(=O)c1ccc(O)cc1	Enz7	methyl-aryl	R	30	100	100	-6.064437222	53	0.84	1	0.92	1	0.91	1	0.68	1	0.86	1	1
CC(=O)c1ccc(-n2ccnc2)cc1	Enz7	methyl-aryl	R	76	100	100	-6.064437222	61	0.85	1	0.95	1	0.68	1	0.64	1	0.68	1	1
CC(=O)c1cccc(OC(F)(F)F)c1	Enz7	methyl-aryl	R	14	99.7	99.7	-3.980802308	69	0.84	1	0.87	1	0.64	1	0.97	1	0.83	1	0
CC(=O)c1cccc(NC(=O)OC(C)(C)C)c1	Enz7	methyl-aryl	R	44	100	-100	-6.064437222	77	0.86	1	0.9	1	0.66	1	0.65	1	0.69	1	1
CC(=O)c1cccc([N+](=O)[O-])c1	Enz7	methyl-aryl	R	59	99.7	99.7	-3.980802308	85	0.83	1	0.61	1	0.7	1	0.7	1	0.78	1	1
CC(=O)c1ccccc1OC(F)F	Enz7	methyl-aryl	R	99	100	100	-6.064437222	93	0.83	1	0.62	1	0.31	0	0.6	1	0.34	0	1
COC(=O)c1csc(C(C)=O)n1	Enz7	methyl-aryl	R	90	99.3	-99.3	-3.460725927	101	0.88	1	0.84	1	0.84	1	0.89	1	0.83	1	1
CC(=O)c1nc2ccccc2s1	Enz7	methyl-aryl	R	54	95.3	-95.3	-2.282238034	109	0.91	1	0.88	1	0.54	1	0.82	1	0.7	1	1
CCn1nc(C)c(C(C)=O)c1C	Enz7	methyl-aryl	R	0				117	0.95	1	0.95	1	0.59	1	0.83	1	0.76	1	0
CC(=O)c1ccncc1Cl	Enz7	methyl-aryl	R	98	99.9	-99.9	-4.654157971	125	0.84	1	0.93	1	0.9	1	0.77	1	0.88	1	1
CC(=O)c1ncc(Br)cn1	Enz7	methyl-aryl	R	100	100	100	-6.064437222	133	0.89	1	0.86	1	0.83	1	0.85	1	0.91	1	1
O=C(CO)c1ccc(Cl)cc1	Enz7	hydroxymethyl-aryl	R	100	97	97	-2.562462979	141	0.91	1	0.95	1	0.94	1	0.69	1	0.86	1	1
CS(=O)(=O)c1ccc(C(=O)CO)cc1	Enz7	hydroxymethyl-aryl	R	98	99.9	99.9	-4.654157971	149	0.9	1	0.94	1	0.78	1	0.89	1	0.72	1	1
O=C(CO)c1cccc(Br)c1	Enz7	hydroxymethyl-aryl	R	97	99.7	-99.7	-3.980802308	157	0.88	1	0.84	1	0.93	1	0.8	1	0.88	1	1
O=C(CO)c1ccc(Cl)c(Cl)c1	Enz7	hydroxymethyl-aryl	R	96	100	-100	-6.064437222	165	0.89	1	0.95	1	0.85	1	0.76	1	0.8	1	1
CCC(=O)c1cccc(F)c1	Enz7	ethyl-aryl	R	41	100	100	-6.064437222	173	0.9	1	0.51	1	0.48	0	0.68	1	0.65	1	1
CCC(=O)c1cccc([N+](=O)[O-])c1	Enz7	ethyl-aryl	R	24	100	-100	-6.064437222	181	0.91	1	0.99	1	0.72	1	0.82	1	0.71	1	0
CCC(=O)c1cccc(O)c1	Enz7	ethyl-aryl	R	78	99.8	-99.8	-4.229398181	189	0.92	1	0.76	1	0.91	1	0.65	1	0.86	1	1
CC(C)C(=O)c1ccc(Br)cc1	Enz7	iPr-aryl	R	17	97.4	-97.4	-2.651333856	197	0.93	1	0.42	0	0.47	0	0.38	0	0.39	0	0
CC(C)C(=O)c1ccc(F)cc1	Enz7	iPr-aryl	R	7				205	0.93	1	0.31	0	0.38	0	0.12	0	0.34	0	0
CC(C)C(=O)c1cccs1	Enz7	iPr-aryl	R	3				213	0.93	1	0.49	0	0.64	1	0.29	0	0.56	1	0
O=C(c1ccncc1)C1CC1	Enz7	cyPr-aryl	R	37.1	98.3	98.3	-2.914299519	221	0.89	1	0.67	1	0.45	0	0.59	1	0.48	0	1
Cc1cc(C(=O)C2CC2)ccc1F	Enz7	cyPr-aryl	R	2				229	0.94	1	0.69	1	0.22	0	0.55	1	0.32	0	0
O=C(Cc1ccccn1)C(F)(F)F	Enz7	CF3	R	5				237	0.86	1	0.78	1	0.78	1	0.74	1	0.66	1	0
Cn1cc(C(=O)C(F)(F)F)cn1	Enz7	CF3	R	100	99.5	99.5	-3.667381185	245	0.92	1	0.58	1	0.38	0	0.21	0	0.32	0	1
COc1ccc2c(c1)CCC2=O	Enz7	cyclic	R	2				253	0.89	1	0.45	0	0.51	1	0.2	0	0.5	0	0
O=C1CCc2ccc(Br)cc21	Enz7	cyclic	R	6				261	0.92	1	0.55	1	0.4	0	0.47	0	0.56	1	0
O=C1COc2cc(F)ccc21	Enz7	cyclic	R	3				269	0.92	1	0.37	0	0.75	1	0.6	1	0.73	1	0
O=C1CCCc2ccccc21	Enz7	cyclic	R	56	100	100	-6.064437222	277	0.87	1	0.28	0	0.25	0	0.35	0	0.25	0	1
O=C1CCCc2cc(F)ccc21	Enz7	cyclic	R	7				285	0.93	1	0.41	0	0.23	0	0.41	0	0.33	0	0
O=C1CCOc2cccnc21	Enz7	cyclic	R	100	95.8	95.8	-2.352680421	293	0.89	1	0.59	1	0.6	1	0.82	1	0.59	1	1
Cn1c2c(ccc1=O)C(=O)CCC2	Enz7	cyclic	R	0				301	0.9	1	0.47	0	0.56	1	0.15	0	0.38	0	0
O=C1CCN(C(=O)OCc2ccccc2)C1	Enz7	cyclic	R	100	24.6	24.6	-0.307587631	309	0.85	1	0.85	1	0.79	1	0.67	1	0.72	1	1
O=C1CCCN(C(=O)OCc2ccccc2)C1	Enz7	cyclic	R	100	89.7	-89.7	-1.783979023	317	0.92	1	0.77	1	0.76	1	0.39	0	0.54	1	1
O=C1CCCN(Cc2ccccc2)C1	Enz7	cyclic	R	8				325	0.92	1	0.82	1	0.77	1	0.8	1	0.86	1	0
O=C1CCN(Cc2ccccc2)C2(CCC2)C1	Enz7	cyclic	R	100	100	100	-6.064437222	333	0.91	1	0.63	1	0.4	0	0.7	1	0.5	0	1
CC(=O)COc1ccccc1	Enz8	alkyl-alkyl	R	100	17.8	-17.8	-0.220346162	6	0.79	1	0.77	1	0.8	1	0.84	1	0.79	1	1
COC(C)(C)CC(C)=O	Enz8	alkyl-alkyl	R	100	100	-100	-6.064437222	14	0.76	1	0.71	1	0.64	1	0.9	1	0.67	1	1
CC(=O)CC(C)(C)c1ccccc1	Enz8	alkyl-alkyl	R	82	100	100	-6.064437222	22	0.77	1	0.72	1	0.35	0	0.87	1	0.61	1	1
CC(=O)Cc1cnccn1	Enz8	alkyl-alkyl	R	100	93.9	-93.9	-2.118175074	30	0.83	1	0.69	1	0.71	1	0.79	1	0.72	1	1
CC(=O)CN1CCOCC1	Enz8	alkyl-alkyl	R	74	100	100	-6.064437222	38	0.76	1	0.7	1	0.73	1	0.85	1	0.76	1	1
CC(=O)c1ccc(C#N)cc1	Enz8	methyl-aryl	R	95	99	99	-3.241391147	46	0.7	1	0.51	1	0.8	1	0.72	1	0.8	1	1
CC(=O)c1ccc(O)cc1	Enz8	methyl-aryl	R	10				54	0.7	1	0.87	1	0.89	1	0.56	1	0.89	1	0
CC(=O)c1ccc(-n2ccnc2)cc1	Enz8	methyl-aryl	R	48	100	100	-6.064437222	62	0.74	1	0.61	1	0.53	1	0.34	0	0.53	1	1
CC(=O)c1cccc(OC(F)(F)F)c1	Enz8	methyl-aryl	R	6	100	100	-6.064437222	70	0.8	1	0.69	1	0.61	1	0.83	1	0.73	1	0
CC(=O)c1cccc(NC(=O)OC(C)(C)C)c1	Enz8	methyl-aryl	R	20	100	-100	-6.064437222	78	0.8	1	0.74	1	0.68	1	0.48	0	0.68	1	0
CC(=O)c1cccc([N+](=O)[O-])c1	Enz8	methyl-aryl	R	33	99.8	99.8	-4.229398181	86	0.74	1	0.4	0	0.62	1	0.65	1	0.7	1	1
CC(=O)c1ccccc1OC(F)F	Enz8	methyl-aryl	R	99	100	100	-6.064437222	94	0.74	1	0.57	1	0.33	0	0.41	0	0.33	0	1
COC(=O)c1csc(C(C)=O)n1	Enz8	methyl-aryl	R	44	98.4	-98.4	-2.951732143	102	0.78	1	0.73	1	0.79	1	0.92	1	0.81	1	1
CC(=O)c1nc2ccccc2s1	Enz8	methyl-aryl	R	37	91.1	-91.1	-1.877942474	110	0.71	1	0.77	1	0.61	1	0.74	1	0.59	1	1
CCn1nc(C)c(C(C)=O)c1C	Enz8	methyl-aryl	R	18				118	0.85	1	0.87	1	0.51	1	0.51	1	0.5	0	0
CC(=O)c1ccncc1Cl	Enz8	methyl-aryl	R	100	99.8	-99.8	-4.229398181	126	0.76	1	0.65	1	0.76	1	0.73	1	0.81	1	1
CC(=O)c1ncc(Br)cn1	Enz8	methyl-aryl	R	100	100	100	-6.064437222	134	0.81	1	0.68	1	0.72	1	0.9	1	0.81	1	1
O=C(CO)c1ccc(Cl)cc1	Enz8	hydroxymethyl-aryl	R	96	94.5	94.5	-2.183470849	142	0.82	1	0.85	1	0.9	1	0.63	1	0.82	1	1
CS(=O)(=O)c1ccc(C(=O)CO)cc1	Enz8	hydroxymethyl-aryl	R	100	99.1	99.1	-3.306217014	150	0.75	1	0.8	1	0.68	1	0.76	1	0.71	1	1
O=C(CO)c1cccc(Br)c1	Enz8	hydroxymethyl-aryl	R	56	98.7	-98.7	-3.079806761	158	0.82	1	0.79	1	0.85	1	0.79	1	0.86	1	1
O=C(CO)c1ccc(Cl)c(Cl)c1	Enz8	hydroxymethyl-aryl	R	86	100	-100	-6.064437222	166	0.82	1	0.87	1	0.77	1	0.81	1	0.77	1	1
CCC(=O)c1cccc(F)c1	Enz8	ethyl-aryl	R	26	100	100	-6.064437222	174	0.77	1	0.47	0	0.45	0	0.58	1	0.52	1	1
CCC(=O)c1cccc([N+](=O)[O-])c1	Enz8	ethyl-aryl	R	14	100	-100	-6.064437222	182	0.8	1	0.94	1	0.69	1	0.83	1	0.69	1	0
CCC(=O)c1cccc(O)c1	Enz8	ethyl-aryl	R	42	100	-100	-6.064437222	190	0.72	1	0.56	1	0.7	1	0.48	0	0.58	1	1
CC(C)C(=O)c1ccc(Br)cc1	Enz8	iPr-aryl	R	2				198	0.82	1	0.35	0	0.39	0	0.24	0	0.29	0	0
CC(C)C(=O)c1ccc(F)cc1	Enz8	iPr-aryl	R	0				206	0.82	1	0.21	0	0.26	0	0.16	0	0.33	0	0
CC(C)C(=O)c1cccs1	Enz8	iPr-aryl	R	1				214	0.82	1	0.37	0	0.48	0	0.32	0	0.47	0	0
O=C(c1ccncc1)C1CC1	Enz8	cyPr-aryl	R	5.8				222	0.83	1	0.65	1	0.34	0	0.6	1	0.44	0	0
Cc1cc(C(=O)C2CC2)ccc1F	Enz8	cyPr-aryl	R	1				230	0.84	1	0.37	0	0.1	0	0.17	0	0.13	0	0
O=C(Cc1ccccn1)C(F)(F)F	Enz8	CF3	R	2				238	0.78	1	0.78	1	0.68	1	0.75	1	0.77	1	0
Cn1cc(C(=O)C(F)(F)F)cn1	Enz8	CF3	R	100	92.2	92.2	-1.962243911	246	0.79	1	0.43	0	0.38	0	0.25	0	0.34	0	1
COc1ccc2c(c1)CCC2=O	Enz8	cyclic	R	0				254	0.74	1	0.46	0	0.31	0	0.12	0	0.36	0	0
O=C1CCc2ccc(Br)cc21	Enz8	cyclic	R	2				262	0.73	1	0.47	0	0.38	0	0.42	0	0.34	0	0
O=C1COc2cc(F)ccc21	Enz8	cyclic	R	2				270	0.73	1	0.28	0	0.72	1	0.45	0	0.69	1	0
O=C1CCCc2ccccc21	Enz8	cyclic	R	30	100	100	-6.064437222	278	0.79	1	0.3	0	0.11	0	0.3	0	0.13	0	1
O=C1CCCc2cc(F)ccc21	Enz8	cyclic	R	3				286	0.8	1	0.38	0	0.22	0	0.52	1	0.35	0	0
O=C1CCOc2cccnc21	Enz8	cyclic	R	100	94.3	94.3	-2.160968642	294	0.65	1	0.53	1	0.5	0	0.73	1	0.52	1	1
Cn1c2c(ccc1=O)C(=O)CCC2	Enz8	cyclic	R	0				302	0.74	1	0.47	0	0.4	0	0.19	0	0.32	0	0
O=C1CCN(C(=O)OCc2ccccc2)C1	Enz8	cyclic	R	100	-4.2	-4.2	0.051468248	310	0.66	1	0.91	1	0.71	1	0.72	1	0.69	1	1
O=C1CCCN(C(=O)OCc2ccccc2)C1	Enz8	cyclic	R	100	67.4	-67.4	-1.001860942	318	0.8	1	0.87	1	0.71	1	0.42	0	0.58	1	1
O=C1CCCN(Cc2ccccc2)C1	Enz8	cyclic	R	7				326	0.86	1	0.89	1	0.85	1	0.91	1	0.86	1	0
O=C1CCN(Cc2ccccc2)C2(CCC2)C1	Enz8	cyclic	R	79	98.1	98.1	-2.845571828	334	0.75	1	0.59	1	0.38	0	0.57	1	0.44	0	1
CC(=O)COc1ccccc1	Enz9	alkyl-alkyl	R	100	14.6	-14.6	-0.180095175	7	0.62	1	0.71	1	0.7	1	0.81	1	0.72	1	1
COC(C)(C)CC(C)=O	Enz9	alkyl-alkyl	R	100	100	-100	-6.064437222	15	0.64	1	0.69	1	0.64	1	0.9	1	0.72	1	1
CC(=O)CC(C)(C)c1ccccc1	Enz9	alkyl-alkyl	R	79	100	100	-6.064437222	23	0.72	1	0.75	1	0.37	0	0.83	1	0.57	1	1
CC(=O)Cc1cnccn1	Enz9	alkyl-alkyl	R	100	97.5	-97.5	-2.675661058	31	0.67	1	0.67	1	0.64	1	0.75	1	0.77	1	1
CC(=O)CN1CCOCC1	Enz9	alkyl-alkyl	R	72	100	100	-6.064437222	39	0.7	1	0.66	1	0.73	1	0.88	1	0.79	1	1
CC(=O)c1ccc(C#N)cc1	Enz9	methyl-aryl	R	100	99.9	99.9	-4.654157971	47	0.64	1	0.46	0	0.75	1	0.76	1	0.72	1	1
CC(=O)c1ccc(O)cc1	Enz9	methyl-aryl	R	10				55	0.65	1	0.84	1	0.73	1	0.54	1	0.79	1	0
CC(=O)c1ccc(-n2ccnc2)cc1	Enz9	methyl-aryl	R	28	100	100	-6.064437222	63	0.67	1	0.58	1	0.47	0	0.4	0	0.48	0	1
CC(=O)c1cccc(OC(F)(F)F)c1	Enz9	methyl-aryl	R	5	100	100	-6.064437222	71	0.74	1	0.67	1	0.6	1	0.82	1	0.65	1	0
CC(=O)c1cccc(NC(=O)OC(C)(C)C)c1	Enz9	methyl-aryl	R	15	100	-100	-6.064437222	79	0.74	1	0.67	1	0.65	1	0.47	0	0.66	1	0
CC(=O)c1cccc([N+](=O)[O-])c1	Enz9	methyl-aryl	R	33	99.8	99.8	-4.229398181	87	0.73	1	0.41	0	0.58	1	0.7	1	0.68	1	1
CC(=O)c1ccccc1OC(F)F	Enz9	methyl-aryl	R	99	100	100	-6.064437222	95	0.73	1	0.54	1	0.23	0	0.4	0	0.31	0	1
COC(=O)c1csc(C(C)=O)n1	Enz9	methyl-aryl	R	43	98.2	-98.2	-2.878989295	103	0.7	1	0.71	1	0.77	1	0.9	1	0.84	1	1
CC(=O)c1nc2ccccc2s1	Enz9	methyl-aryl	R	40	89.3	-89.3	-1.759355749	111	0.61	1	0.79	1	0.57	1	0.76	1	0.56	1	1
CCn1nc(C)c(C(C)=O)c1C	Enz9	methyl-aryl	R	0				119	0.79	1	0.91	1	0.5	0	0.53	1	0.57	1	0
CC(=O)c1ccncc1Cl	Enz9	methyl-aryl	R	100	100	-100	-6.064437222	127	0.73	1	0.75	1	0.67	1	0.69	1	0.76	1	1
CC(=O)c1ncc(Br)cn1	Enz9	methyl-aryl	R	99	90.4	90.4	-1.829332642	135	0.68	1	0.73	1	0.73	1	0.9	1	0.79	1	1
O=C(CO)c1ccc(Cl)cc1	Enz9	hydroxymethyl-aryl	R	95	97.3	97.3	-2.62791302	143	0.78	1	0.83	1	0.86	1	0.68	1	0.77	1	1
CS(=O)(=O)c1ccc(C(=O)CO)cc1	Enz9	hydroxymethyl-aryl	R	95	99.6	99.6	-3.804331522	151	0.63	1	0.78	1	0.67	1	0.75	1	0.69	1	1
O=C(CO)c1cccc(Br)c1	Enz9	hydroxymethyl-aryl	R	56	100	-100	-6.064437222	159	0.74	1	0.63	1	0.76	1	0.76	1	0.8	1	1
O=C(CO)c1ccc(Cl)c(Cl)c1	Enz9	hydroxymethyl-aryl	R	72	100	-100	-6.064437222	167	0.75	1	0.84	1	0.76	1	0.87	1	0.81	1	1
CCC(=O)c1cccc(F)c1	Enz9	ethyl-aryl	R	51	100	100	-6.064437222	175	0.7	1	0.2	0	0.21	0	0.19	0	0.21	0	1
CCC(=O)c1cccc([N+](=O)[O-])c1	Enz9	ethyl-aryl	R	22	100	-100	-6.064437222	183	0.72	1	0.74	1	0.62	1	0.75	1	0.66	1	0
CCC(=O)c1cccc(O)c1	Enz9	ethyl-aryl	R	25	100	-100	-6.064437222	191	0.72	1	0.56	1	0.7	1	0.48	0	0.58	1	0
CC(C)C(=O)c1ccc(Br)cc1	Enz9	iPr-aryl	R	13	98.6	-98.6	-3.034117982	199	0.79	1	0.33	0	0.45	0	0.29	0	0.24	0	0
CC(C)C(=O)c1ccc(F)cc1	Enz9	iPr-aryl	R	0				207	0.79	1	0.19	0	0.26	0	0.09	0	0.28	0	0
CC(C)C(=O)c1cccs1	Enz9	iPr-aryl	R	0				215	0.79	1	0.4	0	0.44	0	0.31	0	0.4	0	0
O=C(c1ccncc1)C1CC1	Enz9	cyPr-aryl	R	5.7				223	0.8	1	0.6	1	0.41	0	0.55	1	0.46	0	0
Cc1cc(C(=O)C2CC2)ccc1F	Enz9	cyPr-aryl	R	1				231	0.76	1	0.31	0	0.1	0	0.17	0	0.21	0	0
O=C(Cc1ccccn1)C(F)(F)F	Enz9	CF3	R	0				239	0.78	1	0.74	1	0.64	1	0.74	1	0.75	1	0
Cn1cc(C(=O)C(F)(F)F)cn1	Enz9	CF3	R	84	97.4	97.4	-2.651333856	247	0.75	1	0.51	1	0.41	0	0.22	0	0.34	0	1
COc1ccc2c(c1)CCC2=O	Enz9	cyclic	R	0				255	0.78	1	0.37	0	0.21	0	0.12	0	0.31	0	0
O=C1CCc2ccc(Br)cc21	Enz9	cyclic	R	2				263	0.72	1	0.41	0	0.31	0	0.34	0	0.35	0	0
O=C1COc2cc(F)ccc21	Enz9	cyclic	R	2				271	0.72	1	0.22	0	0.69	1	0.52	1	0.67	1	0
O=C1CCCc2ccccc21	Enz9	cyclic	R	35	100	100	-6.064437222	279	0.73	1	0.3	0	0.14	0	0.2	0	0.07	0	1
O=C1CCCc2cc(F)ccc21	Enz9	cyclic	R	3				287	0.75	1	0.36	0	0.23	0	0.35	0	0.29	0	0
O=C1CCOc2cccnc21	Enz9	cyclic	R	98	97.9	97.9	-2.783666501	295	0.61	1	0.44	0	0.41	0	0.69	1	0.46	0	1
Cn1c2c(ccc1=O)C(=O)CCC2	Enz9	cyclic	R	0				303	0.77	1	0.47	0	0.37	0	0.21	0	0.26	0	0
O=C1CCN(C(=O)OCc2ccccc2)C1	Enz9	cyclic	R	100	39.2	39.2	-0.507228575	311	0.65	1	0.83	1	0.73	1	0.73	1	0.7	1	1
O=C1CCCN(C(=O)OCc2ccccc2)C1	Enz9	cyclic	R	100	86.3	-86.3	-1.598228223	319	0.72	1	0.81	1	0.68	1	0.42	0	0.58	1	1
O=C1CCCN(Cc2ccccc2)C1	Enz9	cyclic	R	10				327	0.78	1	0.83	1	0.85	1	0.89	1	0.86	1	0
O=C1CCN(Cc2ccccc2)C2(CCC2)C1	Enz9	cyclic	R	96	100	100	-6.064437222	335	0.6	1	0.57	1	0.41	0	0.55	1	0.43	0	1
