# Supplementary material for: A machine learning-based workflow for transaminase selection
Source: Chem Sci. 2026 May 20;17(25):12334–45. doi: 10.1039/d6sc00852f (PMC13187754; doi:10.1039/d6sc00852f)
Supplement: SC-017-D6SC00852F-s003 [file SC-017-D6SC00852F-s003.zip › results/boltzmann_modeling/cyclic_heldout_predictions_final.csv]

Ketone_Smiles	Enzyme	Enzyme_Type	conversion	ee	Raw_ee	ddg	dummy	Ketone_Type	Predicted_conversion	Predicted_ddg
Cc1cc(Cl)cc2c1OCC2=O	Enz1	S	0				0	cyclic	0	3.534948277422332
O=C1COc2cc(OCc3ccccc3)ccc21	Enz1	S	0				8	cyclic	0	2.699510337388191
COc1cc2c(c(OC)c1)C(=O)CC2	Enz1	S	0				16	cyclic	0	5.075881335
COc1cc2c(cc1C)CCC2=O	Enz1	S	0				24	cyclic	0	3.907428539419213
O=C1Cc2ccc(Cl)cc2C1	Enz1	S	85.57467033	49	49	0.656520373	32	cyclic	1	1.794869691198527
N#CC1(c2ccccn2)CCC(=O)CC1	Enz1	S	100	99	99	3.241391147	40	cyclic	0	3.6506614299625664
CC1(NC(=O)OCc2ccccc2)CCC(=O)CC1	Enz1	S	93.34784712	42.3	42.3	0.55276243	48	cyclic	0	3.420787442218497
CC1(C)CN(C(=O)OCc2ccccc2)CCC1=O	Enz1	S	28.24331909	100	-100	6.064437222	56	cyclic	0	11.421998268807002
COC1(OC)CCN(C(=O)OCc2ccccc2)CC1=O	Enz1	S	0				64	cyclic	0	16.53626995
Cc1cc(Cl)cc2c1OCCC2=O	Enz1	S	1.497203544	100	-100	6.064437222	72	cyclic	0	6.423963410322429
O=C1CCCN(C(=O)Oc2ccccc2)CC1	Enz1	S	98.86814356	60.7	60.7	0.862391101	80	cyclic	0	4.326665017664908
O=C1CCC(=O)N(Cc2ccccc2)CC1	Enz1	S	100	98.7	98.7	3.079806761	88	cyclic	0	3.742871980819993
O=C1CCCCN(C(=O)OCc2ccccc2)C1	Enz1	S	83.84976526	81.3	81.25710584	1.391047805	96	cyclic	0	5.625147189605153
O=C1CCN(C(=O)OCc2ccccc2)C2(CCC2)C1	Enz1	S	1.30673471				104	cyclic	0	4.648818596140604
O=C1CCC2(CC1)CN(Cc1ccccc1)CCO2	Enz1	S	57.82760582	100	100	6.064437222	112	cyclic	0	3.353252099041436
O=C1CCN(Cc2ccccc2)C2(CC2)C1	Enz1	S	67.03548566	100	-100	6.064437222	120	cyclic	0	3.662550351856283
O=C1CCN(Cc2ccccc2)c2ccccc21	Enz1	S	0				128	cyclic	0	6.265060339974122
O=C1CCC(O)(c2cccc(F)c2)CC1	Enz1	S	89.67261905	99	99	3.241391147	136	cyclic	0	3.024478495585448
COc1ccc(N2CCC(=O)CC2=O)cc1	Enz1	S	10.08132075	100	-100	6.064437222	144	cyclic	0	4.008932414101179
COc1cc(F)c2c(c1)C(=O)CCC2	Enz1	S	0				152	cyclic	0	6.217762185162475
O=C1CC(=O)C2(CCN(C(=O)OCc3ccccc3)CC2)N1	Enz1	S	0				160	cyclic	1	11.77482258682795
O=C1CC2(CCCC2)Oc2cc(O)ccc21	Enz1	S	0				168	cyclic	0	5.936599884
CN1CCC(=O)C(C)(C)C1	Enz1	S	100				176	cyclic	0	11.434191940333353
CC(C)(C)OC(=O)N1CC2(CC(=O)CN2Cc2ccccc2)C1	Enz1	S	23.83643123				184	cyclic	1	3.264322540255676
Cc1cc(Cl)cc2c1OCC2=O	Enz2	S	0				1	cyclic	0	-0.004722131
O=C1COc2cc(OCc3ccccc3)ccc21	Enz2	S	0				9	cyclic	0	1.178773096304926
COc1cc2c(c(OC)c1)C(=O)CC2	Enz2	S	0				17	cyclic	0	3.7630451401275455
COc1cc2c(cc1C)CCC2=O	Enz2	S	0				25	cyclic	0	2.6988135303461123
O=C1Cc2ccc(Cl)cc2C1	Enz2	S	83.96314936	34	34	0.433661928	33	cyclic	1	1.5707402541182027
N#CC1(c2ccccn2)CCC(=O)CC1	Enz2	S	100	98.9	98.9	3.182719517	41	cyclic	0	5.964420308009826
CC1(NC(=O)OCc2ccccc2)CCC(=O)CC1	Enz2	S	97.46927555	83.9	83.9	1.491439577	49	cyclic	0	7.661825530428331
CC1(C)CN(C(=O)OCc2ccccc2)CCC1=O	Enz2	S	29.84273273	100	-100	6.064437222	57	cyclic	0	11.852023873068156
COC1(OC)CCN(C(=O)OCc2ccccc2)CC1=O	Enz2	S	0				65	cyclic	0	9.683801046
Cc1cc(Cl)cc2c1OCCC2=O	Enz2	S	0				73	cyclic	0	6.110996429395129
O=C1CCCN(C(=O)Oc2ccccc2)CC1	Enz2	S	93.25053493	78.8	78.8	1.305707979	81	cyclic	0	7.312094840257552
O=C1CCC(=O)N(Cc2ccccc2)CC1	Enz2	S	100	92.4	92.4	1.978787053	89	cyclic	0	6.053830439282141
O=C1CCCCN(C(=O)OCc2ccccc2)C1	Enz2	S	77.4793668	80.7	80.72199089	1.369678701	97	cyclic	0	6.988810386248672
O=C1CCN(C(=O)OCc2ccccc2)C2(CCC2)C1	Enz2	S	0				105	cyclic	0	8.398475264028145
O=C1CCC2(CC1)CN(Cc1ccccc1)CCO2	Enz2	S	69.89522357	100	100	6.064437222	113	cyclic	0	7.078021408769461
O=C1CCN(Cc2ccccc2)C2(CC2)C1	Enz2	S	65.17689354	100	-100	6.064437222	121	cyclic	0	5.570818016270701
O=C1CCN(Cc2ccccc2)c2ccccc21	Enz2	S	0				129	cyclic	0	6.991589352187226
O=C1CCC(O)(c2cccc(F)c2)CC1	Enz2	S	100	100	100	6.064437222	137	cyclic	0	5.779892797
COc1ccc(N2CCC(=O)CC2=O)cc1	Enz2	S	5.503033724	100	-100	6.064437222	145	cyclic	0	5.933903535534483
COc1cc(F)c2c(c1)C(=O)CCC2	Enz2	S	0				153	cyclic	0	6.279857877965453
O=C1CC(=O)C2(CCN(C(=O)OCc3ccccc3)CC2)N1	Enz2	S	0				161	cyclic	1	8.177537057060968
O=C1CC2(CCCC2)Oc2cc(O)ccc21	Enz2	S	0				169	cyclic	0	5.471581429105653
CN1CCC(=O)C(C)(C)C1	Enz2	S	85.28949589				177	cyclic	0	9.715535117868589
CC(C)(C)OC(=O)N1CC2(CC(=O)CN2Cc2ccccc2)C1	Enz2	S	16.20990346				185	cyclic	1	3.736709753359954
Cc1cc(Cl)cc2c1OCC2=O	Enz3	S	0				2	cyclic	0	2.387779417676561
O=C1COc2cc(OCc3ccccc3)ccc21	Enz3	S	0				10	cyclic	0	2.7295629912889865
COc1cc2c(c(OC)c1)C(=O)CC2	Enz3	S	0				18	cyclic	0	3.3226201057279816
COc1cc2c(cc1C)CCC2=O	Enz3	S	0				26	cyclic	0	3.4030242683659893
O=C1Cc2ccc(Cl)cc2C1	Enz3	S	80.14864072	6.7	-6.7	-0.082178924	34	cyclic	1	3.250408565541792
N#CC1(c2ccccn2)CCC(=O)CC1	Enz3	S	100	28.8	-28.8	-0.362985506	42	cyclic	1	2.2372353355727235
CC1(NC(=O)OCc2ccccc2)CCC(=O)CC1	Enz3	S	100	54.1	-54.1	-0.741647735	50	cyclic	1	1.8015718601221529
CC1(C)CN(C(=O)OCc2ccccc2)CCC1=O	Enz3	S	35.49032992	100	-100	6.064437222	58	cyclic	1	0.7581817092879488
COC1(OC)CCN(C(=O)OCc2ccccc2)CC1=O	Enz3	S	0				66	cyclic	1	0.747001178
Cc1cc(Cl)cc2c1OCCC2=O	Enz3	S	2.194777229	100	-100	6.064437222	74	cyclic	0	3.2084914232638035
O=C1CCCN(C(=O)Oc2ccccc2)CC1	Enz3	S	100	79.8	79.8	1.33871146	82	cyclic	1	3.000225885
O=C1CCC(=O)N(Cc2ccccc2)CC1	Enz3	S	100	22.3	-22.3	-0.27777838	90	cyclic	1	3.520185451652959
O=C1CCCCN(C(=O)OCc2ccccc2)C1	Enz3	S	80.57343914	93.6	93.61900755	2.087828137	98	cyclic	1	3.909311604576894
O=C1CCN(C(=O)OCc2ccccc2)C2(CCC2)C1	Enz3	S	16.49722864	95.9	95.9	2.367749387	106	cyclic	1	2.0653556277968264
O=C1CCC2(CC1)CN(Cc1ccccc1)CCO2	Enz3	S	76.07578205	6.2	6.2	0.076029761	114	cyclic	1	2.0408622030485626
O=C1CCN(Cc2ccccc2)C2(CC2)C1	Enz3	S	100	90.7	-90.7	1.849738262	122	cyclic	1	2.538435508190496
O=C1CCN(Cc2ccccc2)c2ccccc21	Enz3	S	0				130	cyclic	0	2.1913972297031963
O=C1CCC(O)(c2cccc(F)c2)CC1	Enz3	S	100	33.5	33.5	0.426751159	138	cyclic	1	2.8870985074060926
COc1ccc(N2CCC(=O)CC2=O)cc1	Enz3	S	52.83936463	100	-100	6.064437222	146	cyclic	1	2.3975816168150224
COc1cc(F)c2c(c1)C(=O)CCC2	Enz3	S	5.031565597				154	cyclic	1	3.567467834253439
O=C1CC(=O)C2(CCN(C(=O)OCc3ccccc3)CC2)N1	Enz3	S	0				162	cyclic	1	2.0623641252064138
O=C1CC2(CCCC2)Oc2cc(O)ccc21	Enz3	S	0				170	cyclic	0	2.6750252512330297
CN1CCC(=O)C(C)(C)C1	Enz3	S	99.50300171				178	cyclic	0	2.700927391236033
CC(C)(C)OC(=O)N1CC2(CC(=O)CN2Cc2ccccc2)C1	Enz3	S	78.46911778				186	cyclic	1	1.7855596403888772
Cc1cc(Cl)cc2c1OCC2=O	Enz4	S	0				3	cyclic	0	-0.013032129
O=C1COc2cc(OCc3ccccc3)ccc21	Enz4	S	0				11	cyclic	0	-0.460285264
COc1cc2c(c(OC)c1)C(=O)CC2	Enz4	S	0				19	cyclic	0	1.6201244281076566
COc1cc2c(cc1C)CCC2=O	Enz4	S	0				27	cyclic	0	1.9890727761479925
O=C1Cc2ccc(Cl)cc2C1	Enz4	S	89.2699657	90.2	90.2	1.816062712	35	cyclic	1	1.639691424875167
N#CC1(c2ccccn2)CCC(=O)CC1	Enz4	S	100	100	100	6.064437222	43	cyclic	1	5.4989027586540935
CC1(NC(=O)OCc2ccccc2)CCC(=O)CC1	Enz4	S	100	83.5	83.5	1.475078277	51	cyclic	0	5.2498730777262015
CC1(C)CN(C(=O)OCc2ccccc2)CCC1=O	Enz4	S	41.94067714	100	-100	6.064437222	59	cyclic	1	4.292946824220749
COC1(OC)CCN(C(=O)OCc2ccccc2)CC1=O	Enz4	S	0				67	cyclic	0	0.8434732288189402
Cc1cc(Cl)cc2c1OCCC2=O	Enz4	S	8.955114914	100	-100	6.064437222	75	cyclic	0	5.8439579226607705
O=C1CCCN(C(=O)Oc2ccccc2)CC1	Enz4	S	100	61.2	61.2	0.872134206	83	cyclic	1	4.378712684133497
O=C1CCC(=O)N(Cc2ccccc2)CC1	Enz4	S	100	95.8	95.8	2.352680421	91	cyclic	0	5.7994592191050645
O=C1CCCCN(C(=O)OCc2ccccc2)C1	Enz4	S	97.88218684	86.7	86.86754874	1.617686822	99	cyclic	1	3.248323604066039
O=C1CCN(C(=O)OCc2ccccc2)C2(CCC2)C1	Enz4	S	25.81122726	99.3	99.3	3.460725927	107	cyclic	1	5.118352082675603
O=C1CCC2(CC1)CN(Cc1ccccc1)CCO2	Enz4	S	93.5428369	100	100	6.064437222	115	cyclic	0	5.280192901969437
O=C1CCN(Cc2ccccc2)C2(CC2)C1	Enz4	S	75.71821956	100	-100	6.064437222	123	cyclic	1	3.990865565489521
O=C1CCN(Cc2ccccc2)c2ccccc21	Enz4	S	0				131	cyclic	0	8.175022423998502
O=C1CCC(O)(c2cccc(F)c2)CC1	Enz4	S	84.44590164	75.2	75.2	1.197209283	139	cyclic	0	5.330454908983649
COc1ccc(N2CCC(=O)CC2=O)cc1	Enz4	S	71.82394305	100	-100	6.064437222	147	cyclic	1	6.375277296264765
COc1cc(F)c2c(c1)C(=O)CCC2	Enz4	S	4.196547922				155	cyclic	1	6.2358339242741625
O=C1CC(=O)C2(CCN(C(=O)OCc3ccccc3)CC2)N1	Enz4	S	0				163	cyclic	1	4.826575734108696
O=C1CC2(CCCC2)Oc2cc(O)ccc21	Enz4	S	0				171	cyclic	1	5.101090333204073
CN1CCC(=O)C(C)(C)C1	Enz4	S	100				179	cyclic	1	4.557150376979745
CC(C)(C)OC(=O)N1CC2(CC(=O)CN2Cc2ccccc2)C1	Enz4	S	47.4914966				187	cyclic	1	2.201165464794366
Cc1cc(Cl)cc2c1OCC2=O	Enz6	R	0				4	cyclic	1	-0.705637409
O=C1COc2cc(OCc3ccccc3)ccc21	Enz6	R	0				12	cyclic	0	-0.233829284
COc1cc2c(c(OC)c1)C(=O)CC2	Enz6	R	0				20	cyclic	0	-0.896683094
COc1cc2c(cc1C)CCC2=O	Enz6	R	0				28	cyclic	0	-1.438969386
O=C1Cc2ccc(Cl)cc2C1	Enz6	R	73.57614527	92.3	-92.3	-1.97046392	36	cyclic	1	-3.17052867
N#CC1(c2ccccn2)CCC(=O)CC1	Enz6	R	97.17033068	75.4	75.4	1.202866303	44	cyclic	1	-5.511883392
CC1(NC(=O)OCc2ccccc2)CCC(=O)CC1	Enz6	R	48.54207823	0.3	0.3	0.003674152	52	cyclic	1	-6.032988966
CC1(C)CN(C(=O)OCc2ccccc2)CCC1=O	Enz6	R	1.045307993				60	cyclic	1	-8.268770823
COC1(OC)CCN(C(=O)OCc2ccccc2)CC1=O	Enz6	R	0				68	cyclic	1	-4.00134165
Cc1cc(Cl)cc2c1OCCC2=O	Enz6	R	2.00553733	100	100	-6.064437222	76	cyclic	0	-3.864677647
O=C1CCCN(C(=O)Oc2ccccc2)CC1	Enz6	R	96.5742715	93.4	-93.4	-2.068351976	84	cyclic	1	-6.591539386
O=C1CCC(=O)N(Cc2ccccc2)CC1	Enz6	R	98.49587746	98.9	98.9	3.182719517	92	cyclic	1	-6.293615194
O=C1CCCCN(C(=O)OCc2ccccc2)C1	Enz6	R	48.88196233	66	-65.95559976	-0.97096962	100	cyclic	1	-5.440623118
O=C1CCN(C(=O)OCc2ccccc2)C2(CCC2)C1	Enz6	R	19.66265596	100	-100	-6.064437222	108	cyclic	1	-6.911907363
O=C1CCC2(CC1)CN(Cc1ccccc1)CCO2	Enz6	R	19.77279405	85.3	85.3	1.551790877	116	cyclic	1	-5.850821851
O=C1CCN(Cc2ccccc2)C2(CC2)C1	Enz6	R	95.11853692	100	100	-6.064437222	124	cyclic	1	-6.808104643
O=C1CCN(Cc2ccccc2)c2ccccc21	Enz6	R	0				132	cyclic	0	-6.121348734
O=C1CCC(O)(c2cccc(F)c2)CC1	Enz6	R	83.68487661	100	100	6.064437222	140	cyclic	1	-6.219743172
COc1ccc(N2CCC(=O)CC2=O)cc1	Enz6	R	2.843239311				148	cyclic	1	-4.744934904
COc1cc(F)c2c(c1)C(=O)CCC2	Enz6	R	0				156	cyclic	0	-4.166011149
O=C1CC(=O)C2(CCN(C(=O)OCc3ccccc3)CC2)N1	Enz6	R	0				164	cyclic	1	-4.838906503
O=C1CC2(CCCC2)Oc2cc(O)ccc21	Enz6	R	0				172	cyclic	0	-2.257233388
CN1CCC(=O)C(C)(C)C1	Enz6	R	3.249527893				180	cyclic	1	-7.19138264
CC(C)(C)OC(=O)N1CC2(CC(=O)CN2Cc2ccccc2)C1	Enz6	R	0				188	cyclic	1	-2.418589072
Cc1cc(Cl)cc2c1OCC2=O	Enz7	R	0				5	cyclic	0	-1.086573559
O=C1COc2cc(OCc3ccccc3)ccc21	Enz7	R	0				13	cyclic	0	2.2897666614722514
COc1cc2c(c(OC)c1)C(=O)CC2	Enz7	R	0				21	cyclic	0	-1.148126744
COc1cc2c(cc1C)CCC2=O	Enz7	R	0				29	cyclic	0	-2.856906219
O=C1Cc2ccc(Cl)cc2C1	Enz7	R	65.31586544	14.1	-14.1	-0.173842843	37	cyclic	1	1.4570874583782985
N#CC1(c2ccccn2)CCC(=O)CC1	Enz7	R	100	28.8	-28.8	-0.362985506	45	cyclic	1	-1.477153495
CC1(NC(=O)OCc2ccccc2)CCC(=O)CC1	Enz7	R	100	18.2	18.2	0.225409062	53	cyclic	0	-2.029535447
CC1(C)CN(C(=O)OCc2ccccc2)CCC1=O	Enz7	R	54.51211735	100	100	-6.064437222	61	cyclic	1	-7.272253241
COC1(OC)CCN(C(=O)OCc2ccccc2)CC1=O	Enz7	R	0				69	cyclic	0	-6.875608199
Cc1cc(Cl)cc2c1OCCC2=O	Enz7	R	6.514915397	100	100	-6.064437222	77	cyclic	0	-3.741587607
O=C1CCCN(C(=O)Oc2ccccc2)CC1	Enz7	R	100	1.8	-1.8	-0.022047226	85	cyclic	1	-1.345777279
O=C1CCC(=O)N(Cc2ccccc2)CC1	Enz7	R	100	84.6	84.6	1.520986375	93	cyclic	0	-0.642003624
O=C1CCCCN(C(=O)OCc2ccccc2)C1	Enz7	R	83.99516083	0.5	-0.501021126	-0.006123619	101	cyclic	1	-0.983065918
O=C1CCN(C(=O)OCc2ccccc2)C2(CCC2)C1	Enz7	R	41.26101066	99.4	-99.4	-3.555428319	109	cyclic	1	-6.860775492
O=C1CCC2(CC1)CN(Cc1ccccc1)CCO2	Enz7	R	70.32843379	53	-53	-0.722758791	117	cyclic	0	-6.408157887
O=C1CCN(Cc2ccccc2)C2(CC2)C1	Enz7	R	100	58.8	58.8	-0.826196246	125	cyclic	1	-5.709417642
O=C1CCN(Cc2ccccc2)c2ccccc21	Enz7	R	0				133	cyclic	0	-7.174880469
O=C1CCC(O)(c2cccc(F)c2)CC1	Enz7	R	100	66.9	66.9	0.990708503	141	cyclic	0	-2.51301904
COc1ccc(N2CCC(=O)CC2=O)cc1	Enz7	R	41.93199671	13.7	13.7	-0.168847466	149	cyclic	1	-1.611101173
COc1cc(F)c2c(c1)C(=O)CCC2	Enz7	R	7.542908323				157	cyclic	1	-5.317879655
O=C1CC(=O)C2(CCN(C(=O)OCc3ccccc3)CC2)N1	Enz7	R	0				165	cyclic	1	-2.038889529
O=C1CC2(CCCC2)Oc2cc(O)ccc21	Enz7	R	0				173	cyclic	0	-3.22671276
CN1CCC(=O)C(C)(C)C1	Enz7	R	100				181	cyclic	1	-5.684175013
CC(C)(C)OC(=O)N1CC2(CC(=O)CN2Cc2ccccc2)C1	Enz7	R	47.91908858				189	cyclic	1	-4.488493839
Cc1cc(Cl)cc2c1OCC2=O	Enz8	R	0				6	cyclic	0	-3.154401095
O=C1COc2cc(OCc3ccccc3)ccc21	Enz8	R	0				14	cyclic	0	-2.755536526
COc1cc2c(c(OC)c1)C(=O)CC2	Enz8	R	0				22	cyclic	0	-5.945525522
COc1cc2c(cc1C)CCC2=O	Enz8	R	0				30	cyclic	0	-4.336321512
O=C1Cc2ccc(Cl)cc2C1	Enz8	R	0	47.4	-47.4	-0.63099317	38	cyclic	1	1.1650410700223164
N#CC1(c2ccccn2)CCC(=O)CC1	Enz8	R	100	60.3	60.3	0.854663843	46	cyclic	1	-0.258833296
CC1(NC(=O)OCc2ccccc2)CCC(=O)CC1	Enz8	R	68.49697885	8.6	-8.6	-0.105586188	54	cyclic	1	-0.495651
CC1(C)CN(C(=O)OCc2ccccc2)CCC1=O	Enz8	R	35.84178209	100	100	-6.064437222	62	cyclic	1	-9.247419592
COC1(OC)CCN(C(=O)OCc2ccccc2)CC1=O	Enz8	R	0				70	cyclic	0	-9.425994242
Cc1cc(Cl)cc2c1OCCC2=O	Enz8	R	4.535407107	100	100	-6.064437222	78	cyclic	0	-4.405301771
O=C1CCCN(C(=O)Oc2ccccc2)CC1	Enz8	R	98.04514673	2.5	-2.5	-0.030624221	86	cyclic	1	-0.93664482
O=C1CCC(=O)N(Cc2ccccc2)CC1	Enz8	R	100	81.7	81.7	1.405638015	94	cyclic	1	-0.353815348
O=C1CCCCN(C(=O)OCc2ccccc2)C1	Enz8	R	63.99553571	3.8	-3.803930615	-0.046561536	102	cyclic	1	-2.035914229
O=C1CCN(C(=O)OCc2ccccc2)C2(CCC2)C1	Enz8	R	23.38824486	97.7	-97.7	-2.727340147	110	cyclic	1	-4.058319224
O=C1CCC2(CC1)CN(Cc1ccccc1)CCO2	Enz8	R	57.68859361	49.7	-49.7	-0.667853592	118	cyclic	1	-0.449609964
O=C1CCN(Cc2ccccc2)C2(CC2)C1	Enz8	R	94.68599034	80.7	80.7	-1.369678701	126	cyclic	1	-2.778762471
O=C1CCN(Cc2ccccc2)c2ccccc21	Enz8	R	0				134	cyclic	0	-5.075118823
O=C1CCC(O)(c2cccc(F)c2)CC1	Enz8	R	100	80.6	80.6	1.366175085	142	cyclic	1	-0.157193252
COc1ccc(N2CCC(=O)CC2=O)cc1	Enz8	R	24.06475272	14.8	14.8	-0.182598702	150	cyclic	1	0.077267532
COc1cc(F)c2c(c1)C(=O)CCC2	Enz8	R	3.131651234				158	cyclic	1	-4.844785779
O=C1CC(=O)C2(CCN(C(=O)OCc3ccccc3)CC2)N1	Enz8	R	0				166	cyclic	1	-9.16192364
O=C1CC2(CCCC2)Oc2cc(O)ccc21	Enz8	R	0				174	cyclic	0	-3.679379342
CN1CCC(=O)C(C)(C)C1	Enz8	R	53.86598614				182	cyclic	0	-8.845990665
CC(C)(C)OC(=O)N1CC2(CC(=O)CN2Cc2ccccc2)C1	Enz8	R	22.41628176				190	cyclic	1	-1.101789292
Cc1cc(Cl)cc2c1OCC2=O	Enz9	R	0				7	cyclic	0	-4.479148048
O=C1COc2cc(OCc3ccccc3)ccc21	Enz9	R	0				15	cyclic	0	-4.570910818
COc1cc2c(c(OC)c1)C(=O)CC2	Enz9	R	0				23	cyclic	0	-6.697315472
COc1cc2c(cc1C)CCC2=O	Enz9	R	0				31	cyclic	0	-5.77859356
O=C1Cc2ccc(Cl)cc2C1	Enz9	R	59.79166667	21.3	-21.3	-0.264920036	39	cyclic	1	-0.673860022
N#CC1(c2ccccn2)CCC(=O)CC1	Enz9	R	100	68.1	68.1	1.017708222	47	cyclic	1	-2.166681494
CC1(NC(=O)OCc2ccccc2)CCC(=O)CC1	Enz9	R	83.56545961	75	-75	-1.191591291	55	cyclic	0	-2.428090175
CC1(C)CN(C(=O)OCc2ccccc2)CCC1=O	Enz9	R	36.43058965	100	100	-6.064437222	63	cyclic	0	-6.355227121
COC1(OC)CCN(C(=O)OCc2ccccc2)CC1=O	Enz9	R	0				71	cyclic	0	-3.167916241
Cc1cc(Cl)cc2c1OCCC2=O	Enz9	R	3.698213943	100	100	-6.064437222	79	cyclic	0	-5.820380287
O=C1CCCN(C(=O)Oc2ccccc2)CC1	Enz9	R	100	5	-5	-0.061286785	87	cyclic	0	-2.735254518
O=C1CCC(=O)N(Cc2ccccc2)CC1	Enz9	R	100	95.9	95.9	2.367749387	95	cyclic	0	-2.145774334
O=C1CCCCN(C(=O)OCc2ccccc2)C1	Enz9	R	68.6867992	2.5	-2.516987533	-0.030624221	103	cyclic	0	-2.37506832
O=C1CCN(C(=O)OCc2ccccc2)C2(CCC2)C1	Enz9	R	35.5361138	100	-100	-6.064437222	111	cyclic	1	-4.918490958
O=C1CCC2(CC1)CN(Cc1ccccc1)CCO2	Enz9	R	65.27878211	48.3	-48.3	-0.645289011	119	cyclic	0	-2.75670843
O=C1CCN(Cc2ccccc2)C2(CC2)C1	Enz9	R	89.18467078	94.3	94.3	-2.160968642	127	cyclic	1	-4.559140847
O=C1CCN(Cc2ccccc2)c2ccccc21	Enz9	R	0				135	cyclic	0	-6.995158208
O=C1CCC(O)(c2cccc(F)c2)CC1	Enz9	R	100	87.8	87.8	1.67414771	143	cyclic	0	-2.267384653
COc1ccc(N2CCC(=O)CC2=O)cc1	Enz9	R	6.268995523				151	cyclic	1	-3.1516183
COc1cc(F)c2c(c1)C(=O)CCC2	Enz9	R	3.552087331				159	cyclic	0	-6.137795462
O=C1CC(=O)C2(CCN(C(=O)OCc3ccccc3)CC2)N1	Enz9	R	0				167	cyclic	1	-5.086402021
O=C1CC2(CCCC2)Oc2cc(O)ccc21	Enz9	R	0				175	cyclic	0	-5.822677759
CN1CCC(=O)C(C)(C)C1	Enz9	R	67.88421215				183	cyclic	0	-6.596373087
CC(C)(C)OC(=O)N1CC2(CC(=O)CN2Cc2ccccc2)C1	Enz9	R	8.200910696				191	cyclic	1	-1.73418927
