# Supplementary material for: A machine learning-based workflow for transaminase selection
Source: Chem Sci. 2026 May 20;17(25):12334–45. doi: 10.1039/d6sc00852f (PMC13187754; doi:10.1039/d6sc00852f)
Supplement: SC-017-D6SC00852F-s003 [file SC-017-D6SC00852F-s003.zip › results/boltzmann_modeling/scaleup_predictions.csv]

Ketone_Smiles	Enzyme	Enzyme_Type	dummy	Predicted_conversion	Predicted_ddg
CC(=O)c1cc([N+](=O)[O-])cc(C(F)(F)F)c1	Enz1	S	8	1	5.0742690902426695
COc1cccc2c1CCC(=O)C2	Enz1	S	16	0	3.9765662891708815
CC(=O)c1cc(C(F)(F)F)cc(C(F)(F)F)c1	Enz1	S	24	1	5.893086225
CC(=O)c1cccc2ccccc12	Enz1	S	32	0	4.546296506447813
CC(=O)c1cc([N+](=O)[O-])cc(C(F)(F)F)c1	Enz2	S	9	1	5.261611499758106
COc1cccc2c1CCC(=O)C2	Enz2	S	17	0	5.021165714558018
CC(=O)c1cc(C(F)(F)F)cc(C(F)(F)F)c1	Enz2	S	25	1	5.623959106291284
CC(=O)c1cccc2ccccc12	Enz2	S	33	1	5.851229086944862
CC(=O)c1cc([N+](=O)[O-])cc(C(F)(F)F)c1	Enz3	S	10	1	2.943316088218005
COc1cccc2c1CCC(=O)C2	Enz3	S	18	1	4.176856610425345
CC(=O)c1cc(C(F)(F)F)cc(C(F)(F)F)c1	Enz3	S	26	1	3.683577783829562
CC(=O)c1cccc2ccccc12	Enz3	S	34	1	4.080381709
CC(=O)c1cc([N+](=O)[O-])cc(C(F)(F)F)c1	Enz4	S	11	1	4.883490704
COc1cccc2c1CCC(=O)C2	Enz4	S	19	0	5.746007440657442
CC(=O)c1cc(C(F)(F)F)cc(C(F)(F)F)c1	Enz4	S	27	1	5.273264995839473
CC(=O)c1cccc2ccccc12	Enz4	S	35	1	5.645174414512639
CC(=O)c1cc([N+](=O)[O-])cc(C(F)(F)F)c1	Enz6	R	12	1	-3.953944747
COc1cccc2c1CCC(=O)C2	Enz6	R	20	1	-3.108706839
CC(=O)c1cc(C(F)(F)F)cc(C(F)(F)F)c1	Enz6	R	28	1	-4.292003406
CC(=O)c1cccc2ccccc12	Enz6	R	36	1	-2.663162811
CC(=O)c1cc([N+](=O)[O-])cc(C(F)(F)F)c1	Enz7	R	13	1	-5.239186535
COc1cccc2c1CCC(=O)C2	Enz7	R	21	0	-2.884171549
CC(=O)c1cc(C(F)(F)F)cc(C(F)(F)F)c1	Enz7	R	29	1	-5.567157537
CC(=O)c1cccc2ccccc12	Enz7	R	37	1	-6.14112026
CC(=O)c1cc([N+](=O)[O-])cc(C(F)(F)F)c1	Enz8	R	14	1	-5.405481728
COc1cccc2c1CCC(=O)C2	Enz8	R	22	0	-0.611015648
CC(=O)c1cc(C(F)(F)F)cc(C(F)(F)F)c1	Enz8	R	30	1	-5.408654558
CC(=O)c1cccc2ccccc12	Enz8	R	38	1	-6.73938152
CC(=O)c1cc([N+](=O)[O-])cc(C(F)(F)F)c1	Enz9	R	15	1	-5.053244303
COc1cccc2c1CCC(=O)C2	Enz9	R	23	0	-2.869950263
CC(=O)c1cc(C(F)(F)F)cc(C(F)(F)F)c1	Enz9	R	31	1	-5.226040561
CC(=O)c1cccc2ccccc12	Enz9	R	39	1	-7.394328337
