# Supplementary material for: A machine learning-based workflow for transaminase selection
Source: Chem Sci. 2026 May 20;17(25):12334–45. doi: 10.1039/d6sc00852f (PMC13187754; doi:10.1039/d6sc00852f)
Supplement: SC-017-D6SC00852F-s003 [file SC-017-D6SC00852F-s003.zip › results/boltzmann_modeling/selected_features_ddg.json]

{
    "Enz1": [
        "VBur.Carbonyl",
        "ES_root_dipole",
        "B1.CC2",
        "NPA_core.Carbon2",
        "APT_charge.Carbon2"
    ],
    "Enz2": [
        "VBur.Carbonyl",
        "NPA_Rydberg.Carbon2",
        "E_scf",
        "NPA_core.Carbon1",
        "NMR_anisotropy.Carbon1",
        "ES_root_electronic_spatial_extent",
        "NMR_anisotropy.Carbonyl"
    ],
    "Enz3": [
        "NPA_Rydberg.Carbonyl",
        "lumo_energy",
        "B5.CC2",
        "NPA_valence.Carbonyl"
    ],
    "Enz4": [
        "NPA_Rydberg.Carbon2",
        "NPA_Rydberg.Carbonyl",
        "NMR_anisotropy.Carbon1",
        "NMR_anisotropy.Carbonyl",
        "APT_charge.Carbon1",
        "ES_root_NPA_Rydberg.Carbon2"
    ],
    "Enz6": [
        "APT_charge.Carbonyl",
        "E_scf",
        "NMR_anisotropy.Carbonyl",
        "ES_root_NPA_core.Carbon1",
        "VBur.Carbon1",
        "ES_root_NPA_Rydberg.Carbonyl",
        "dipole",
        "APT_charge.Carbon2",
        "lumo_energy"
    ],
    "Enz7": [
        "VBur.Carbon2",
        "ES_root_NPA_core.Carbon1",
        "NMR_anisotropy.Carbonyl",
        "L.CC1",
        "NMR_anisotropy.Carbon2",
        "ES_root_NPA_core.Carbon2",
        "B5.CC1",
        "electronic_spatial_extent"
    ],
    "Enz8": [
        "VBur.Carbon2",
        "NPA_core.Carbonyl",
        "ES_root_NPA_core.Carbon1"
    ],
    "Enz9": [
        "VBur.Carbon2",
        "ES_root_NPA_core.Carbonyl",
        "ES_root_NPA_valence.Carbon2",
        "NMR_anisotropy.Carbon2",
        "homo_energy",
        "ES_root_NPA_core.Carbon1"
    ]
}
