# Supplementary material for: A machine learning-based workflow for transaminase selection
Source: Chem Sci. 2026 May 20;17(25):12334–45. doi: 10.1039/d6sc00852f (PMC13187754; doi:10.1039/d6sc00852f)
Supplement: SC-017-D6SC00852F-s003 [file SC-017-D6SC00852F-s003.zip › results/boltzmann_modeling/selectivity_predictions.csv]

Ketone_Smiles	Enzyme	Ketone_Type	Enzyme_Type	conversion	ee	raw_ee	ddg	dummy	Predicted_ddg_ohe	Predicted_ddg_fgp	Predicted_ddg_physchem	Predicted_ddg_dft	Predicted_ddg_physchemdft	Predicted_ddg_mvlr
CC(=O)COc1ccccc1	Enz1	alkyl-alkyl	S	100	97.1	97.1	2.583533586	0	5.836072707399998	4.7847654813799965	4.289401855699998	3.9810125033599975	3.938037585719997	3.4290209178772297
COC(C)(C)CC(C)=O	Enz1	alkyl-alkyl	S	100	100	100	6.064437222	8	5.254496604629995	5.324413057949995	4.487976912669999	4.327394143949995	4.473871320379995	5.684182698474241
CC(=O)CC(C)(C)c1ccccc1	Enz1	alkyl-alkyl	S	29	100	-100	6.064437222	16	5.254952361709994	5.008875713609992	4.249113688349997	4.956090867449994	4.564230169219996	6.027499103402137
CC(=O)Cc1cnccn1	Enz1	alkyl-alkyl	S	100	96.8	96.8	2.52232038	24	5.764144631069999	4.331733633349995	3.7331084031399984	4.359111322269998	4.027549005939999	0.9156805822255134
CC(=O)CN1CCOCC1	Enz1	alkyl-alkyl	S	39	100	-100	6.064437222	32	5.322472154079995	5.433041601449997	3.0428745194099984	4.527357357879995	3.415431333439997	5.299587435993468
CC(=O)c1ccc(C#N)cc1	Enz1	methyl-aryl	S	100	99.8	-99.8	4.229398181	40	5.568973414209995	5.402883083659997	4.591446026719996	4.967642284499998	4.804250619739998	5.141763972067723
CC(=O)c1ccc(-n2ccnc2)cc1	Enz1	methyl-aryl	S	15	100	-100	6.064437222	56	5.429128789879994	3.8586993353700016	3.8322223209399984	3.742051155	3.4202863571499997	4.627919002195835
CC(=O)c1cccc(OC(F)(F)F)c1	Enz1	methyl-aryl	S	9	99	-99	3.241391147	64	5.781494443359998	4.548134351660004	5.215773621009995	4.322388297310001	4.567639950439999	4.005906059514816
CC(=O)c1cccc(NC(=O)OC(C)(C)C)c1	Enz1	methyl-aryl	S	11	99.7	99.7	3.980802308	72	5.641538533059998	4.648273842360003	5.217363220739994	4.091749398269998	4.423494424009997	5.203302005687872
CC(=O)c1cccc([N+](=O)[O-])c1	Enz1	methyl-aryl	S	35	99.8	-99.8	4.229398181	80	5.641346988349998	5.129241688	5.137961493929995	3.727416789	3.834022212879999	4.290305883331433
CC(=O)c1ccccc1OC(F)F	Enz1	methyl-aryl	S	94	100	-100	6.064437222	88	5.499977108089995	4.835426480359994	4.552949682949997	5.321506998339995	5.214623134309997	3.5554710257713777
COC(=O)c1csc(C(C)=O)n1	Enz1	methyl-aryl	S	34	97.3	97.3	2.62791302	96	5.833571783809998	3.983244943699997	3.6360816440799977	2.367747497759998	3.2462945733099984	2.040669769328195
CC(=O)c1nc2ccccc2s1	Enz1	methyl-aryl	S	27	72.2	72.2	1.116706438	104	5.659549808999997	5.047192297929995	4.695477822739996	3.0334489929799986	3.747564015990001	2.213327256112718
CC(=O)c1ccncc1Cl	Enz1	methyl-aryl	S	100	100	100	6.064437222	120	5.5177968393199945	4.4563528180199965	3.320476063	5.549118973499998	4.283843848649998	5.615242827174021
CC(=O)c1ncc(Br)cn1	Enz1	methyl-aryl	S	100	96.7	-96.7	2.503165909	128	5.818713885299998	3.522582737849997	3.804506555629999	2.510764228779998	3.225925361299998	2.0921051262488977
O=C(CO)c1ccc(Cl)cc1	Enz1	hydroxymethyl-aryl	S	93	97.8	-97.8	2.754870148	136	5.798176150579998	5.960336886949998	4.617694661509999	5.346755726739997	5.286989449209996	4.328536251770908
CS(=O)(=O)c1ccc(C(=O)CO)cc1	Enz1	hydroxymethyl-aryl	S	63	100	-100	6.064437222	144	5.534782491279995	4.680914154329998	3.530588684	4.801325195339998	4.3770904542999975	6.773467484293014
O=C(CO)c1cccc(Br)c1	Enz1	hydroxymethyl-aryl	S	97	99.5	99.5	3.667381185	152	5.747074477789997	5.255515075879996	4.2988445229500005	5.206241402759997	4.635712966889999	4.676999500601408
O=C(CO)c1ccc(Cl)c(Cl)c1	Enz1	hydroxymethyl-aryl	S	82	100	100	6.064437222	160	5.216318106929993	4.481292435600001	3.9000697071300015	3.9210542825800014	3.9866924350200015	4.638491120895884
CCC(=O)c1cccc(F)c1	Enz1	ethyl-aryl	S	9	100	-100	6.064437222	168	5.217362070589994	5.811630668669999	5.218460464319996	5.492159191529996	5.106631538669997	5.2137257654160045
CCC(=O)c1cccc([N+](=O)[O-])c1	Enz1	ethyl-aryl	S	1	100	100	6.064437222	176	5.217565578039994	5.551590991699997	5.040284647800001	5.546757365319996	5.413333323389999	6.253097671389392
CCC(=O)c1cccc(O)c1	Enz1	ethyl-aryl	S	8	100	100	6.064437222	184	5.217565578039994	5.628620566899996	5.079081279849998	5.548756318769997	5.226560081829997	4.746041048996952
O=C1CCCc2ccccc21	Enz1	cyclic	S	14	100	-100	6.064437222	272	5.216404347039993	4.696391295089995	4.829335147209995	5.706004985249998	5.422859340989995	5.010554360085613
O=C1CCOc2cccnc21	Enz1	cyclic	S	82	98.1	-98.1	2.845571828	288	5.7470744777899965	4.403144579799996	5.245448326579996	5.655363608439997	5.575254371589998	5.285396900151612
O=C1CCN(C(=O)OCc2ccccc2)C1	Enz1	cyclic	S	99	96.9	-96.9	2.542072988	304	5.753396966629997	5.745600286969998	5.013467273549995	3.886945292219997	4.691726822119996	3.336625703
O=C1CCCN(C(=O)OCc2ccccc2)C1	Enz1	cyclic	S	100	100	100	6.064437222	312	5.1330148227799945	3.217357841859996	3.2212829267999963	3.183189134619998	3.3456977728099964	3.5367272235543776
O=C1CCN(Cc2ccccc2)C2(CCC2)C1	Enz1	cyclic	S	10	79.9	-79.9	1.34209094	328	5.588187561579997	4.910785991079992	5.555650006549997	5.852441763529998	5.909798762179998	4.890905422282559
CC(=O)COc1ccccc1	Enz2	alkyl-alkyl	S	100	98.7	98.7	3.079806761	1	6.028638588289999	5.053865819029995	4.356199141	4.932800067719998	4.765435184119998	2.5802332811373145
COC(C)(C)CC(C)=O	Enz2	alkyl-alkyl	S	100	100	100	6.064437222	9	5.998792284	5.525012737879997	4.486160059	5.590814570159997	5.118251443299997	5.805966760816402
CC(=O)CC(C)(C)c1ccccc1	Enz2	alkyl-alkyl	S	26	100	-100	6.064437222	17	6.000198877	5.872013858719998	5.877490576439999	5.870601065799999	5.855906259279999	7.110473193175734
CC(=O)Cc1cnccn1	Enz2	alkyl-alkyl	S	100	99.3	99.3	3.460725927	25	6.064437221999999	4.480140778359995	4.141495124	4.542770535	4.441686772	4.013930743667943
CC(=O)CN1CCOCC1	Enz2	alkyl-alkyl	S	49	100	-100	6.064437222	33	6.029016053579999	5.700784587029998	3.587842008	5.042498428239995	4.226841061119998	4.660335972482541
CC(=O)c1ccc(C#N)cc1	Enz2	methyl-aryl	S	100	99.9	-99.9	4.654157971	41	6.029016053579999	5.344982723729996	4.419631478959999	4.695252884000001	4.755259784399998	4.602997029863406
CC(=O)c1ccc(-n2ccnc2)cc1	Enz2	methyl-aryl	S	29	100	-100	6.064437222	57	6.029016053579999	4.464512740259997	4.828440814859997	3.858167984550003	4.147987962919999	5.067267298588805
CC(=O)c1cccc(OC(F)(F)F)c1	Enz2	methyl-aryl	S	5	98.5	-98.5	2.991561315	65	6.064437221999999	5.626693017369998	5.657643898749996	5.124375492889995	5.381953680509996	5.452752039487086
CC(=O)c1cccc(NC(=O)OC(C)(C)C)c1	Enz2	methyl-aryl	S	6	100	100	6.064437222	73	6.028638588289999	4.988991299409999	4.861409393659997	3.5997148244100017	3.7615716465000015	6.184336856
CC(=O)c1cccc([N+](=O)[O-])c1	Enz2	methyl-aryl	S	41	99.8	-99.8	4.229398181	81	6.029016053579999	6.005502877909999	4.715944009349997	3.6215673108600033	4.111288565	4.661099025274038
CC(=O)c1ccccc1OC(F)F	Enz2	methyl-aryl	S	86	100	-100	6.064437222	89	5.967558535439999	5.340450295369997	4.642814412839999	5.619130869789997	5.2586815357499965	5.179229135145141
COC(=O)c1csc(C(C)=O)n1	Enz2	methyl-aryl	S	4	96.6	96.6	2.484573851	97	6.033708463	4.619257742559998	3.360240264389999	2.4406687831399974	2.8864042165400003	1.729684735955078
CC(=O)c1nc2ccccc2s1	Enz2	methyl-aryl	S	46	81	81	1.380287752	105	6.033708463	5.251120537509995	4.519264111509998	2.9183655161099984	3.818482301279999	2.037205997447669
CC(=O)c1ccncc1Cl	Enz2	methyl-aryl	S	100	100	100	6.064437222	121	6.033708463	4.550791081679997	3.358482053	5.426870329969997	4.207624026	5.144537447957576
CC(=O)c1ncc(Br)cn1	Enz2	methyl-aryl	S	100	96.3	-96.3	2.431859426	129	6.033708463	4.536715191129997	3.841119124699999	2.705023269379998	2.915281409699998	3.474499214017411
O=C(CO)c1ccc(Cl)cc1	Enz2	hydroxymethyl-aryl	S	88	96.8	-96.8	2.52232038	137	6.033708463	6.064437221999999	5.580953273959995	6.050334429	5.950791376169998	5.079824931093491
CS(=O)(=O)c1ccc(C(=O)CO)cc1	Enz2	hydroxymethyl-aryl	S	34	100	-100	6.064437222	145	5.998287295	5.287450190009995	4.259121280939998	5.392961829449997	4.935819621849995	4.803724260551864
O=C(CO)c1cccc(Br)c1	Enz2	hydroxymethyl-aryl	S	14	100	100	6.064437222	153	5.997909829219999	4.5845897291299975	4.336796732609998	5.139931969039995	4.726414013789996	5.582620692408117
O=C(CO)c1ccc(Cl)c(Cl)c1	Enz2	hydroxymethyl-aryl	S	38	100	100	6.064437222	161	5.998287295	5.4997487249499954	5.192261661039996	4.717274861709996	4.947076943279995	4.6567047129646735
CCC(=O)c1cccc(F)c1	Enz2	ethyl-aryl	S	0	100	-100	6.064437222	169	5.997909829219999	6.001255280009999	5.152287539809997	5.780552680629999	5.465020744939997	6.124175605308261
CCC(=O)c1cccc(O)c1	Enz2	ethyl-aryl	S	7	100	100	6.064437222	185	5.997909829219999	6.031984039079999	4.934880200069998	6.021517252439999	5.585500469219997	6.212666660381168
O=C1CCCc2ccccc21	Enz2	cyclic	S	11	100	-100	6.064437222	273	5.997909829219999	5.635977595489999	5.660365668579996	5.894263745559999	5.906189814369999	5.764820255
O=C1CCOc2cccnc21	Enz2	cyclic	S	100	98.9	-98.9	3.182719517	289	5.998287295	4.567461745929998	5.350085384069996	5.511597440459997	5.410302858829998	3.654424049077975
O=C1CCN(C(=O)OCc2ccccc2)C1	Enz2	cyclic	S	95	97.7	-97.7	2.727340147	305	6.034590917	5.953502633209999	5.470895113429997	4.696842587219997	4.985615682499996	2.1600492019324573
O=C1CCCN(C(=O)OCc2ccccc2)C1	Enz2	cyclic	S	100	100	100	6.064437222	313	6.003862158	3.880977780570002	4.654529893099999	5.323166182869995	5.224528028909997	5.809193154529435
O=C1CCN(Cc2ccccc2)C2(CCC2)C1	Enz2	cyclic	S	1	100	-100	6.064437222	329	6.003862158	4.789417134619997	5.384081261689996	5.745702718589997	5.814142152809999	6.768350638
CC(=O)COc1ccccc1	Enz3	alkyl-alkyl	S	100	98.1	98.1	2.845571828	2	3.3032013994900007	3.4628168236500017	4.1523555643200005	4.577194216549995	4.7322818127599975	5.474054974256824
COC(C)(C)CC(C)=O	Enz3	alkyl-alkyl	S	100	100	100	6.064437222	10	3.047084508470001	4.576597895849998	4.16128387	4.046281864	4.070792406280001	5.331344055651424
CC(=O)CC(C)(C)c1ccccc1	Enz3	alkyl-alkyl	S	97	99.7	-99.7	3.980802308	18	3.0292188662300017	3.54038509	3.108870528	4.072048746229998	3.5740799226199984	5.371800495445568
CC(=O)Cc1cnccn1	Enz3	alkyl-alkyl	S	100	98.2	98.2	2.878989295	26	3.241480032440001	3.7432581795199984	3.782878395769999	3.8419656781199993	3.66141783	3.616054147235015
CC(=O)CN1CCOCC1	Enz3	alkyl-alkyl	S	100	100	-100	6.064437222	34	3.080129331750001	4.631042470179999	3.772010783	4.346348939239999	4.006251765359998	4.417127360816974
CC(=O)c1ccc(C#N)cc1	Enz3	methyl-aryl	S	100	99.5	-99.5	3.667381185	42	3.1642629977000016	4.042735951880002	4.920258796269999	3.831126657120001	4.409541400440001	4.159423386429573
CC(=O)c1ccc(O)cc1	Enz3	methyl-aryl	S	15	100	-100	6.064437222	50	3.0489694981100013	4.033553106620002	4.305029449830001	4.537154950590002	4.403796668	4.950850334771493
CC(=O)c1ccc(-n2ccnc2)cc1	Enz3	methyl-aryl	S	70	99.9	-99.9	4.654157971	58	3.0267562157300016	3.515547767790001	3.2961033496600005	3.718094231620002	3.348083153750001	4.567621330941638
CC(=O)c1cccc(OC(F)(F)F)c1	Enz3	methyl-aryl	S	5	97.8	-97.8	2.754870148	66	3.379813353	3.406246889910002	4.407828638130001	3.662513089070003	3.919365191	3.961251749067357
CC(=O)c1cccc(NC(=O)OC(C)(C)C)c1	Enz3	methyl-aryl	S	22	99.2	99.2	3.378649741	74	3.266884643850001	3.327433330420003	4.268796313480001	4.471650634	4.239455819229999	3.247775513118965
CC(=O)c1cccc([N+](=O)[O-])c1	Enz3	methyl-aryl	S	60	99.2	-99.2	3.378649741	82	3.2669672434200008	3.3576923839000004	3.9294443969399993	3.60320498	4.034656838250001	3.2567184242325298
CC(=O)c1ccccc1OC(F)F	Enz3	methyl-aryl	S	100	99.9	-99.9	4.654157971	90	3.129902203300001	3.1922752522200013	3.3850808497500022	3.470965555930001	3.475413642430001	4.12866819
COC(=O)c1csc(C(C)=O)n1	Enz3	methyl-aryl	S	9	91.6	91.6	1.914948778	98	3.232009310920001	3.716765348	4.371476715329999	3.3474926770800018	3.962308535560001	2.2332882550023503
CCn1nc(C)c(C(C)=O)c1C	Enz3	methyl-aryl	S	23	100	-100	6.064437222	114	3.174666438360001	4.118689151429998	3.493270663380001	4.789456352989999	4.039945274	5.787728809092444
CC(=O)c1ccncc1Cl	Enz3	methyl-aryl	S	100	99.8	99.8	4.229398181	122	3.1800235691300016	3.348478921639999	3.8794836566899993	3.229407244890002	3.886632902710003	4.283018123737856
CC(=O)c1ncc(Br)cn1	Enz3	methyl-aryl	S	100	91.8	-91.8	1.930343947	130	3.2642576986600016	3.631464979400001	4.088037712739999	3.111893599	3.738797233	3.3209883341724384
O=C(CO)c1ccc(Cl)cc1	Enz3	hydroxymethyl-aryl	S	99	99.8	-99.8	4.229398181	138	3.159134982310001	4.818380204	4.246872383989998	4.741146051199996	4.691831491039997	5.093703931601584
CS(=O)(=O)c1ccc(C(=O)CO)cc1	Enz3	hydroxymethyl-aryl	S	89	99.9	-99.9	4.654157971	146	3.112324071020001	4.207128393810001	4.211277700879997	4.946659263249995	4.485737175349997	4.393805456614401
O=C(CO)c1cccc(Br)c1	Enz3	hydroxymethyl-aryl	S	99	99.6	99.6	3.804331522	154	3.2235664920100016	3.787735476	4.1879884168300014	4.786377561690002	4.583568125	4.611683333615648
O=C(CO)c1ccc(Cl)c(Cl)c1	Enz3	hydroxymethyl-aryl	S	98	100	100	6.064437222	162	3.086986916530001	4.068551801	3.997549001660001	3.966738423400001	4.056749102	3.9899588588786337
CCC(=O)c1cccc(F)c1	Enz3	ethyl-aryl	S	67	99	-99	3.241391147	170	3.215420516600002	3.9511842651799993	4.004186983750001	3.484701105220001	3.9170284136200006	4.151503066138055
CCC(=O)c1cccc([N+](=O)[O-])c1	Enz3	ethyl-aryl	S	26	99.4	99.4	3.555428319	178	3.108619619560002	3.723375081850001	3.693049439380002	3.393097677430001	3.566579588930001	2.529496185529612
CCC(=O)c1cccc(O)c1	Enz3	ethyl-aryl	S	81	100	100	6.064437222	186	3.0958129549500017	4.214050497769998	4.123909966599999	3.346913105790001	3.7837227806500016	4.077308684438329
CC(C)C(=O)c1ccc(Br)cc1	Enz3	iPr-aryl	S	14	97.8	97.8	2.754870148	194	3.3604738241600014	4.395156020060001	3.4499429662400005	4.057702027680001	3.580791882719999	2.5066383250226902
O=C(c1ccncc1)C1CC1	Enz3	cyPr-aryl	S	19.7	96.6	-96.6	2.484573851	218	3.2761293849400017	3.676087875000001	3.444232699320001	3.1071676376500013	2.9910797978999994	2.997797604254238
O=C1CCCc2ccccc21	Enz3	cyclic	S	34	98.4	-98.4	2.951732143	274	3.3520383562700022	3.3632902711100017	3.608642533	5.0659174018499975	4.195910055080001	4.013248358
O=C1CCOc2cccnc21	Enz3	cyclic	S	98	98.1	-98.1	2.845571828	290	3.3718379682500017	3.019927868670001	4.656180325479998	3.541442650209999	4.248571873979999	1.805167091206914
O=C1CCN(C(=O)OCc2ccccc2)C1	Enz3	cyclic	S	98	98.3	-98.3	2.914299519	306	3.354771991130004	5.610323707919996	5.232257972599996	4.873955262509996	5.155254647799994	3.1927797247908742
O=C1CCCN(C(=O)OCc2ccccc2)C1	Enz3	cyclic	S	100	100	100	6.064437222	314	3.066679595650001	3.3577150090599988	2.996619462519999	3.412841526	3.022455303	3.1379357743960026
O=C1CCN(Cc2ccccc2)C2(CCC2)C1	Enz3	cyclic	S	100	74.6	-74.6	1.180469863	330	3.080193718230001	3.90138648	4.298085919989997	5.151151365529997	4.8765453427499965	2.845741758226637
CC(=O)COc1ccccc1	Enz4	alkyl-alkyl	S	100	99.9	99.9	4.654157971	3	6.032935845	5.269775413219994	5.066930310439995	4.695375945299996	4.829266556619995	4.985000218261427
COC(C)(C)CC(C)=O	Enz4	alkyl-alkyl	S	100	100	100	6.064437222	11	6.032935845	5.938688492379998	5.210700120169999	4.485246386409996	4.917039185769995	5.350517594842327
CC(=O)CC(C)(C)c1ccccc1	Enz4	alkyl-alkyl	S	99	100	-100	6.064437222	19	6.032935845	5.862026538749998	4.738523593979997	4.735934947109999	4.7644802292299975	5.511979676593307
CC(=O)Cc1cnccn1	Enz4	alkyl-alkyl	S	100	98.3	98.3	2.914299519	27	6.064437221999999	4.077353361	4.485839905229998	5.001851471730001	4.908793694739997	4.121795774
CC(=O)CN1CCOCC1	Enz4	alkyl-alkyl	S	100	100	-100	6.064437222	35	5.969933090909998	5.414748313469996	3.442970245259997	4.724406182079997	4.137482946259999	4.461288216
CC(=O)c1ccc(C#N)cc1	Enz4	methyl-aryl	S	100	100	-100	6.064437222	43	5.969933090909998	5.064405275	5.649355815129997	4.569223015010004	5.135053971329998	5.282603541
CC(=O)c1ccc(O)cc1	Enz4	methyl-aryl	S	50	100	-100	6.064437222	51	5.969933090909998	5.590754249759999	5.406468587309998	4.947698835	5.084630023299999	5.236324879879787
CC(=O)c1ccc(-n2ccnc2)cc1	Enz4	methyl-aryl	S	96	99.8	-99.8	4.229398181	59	6.001434467939999	4.159093351079999	3.931928901010001	4.776021772389999	4.245532659669999	5.524464539224368
CC(=O)c1cccc(OC(F)(F)F)c1	Enz4	methyl-aryl	S	16	99.5	-99.5	3.667381185	67	6.001434467939999	5.679843906	5.347464615669996	5.187415635069998	5.429170591579996	5.601084763699078
CC(=O)c1cccc(NC(=O)OC(C)(C)C)c1	Enz4	methyl-aryl	S	41	100	100	6.064437222	75	5.969933090909998	4.937351922	4.381430896439997	4.542528851770002	4.695299157529999	5.485193294661396
CC(=O)c1cccc([N+](=O)[O-])c1	Enz4	methyl-aryl	S	99	99.8	-99.8	4.229398181	83	6.032935844969999	5.960060055489999	5.097173712379995	4.733539754879997	4.765245526779998	5.210690113051317
CC(=O)c1ccccc1OC(F)F	Enz4	methyl-aryl	S	99	100	-100	6.064437222	91	6.001434467939999	5.562146542229995	4.891940770700001	5.751580986899996	5.045002663039999	5.398591004207233
COC(=O)c1csc(C(C)=O)n1	Enz4	methyl-aryl	S	2	89.6	89.6	1.777739599	99	6.064437221999999	3.784347423459996	4.182180485749998	2.478041499329996	3.166550420739997	1.6131705035563169
CC(=O)c1nc2ccccc2s1	Enz4	methyl-aryl	S	68	88.5	88.5	1.712609446	107	6.064437221999999	4.478109739079997	4.400464293269997	2.7028592771499977	3.101871863149998	1.906535512464956
CCn1nc(C)c(C(C)=O)c1C	Enz4	methyl-aryl	S	32	100	-100	6.064437222	115	5.969933090909999	3.637166938	4.5862966458199965	5.914798959289999	5.252216807179998	6.895442376597502
CC(=O)c1ccncc1Cl	Enz4	methyl-aryl	S	100	100	100	6.064437222	123	5.969933090909998	3.090406063500001	3.5385283240999983	5.070337318859997	4.556158657589999	6.009268751634836
CC(=O)c1ncc(Br)cn1	Enz4	methyl-aryl	S	99	96.3	-96.3	2.431859426	131	6.064437221999999	3.9417998597599975	3.886693752029997	2.404467555669997	3.240094132199997	2.714674699539218
O=C(CO)c1ccc(Cl)cc1	Enz4	hydroxymethyl-aryl	S	100	100	-100	6.064437222	139	5.969933090909998	5.883033324049999	5.749951578849998	5.397408260379999	5.744969037969997	5.826504111135391
CS(=O)(=O)c1ccc(C(=O)CO)cc1	Enz4	hydroxymethyl-aryl	S	100	99.9	-99.9	4.654157971	147	6.001434467939999	5.994928733969998	4.961080310929996	5.937107542889997	5.539083872499996	6.082140176151834
O=C(CO)c1cccc(Br)c1	Enz4	hydroxymethyl-aryl	S	71	100	100	6.064437222	155	5.895564737649997	4.499092394979996	5.077247139919996	5.754101159589998	5.288735207859997	5.825598963944105
O=C(CO)c1ccc(Cl)c(Cl)c1	Enz4	hydroxymethyl-aryl	S	92	100	100	6.064437222	163	5.895564737649997	5.975547993309999	5.610170378899999	5.472247242890001	5.636812388939998	5.621071109292339
CCC(=O)c1cccc(F)c1	Enz4	ethyl-aryl	S	77	100	-100	6.064437222	171	5.895564737649997	6.016496101	5.918536507119999	5.795992417	5.833433512	5.044777093270434
CCC(=O)c1cccc([N+](=O)[O-])c1	Enz4	ethyl-aryl	S	12	100	100	6.064437222	179	5.895564737649997	5.166795692190002	4.069899394800004	4.599620279260001	4.221897791360003	4.517665601008744
CCC(=O)c1cccc(O)c1	Enz4	ethyl-aryl	S	96	100	100	6.064437222	187	5.895564737649997	6.021570245769999	5.883033324049998	5.98400574	5.956818202879998	5.061567724333548
CC(C)C(=O)c1ccc(Br)cc1	Enz4	iPr-aryl	S	4	99	99	3.241391147	195	5.990068868739999	5.766554457419997	5.443260590899996	5.409189430139996	5.616908641889998	3.692078078815213
O=C(c1ccncc1)C1CC1	Enz4	cyPr-aryl	S	0	97.9	-97.9	2.783666501	219	6.064437221999999	4.911627941439996	4.135176157869998	4.364978744599999	4.246784792819998	2.726336227184814
O=C1CCCc2ccccc21	Enz4	cyclic	S	83	100	-100	6.064437222	275	6.032935844969999	5.417019231469996	4.569641006899999	5.702843559049999	5.1312847716499945	6.474548478843894
O=C1CCCc2cc(F)ccc21	Enz4	cyclic	S	19	100	-100	6.064437222	283	6.032935844969999	5.512309855939996	5.167963460389996	5.911543681899998	5.553418322179996	6.237783849847331
O=C1CCOc2cccnc21	Enz4	cyclic	S	100	98.3	-98.3	2.914299519	291	6.064437221999999	4.564905537709998	5.052741394919996	5.353134939259998	5.300869161589995	3.1418472430773523
O=C1CCN(C(=O)OCc2ccccc2)C1	Enz4	cyclic	S	97	89.6	-89.6	1.777739599	307	6.064437221999999	5.837968533189997	5.458960282709998	4.627309926	5.203437904259999	1.5000963378991037
O=C1CCCN(C(=O)OCc2ccccc2)C1	Enz4	cyclic	S	100	100	100	6.064437222	315	6.032935845	3.5302048316199954	3.2505824111299977	4.005875787819996	3.4637186156499977	6.443915310321975
O=C1CCN(Cc2ccccc2)C2(CCC2)C1	Enz4	cyclic	S	71	98.1	-98.1	2.845571828	331	6.032935845	4.829923317219991	4.355304098	5.484519947439996	5.050672055789995	4.411562594906689
CC(=O)COc1ccccc1	Enz6	alkyl-alkyl	R	100	98.4	-98.4	-2.951732143	4	-3.624492624	-4.772580023	-4.241812016	-4.738231669	-4.505330255	-3.595156651
COC(C)(C)CC(C)=O	Enz6	alkyl-alkyl	R	100	100	-100	-6.064437222	12	-3.448563719	-4.649119505	-4.676821859	-4.926273314	-5.070549327	-4.892772392
CC(=O)CC(C)(C)c1ccccc1	Enz6	alkyl-alkyl	R	96	99.7	99.7	-3.980802308	20	-3.504906871	-4.203617605	-4.647268811	-5.833972161	-5.079947825	-5.70856561
CC(=O)Cc1cnccn1	Enz6	alkyl-alkyl	R	100	100	-100	-6.064437222	28	-3.339776075	-3.944390772	-3.28960251	-4.227352487	-3.749487048	-5.754713146
CC(=O)CN1CCOCC1	Enz6	alkyl-alkyl	R	100	100	100	-6.064437222	36	-3.343789237	-4.378819313	-4.703219102	-4.571172421	-4.820105101	-4.850468575
CC(=O)c1ccc(C#N)cc1	Enz6	methyl-aryl	R	100	96.1	96.1	-2.398998461	44	-3.564309131	-3.458836787	-3.740537317	-3.406987003	-3.686691708	-2.860517814
CC(=O)c1ccc(O)cc1	Enz6	methyl-aryl	R	10	99.2	99.2	-3.378649741	52	-3.504987893	-3.321383947	-3.177164405	-3.044086301	-3.326589974	-2.987924325
CC(=O)c1ccc(-n2ccnc2)cc1	Enz6	methyl-aryl	R	62	99.6	99.6	-3.804331522	60	-3.451536884	-3.267137123	-3.116577288	-3.168172295	-3.07762846	-3.764910239
CC(=O)c1cccc(OC(F)(F)F)c1	Enz6	methyl-aryl	R	4	98.3	98.3	-2.914299519	68	-3.739119332	-3.557653546	-4.278483857	-3.683151073	-3.992958844	-3.647198253
CC(=O)c1cccc(NC(=O)OC(C)(C)C)c1	Enz6	methyl-aryl	R	41	99.5	-99.5	-3.667381185	76	-3.620069262	-3.412583133	-4.535834026	-3.662055003	-4.059795067	-3.302284851
CC(=O)c1cccc([N+](=O)[O-])c1	Enz6	methyl-aryl	R	36	99.4	99.4	-3.555428319	84	-3.696131368	-3.523712319	-3.629567684	-3.370682951	-3.507256443	-3.448434627
CC(=O)c1ccccc1OC(F)F	Enz6	methyl-aryl	R	93	99.9	99.9	-4.654157971	92	-3.616097459	-3.071787171	-3.226200543	-3.063042578	-3.118493236	-3.122515309
COC(=O)c1csc(C(C)=O)n1	Enz6	methyl-aryl	R	99	99.4	-99.4	-3.555428319	100	-3.777293442	-4.159959058	-3.747093261	-3.627978879	-3.972731998	-3.519791708
CC(=O)c1nc2ccccc2s1	Enz6	methyl-aryl	R	48	91.2	-91.2	-1.885182187	108	-3.726317418	-3.907040903	-3.54909723	-3.912961267	-3.804488809	-3.102412343
CC(=O)c1ccncc1Cl	Enz6	methyl-aryl	R	100	99.7	-99.7	-3.980802308	124	-3.636043078	-3.667033505	-3.543063021	-3.701980107	-3.624480198	-4.821209132
CC(=O)c1ncc(Br)cn1	Enz6	methyl-aryl	R	100	100	100	-6.064437222	132	-3.520008704	-3.772403935	-3.783042649	-4.117294188	-3.689129844	-6.005073816
O=C(CO)c1ccc(Cl)cc1	Enz6	hydroxymethyl-aryl	R	98	98.2	98.2	-2.878989295	140	-3.808740804	-4.998379719	-4.709648396	-4.548617723	-4.74342259	-3.785263942
CS(=O)(=O)c1ccc(C(=O)CO)cc1	Enz6	hydroxymethyl-aryl	R	100	98.9	98.9	-3.182719517	148	-3.708689768	-4.505002208	-4.080081638	-4.259614391	-4.218320263	-3.244598607
O=C(CO)c1cccc(Br)c1	Enz6	hydroxymethyl-aryl	R	100	100	-100	-6.064437222	156	-3.48799206	-3.532691883	-4.528705118	-4.621542448	-4.530185362	-6.559000565
O=C(CO)c1ccc(Cl)c(Cl)c1	Enz6	hydroxymethyl-aryl	R	94	100	-100	-6.064437222	164	-3.487193242	-3.699717163	-4.231927912	-3.448663285	-4.078437895	-4.127329933
CCC(=O)c1cccc(F)c1	Enz6	ethyl-aryl	R	25	99.4	99.4	-3.555428319	172	-3.650744405	-4.287815395	-3.795785003	-3.355601025	-3.525252422	-3.652217456
CCC(=O)c1cccc([N+](=O)[O-])c1	Enz6	ethyl-aryl	R	16	99.7	-99.7	-3.980802308	180	-3.492485196	-3.880298669	-3.67356455	-3.40205445	-3.578131272	-3.72274238
CCC(=O)c1cccc(O)c1	Enz6	ethyl-aryl	R	27	99.5	-99.5	-3.667381185	188	-3.542405644	-4.131572123	-3.567458135	-3.070693609	-3.356152022	-2.72038197
O=C(c1ccncc1)C1CC1	Enz6	cyPr-aryl	R	30	96.8	96.8	-2.52232038	220	-3.67326456	-2.975622979	-3.117534603	-3.736748343	-3.481878205	-2.059995415
Cn1cc(C(=O)C(F)(F)F)cn1	Enz6	CF3	R	39	96.2	96.2	-2.415216915	244	-3.662405845	-4.456170381	-3.747757895	-3.881056377	-4.053478373	-2.757659976
O=C1CCCc2ccccc21	Enz6	cyclic	R	15	93.4	93.4	-2.068351976	276	-3.616581889	-3.802380197	-4.058681774	-3.697964257	-3.756321838	-3.11555729
O=C1CCOc2cccnc21	Enz6	cyclic	R	100	97	97	-2.562462979	292	-3.66219568	-3.181082492	-3.408626483	-4.198028973	-3.706764145	-2.584953444
O=C1CCN(C(=O)OCc2ccccc2)C1	Enz6	cyclic	R	100	97.2	97.2	-2.605332599	308	-3.679350888	-5.333956847	-5.108278589	-4.911756225	-5.161478163	-2.392566079
O=C1CCCN(C(=O)OCc2ccccc2)C1	Enz6	cyclic	R	100	100	-100	-6.064437222	316	-3.49699959	-2.971427517	-3.366754212	-4.360213434	-3.450913691	-5.491497553
O=C1CCN(Cc2ccccc2)C2(CCC2)C1	Enz6	cyclic	R	35	100	100	-6.064437222	332	-3.497519356	-3.436232473	-4.638400112	-5.043084294	-4.609976765	-7.656133639
CC(=O)COc1ccccc1	Enz7	alkyl-alkyl	R	100	25.9	-25.9	-0.324593438	5	-5.747016747	-5.281240924	-4.39334714	-3.994298167	-4.488873217	-1.773689629
COC(C)(C)CC(C)=O	Enz7	alkyl-alkyl	R	100	100	-100	-6.064437222	13	-5.526143554	-4.625036103	-4.823024229	-4.383495744	-4.776255861	-4.868830184
CC(=O)CC(C)(C)c1ccccc1	Enz7	alkyl-alkyl	R	81	99.9	99.9	-4.654157971	21	-5.639786832	-4.445206894	-4.918370511	-5.563661511	-5.11077312	-6.041493451
CC(=O)Cc1cnccn1	Enz7	alkyl-alkyl	R	100	96	-96	-2.383182582	29	-5.794461431	-4.09353431	-4.466251825	-3.50519286	-4.334224956	-1.841688808
CC(=O)CN1CCOCC1	Enz7	alkyl-alkyl	R	100	100	100	-6.064437222	37	-5.515227222	-4.931894568	-3.112743047	-2.732896377	-2.819352968	-5.554489165
CC(=O)c1ccc(C#N)cc1	Enz7	methyl-aryl	R	100	99.8	99.8	-4.229398181	45	-5.842870874	-4.888347916	-5.015064731	-4.197623809	-4.940734436	-5.187879956
CC(=O)c1ccc(O)cc1	Enz7	methyl-aryl	R	30	100	100	-6.064437222	53	-5.64563168	-4.724402073	-4.077779181	-5.263945311	-4.440467327	-5.424333509
CC(=O)c1ccc(-n2ccnc2)cc1	Enz7	methyl-aryl	R	76	100	100	-6.064437222	61	-5.643450743	-3.728002578	-2.826497884	-4.33722261	-3.358459379	-3.809105972
CC(=O)c1cccc(OC(F)(F)F)c1	Enz7	methyl-aryl	R	14	99.7	99.7	-3.980802308	69	-5.842982852	-4.814227266	-4.73058479	-4.846093111	-4.667733722	-5.854932322
CC(=O)c1cccc(NC(=O)OC(C)(C)C)c1	Enz7	methyl-aryl	R	44	100	-100	-6.064437222	77	-5.611193114	-4.438628816	-3.823324259	-4.715867864	-4.141527498	-6.391925599
CC(=O)c1cccc([N+](=O)[O-])c1	Enz7	methyl-aryl	R	59	99.7	99.7	-3.980802308	85	-5.776091103	-5.782019449	-5.110978489	-4.966204045	-5.109331918	-5.302131253
CC(=O)c1ccccc1OC(F)F	Enz7	methyl-aryl	R	99	100	100	-6.064437222	93	-5.565046099	-4.528234361	-3.879170724	-4.963197652	-4.241724974	-5.322528823
COC(=O)c1csc(C(C)=O)n1	Enz7	methyl-aryl	R	90	99.3	-99.3	-3.460725927	101	-5.696903988	-4.555616486	-4.229523784	-3.669060643	-3.70991246	-2.78554635
CC(=O)c1nc2ccccc2s1	Enz7	methyl-aryl	R	54	95.3	-95.3	-2.282238034	109	-5.687181386	-5.085288811	-4.374607264	-4.401853886	-4.717580751	-3.277872064
CC(=O)c1ccncc1Cl	Enz7	methyl-aryl	R	98	99.9	-99.9	-4.654157971	125	-5.696015279	-4.556712175	-4.585111553	-4.508083171	-4.509520923	-4.763563623
CC(=O)c1ncc(Br)cn1	Enz7	methyl-aryl	R	100	100	100	-6.064437222	133	-5.608980335	-2.621065826	-3.814227516	-3.130176146	-3.532882055	-5.396077727
O=C(CO)c1ccc(Cl)cc1	Enz7	hydroxymethyl-aryl	R	100	97	97	-2.562462979	141	-5.844433772	-5.543644164	-4.888440785	-4.98796007	-5.031997176	-4.443709772
CS(=O)(=O)c1ccc(C(=O)CO)cc1	Enz7	hydroxymethyl-aryl	R	98	99.9	99.9	-4.654157971	149	-5.683411451	-4.720026517	-4.222441941	-4.4576836	-4.449932089	-4.125178195
O=C(CO)c1cccc(Br)c1	Enz7	hydroxymethyl-aryl	R	97	99.7	-99.7	-3.980802308	157	-5.70609808	-4.975972021	-4.338616387	-4.802112705	-4.514691967	-4.548737476
O=C(CO)c1ccc(Cl)c(Cl)c1	Enz7	hydroxymethyl-aryl	R	96	100	-100	-6.064437222	165	-5.496793887	-4.037524967	-3.548724403	-3.809862252	-3.690025023	-3.863571487
CCC(=O)c1cccc(F)c1	Enz7	ethyl-aryl	R	41	100	100	-6.064437222	173	-5.496488866	-5.236376735	-4.433312867	-4.29143751	-4.195497467	-5.202575568
CCC(=O)c1cccc([N+](=O)[O-])c1	Enz7	ethyl-aryl	R	24	100	-100	-6.064437222	181	-5.503222422	-4.592106233	-4.589215169	-4.184194137	-4.314374941	-4.373713264
CCC(=O)c1cccc(O)c1	Enz7	ethyl-aryl	R	78	99.8	-99.8	-4.229398181	189	-5.761174887	-5.734451956	-4.601521351	-5.646419564	-4.948206885	-5.374466218
CC(C)C(=O)c1ccc(Br)cc1	Enz7	iPr-aryl	R	17	97.4	-97.4	-2.651333856	197	-5.786896642	-5.137049721	-4.632527699	-5.149895558	-4.979449153	-4.052575972
O=C(c1ccncc1)C1CC1	Enz7	cyPr-aryl	R	37.1	98.3	98.3	-2.914299519	221	-5.791756793	-4.338086905	-4.781224745	-4.37889168	-4.665821876	-2.376184813
Cn1cc(C(=O)C(F)(F)F)cn1	Enz7	CF3	R	100	99.5	99.5	-3.667381185	245	-5.720312638	-5.19284514	-4.263383621	-4.457544453	-4.490031835	-2.959567844
O=C1CCCc2ccccc21	Enz7	cyclic	R	56	100	100	-6.064437222	277	-5.515799853	-4.3476862	-3.776142369	-4.695586254	-3.949007984	-4.991128432
O=C1CCOc2cccnc21	Enz7	cyclic	R	100	95.8	95.8	-2.352680421	293	-5.705956603	-5.08793831	-3.892124607	-5.201819274	-4.668208034	-3.516856418
O=C1CCN(C(=O)OCc2ccccc2)C1	Enz7	cyclic	R	100	24.6	24.6	-0.307587631	309	-5.597394879	-3.469835707	-3.232243578	-3.54208971	-3.168250966	-0.280486718
O=C1CCCN(C(=O)OCc2ccccc2)C1	Enz7	cyclic	R	100	89.7	-89.7	-1.783979023	317	-5.685203365	-2.451808885	-2.653384869	-4.752643715	-3.7956714	-1.264481518
O=C1CCN(Cc2ccccc2)C2(CCC2)C1	Enz7	cyclic	R	100	100	100	-6.064437222	333	-5.466958494	-2.756072382	-3.91595637	-3.351771688	-3.48821508	-7.909259426
CC(=O)COc1ccccc1	Enz8	alkyl-alkyl	R	100	17.8	-17.8	-0.220346162	6	-5.622270359	-5.352402937	-4.321385786	-3.522882137	-4.286328512	-2.181458666
COC(C)(C)CC(C)=O	Enz8	alkyl-alkyl	R	100	100	-100	-6.064437222	14	-5.489130601	-4.628099668	-3.849168483	-4.018369206	-4.077820383	-5.29207612
CC(=O)CC(C)(C)c1ccccc1	Enz8	alkyl-alkyl	R	82	100	100	-6.064437222	22	-5.48883367	-2.749221764	-4.258449426	-4.559977548	-4.074463677	-6.982550252
CC(=O)Cc1cnccn1	Enz8	alkyl-alkyl	R	100	93.9	-93.9	-2.118175074	30	-5.820840223	-5.123356724	-3.996504724	-3.782829706	-4.150155205	-1.981361568
CC(=O)CN1CCOCC1	Enz8	alkyl-alkyl	R	74	100	100	-6.064437222	38	-5.502833243	-4.139108354	-2.429460743	-2.390828652	-2.267773487	-3.154673281
CC(=O)c1ccc(C#N)cc1	Enz8	methyl-aryl	R	95	99	99	-3.241391147	46	-5.846719443	-5.670801377	-4.636114197	-4.929839609	-4.576934866	-5.658880005
CC(=O)c1ccc(-n2ccnc2)cc1	Enz8	methyl-aryl	R	48	100	100	-6.064437222	62	-5.484018376	-3.306047147	-3.250024772	-4.805555388	-3.421653577	-5.171407932
CC(=O)c1cccc(OC(F)(F)F)c1	Enz8	methyl-aryl	R	6	100	100	-6.064437222	70	-5.482721172	-4.458440406	-3.976071817	-4.93103062	-3.873087027	-5.289696081
CC(=O)c1cccc(NC(=O)OC(C)(C)C)c1	Enz8	methyl-aryl	R	20	100	-100	-6.064437222	78	-5.482721172	-5.523155171	-4.265029473	-4.977937576	-4.404470915	-5.269360776
CC(=O)c1cccc([N+](=O)[O-])c1	Enz8	methyl-aryl	R	33	99.8	99.8	-4.229398181	86	-5.756455204	-5.937880892	-4.50649292	-4.878501908	-4.566728296	-5.534103748
CC(=O)c1ccccc1OC(F)F	Enz8	methyl-aryl	R	99	100	100	-6.064437222	94	-5.62568603	-4.078021979	-5.053787129	-5.239293591	-5.277293936	-6.566572606
COC(=O)c1csc(C(C)=O)n1	Enz8	methyl-aryl	R	44	98.4	-98.4	-2.951732143	102	-5.918161926	-4.65166756	-3.453162888	-3.402855811	-3.818012374	-2.986273991
CC(=O)c1nc2ccccc2s1	Enz8	methyl-aryl	R	37	91.1	-91.1	-1.877942474	110	-5.954629241	-4.647663486	-4.859858987	-4.344375013	-4.77299335	-3.460519493
CC(=O)c1ccncc1Cl	Enz8	methyl-aryl	R	100	99.8	-99.8	-4.229398181	126	-5.947783209	-4.285686213	-4.122977697	-5.192868904	-4.408087394	-6.61801711
CC(=O)c1ncc(Br)cn1	Enz8	methyl-aryl	R	100	100	100	-6.064437222	134	-5.740006267	-3.033950423	-3.155261512	-2.600827994	-3.062615899	-3.715717308
O=C(CO)c1ccc(Cl)cc1	Enz8	hydroxymethyl-aryl	R	96	94.5	94.5	-2.183470849	142	-6.03685502	-4.883698022	-4.293357283	-5.023225395	-4.514369547	-3.969733983
CS(=O)(=O)c1ccc(C(=O)CO)cc1	Enz8	hydroxymethyl-aryl	R	100	99.1	99.1	-3.306217014	150	-5.947783209	-4.658164096	-3.703734747	-4.790288088	-4.006875452	-4.048074867
O=C(CO)c1cccc(Br)c1	Enz8	hydroxymethyl-aryl	R	56	98.7	-98.7	-3.079806761	158	-5.986592872	-5.464497967	-4.189874611	-4.445222455	-4.196800122	-3.894270153
O=C(CO)c1ccc(Cl)c(Cl)c1	Enz8	hydroxymethyl-aryl	R	86	100	-100	-6.064437222	166	-5.578751281	-3.201734629	-2.84481908	-3.055455628	-3.086161038	-3.601496712
CCC(=O)c1cccc(F)c1	Enz8	ethyl-aryl	R	26	100	100	-6.064437222	174	-5.577162245	-5.655035117	-5.031985564	-5.481492789	-5.094514501	-4.112822198
CCC(=O)c1cccc([N+](=O)[O-])c1	Enz8	ethyl-aryl	R	14	100	-100	-6.064437222	182	-5.578548367	-4.575873045	-5.101138522	-4.483779111	-4.788858685	-4.10655256
CCC(=O)c1cccc(O)c1	Enz8	ethyl-aryl	R	42	100	-100	-6.064437222	190	-5.578548367	-5.448422596	-3.823425491	-5.387088768	-4.275102142	-4.215447363
Cn1cc(C(=O)C(F)(F)F)cn1	Enz8	CF3	R	100	92.2	92.2	-1.962243911	246	-5.86875113	-5.444077661	-4.310693033	-3.35636061	-3.994658759	-2.385215318
O=C1CCCc2ccccc21	Enz8	cyclic	R	30	100	100	-6.064437222	278	-5.472615356	-2.769100349	-3.597525253	-5.14108849	-4.387967503	-4.785345337
O=C1CCOc2cccnc21	Enz8	cyclic	R	100	94.3	94.3	-2.160968642	294	-5.854653742	-4.689782318	-4.115502925	-5.347649876	-4.960718952	-4.033991051
O=C1CCN(C(=O)OCc2ccccc2)C1	Enz8	cyclic	R	100	-4.2	-4.2	0.051468248	310	-5.6745051	-2.751905352	-2.617564105	-2.900208117	-2.660804341	-0.654981407
O=C1CCCN(C(=O)OCc2ccccc2)C1	Enz8	cyclic	R	100	67.4	-67.4	-1.001860942	318	-5.764089211	-2.045604349	-3.639295549	-3.743638048	-4.072366293	-1.542250482
O=C1CCN(Cc2ccccc2)C2(CCC2)C1	Enz8	cyclic	R	79	98.1	98.1	-2.845571828	334	-5.828916926	-2.520757728	-5.171684105	-3.892758716	-4.887570523	-4.129221764
CC(=O)COc1ccccc1	Enz9	alkyl-alkyl	R	100	14.6	-14.6	-0.180095175	7	-6.030306188	-4.878960638	-4.47324598	-4.191859126	-4.384982434	-1.89171096
COC(C)(C)CC(C)=O	Enz9	alkyl-alkyl	R	100	100	-100	-6.064437222	15	-5.995940946	-4.330501242	-4.114400759	-4.210819739	-4.250326371	-5.832532221
CC(=O)CC(C)(C)c1ccccc1	Enz9	alkyl-alkyl	R	79	100	100	-6.064437222	23	-5.995940946	-4.025389132	-5.224946139	-5.305269838	-4.994982192	-7.595531796
CC(=O)Cc1cnccn1	Enz9	alkyl-alkyl	R	100	97.5	-97.5	-2.675661058	31	-6.064437222	-3.620618161	-3.613744533	-4.003605827	-4.218248881	-3.327750387
CC(=O)CN1CCOCC1	Enz9	alkyl-alkyl	R	72	100	100	-6.064437222	39	-6.03054946	-4.519740421	-2.904350501	-2.575226754	-2.38902702	-3.82559284
CC(=O)c1ccc(C#N)cc1	Enz9	methyl-aryl	R	100	99.9	99.9	-4.654157971	47	-6.064437222	-5.048547493	-4.675923204	-4.896933155	-4.574741396	-5.684449483
CC(=O)c1ccc(-n2ccnc2)cc1	Enz9	methyl-aryl	R	28	100	100	-6.064437222	63	-6.064437222	-3.535205649	-3.351133534	-4.980443542	-4.114135428	-6.264552495
CC(=O)c1cccc(OC(F)(F)F)c1	Enz9	methyl-aryl	R	5	100	100	-6.064437222	71	-6.064437222	-5.346738032	-4.075104439	-5.382258238	-4.55269943	-5.387115187
CC(=O)c1cccc(NC(=O)OC(C)(C)C)c1	Enz9	methyl-aryl	R	15	100	-100	-6.064437222	79	-6.064437222	-5.644504547	-3.755107519	-5.068954937	-4.33418312	-6.490883239
CC(=O)c1cccc([N+](=O)[O-])c1	Enz9	methyl-aryl	R	33	99.8	99.8	-4.229398181	87	-6.064437222	-5.941601989	-5.105906461	-5.557010089	-5.198459977	-5.463239257
CC(=O)c1ccccc1OC(F)F	Enz9	methyl-aryl	R	99	100	100	-6.064437222	95	-5.996418427	-4.796860888	-4.943849809	-5.306032959	-4.941815904	-6.402049687
COC(=O)c1csc(C(C)=O)n1	Enz9	methyl-aryl	R	43	98.2	-98.2	-2.878989295	103	-6.064437222	-4.007933329	-2.843575144	-2.677506712	-2.899811664	-1.267274421
CC(=O)c1nc2ccccc2s1	Enz9	methyl-aryl	R	40	89.3	-89.3	-1.759355749	111	-6.064437222	-4.680619572	-4.727868788	-3.47815231	-4.214550762	-2.648071336
CC(=O)c1ccncc1Cl	Enz9	methyl-aryl	R	100	100	-100	-6.064437222	127	-6.03007198	-3.845671297	-3.625789343	-5.416571701	-4.390009756	-6.046742289
CC(=O)c1ncc(Br)cn1	Enz9	methyl-aryl	R	99	90.4	90.4	-1.829332642	135	-6.064437222	-3.208906905	-3.724005957	-2.508416799	-3.134087745	-1.454243325
O=C(CO)c1ccc(Cl)cc1	Enz9	hydroxymethyl-aryl	R	95	97.3	97.3	-2.62791302	143	-6.064437222	-5.478918178	-5.466326343	-5.353592653	-5.5390929	-4.742190186
CS(=O)(=O)c1ccc(C(=O)CO)cc1	Enz9	hydroxymethyl-aryl	R	95	99.6	99.6	-3.804331522	151	-6.064437222	-4.79657492	-4.448752269	-5.273608653	-5.125202022	-4.342435059
O=C(CO)c1cccc(Br)c1	Enz9	hydroxymethyl-aryl	R	56	100	-100	-6.064437222	159	-6.03007198	-4.688982862	-3.681171576	-4.299506846	-4.142598251	-4.271376512
O=C(CO)c1ccc(Cl)c(Cl)c1	Enz9	hydroxymethyl-aryl	R	72	100	-100	-6.064437222	167	-6.03007198	-4.628450469	-4.706436315	-3.784804737	-4.277235976	-4.005369407
CCC(=O)c1cccc(F)c1	Enz9	ethyl-aryl	R	51	100	100	-6.064437222	175	-6.03007198	-5.893782054	-4.812714784	-5.8593051	-5.324971395	-4.804610252
CCC(=O)c1cccc([N+](=O)[O-])c1	Enz9	ethyl-aryl	R	22	100	-100	-6.064437222	183	-6.03007198	-4.963620626	-4.601902473	-4.797003173	-4.722773289	-4.502559902
CCC(=O)c1cccc(O)c1	Enz9	ethyl-aryl	R	25	100	-100	-6.064437222	191	-6.03007198	-5.840368892	-4.383075262	-5.861754163	-5.092758131	-5.37231281
CC(C)C(=O)c1ccc(Br)cc1	Enz9	iPr-aryl	R	13	98.6	-98.6	-3.034117982	199	-6.03007198	-5.353315834	-5.27329153	-5.646556924	-5.68515038	-5.20252632
Cn1cc(C(=O)C(F)(F)F)cn1	Enz9	CF3	R	84	97.4	97.4	-2.651333856	247	-6.03007198	-5.329964543	-4.048244002	-4.279987497	-4.513522499	-3.257462759
O=C1CCCc2ccccc21	Enz9	cyclic	R	35	100	100	-6.064437222	279	-5.859191667	-4.455501935	-4.540401293	-4.535249342	-4.869363989	-6.010260058
O=C1CCOc2cccnc21	Enz9	cyclic	R	98	97.9	97.9	-2.783666501	295	-6.064437222	-3.803424712	-4.385217772	-5.335122976	-5.051558815	-3.825591019
O=C1CCN(C(=O)OCc2ccccc2)C1	Enz9	cyclic	R	100	39.2	39.2	-0.507228575	311	-5.997264273	-3.510293099	-2.943922888	-3.230696402	-3.222317374	-0.397256649
O=C1CCCN(C(=O)OCc2ccccc2)C1	Enz9	cyclic	R	100	86.3	-86.3	-1.598228223	319	-6.030306188	-2.597867052	-4.527314658	-5.126487166	-5.542464967	-1.955070426
O=C1CCN(Cc2ccccc2)C2(CCC2)C1	Enz9	cyclic	R	96	100	100	-6.064437222	335	-5.929011269	-3.49105338	-4.312474488	-4.294702139	-4.553988343	-5.282926081
